# Supplementary material for: Full-Length Transcriptome: A Reliable Alternative for Single-Cell RNA-Seq Analysis in the Spleen of Teleost Without Reference Genome
Source: Front Immunol. 2021 Sep 27;12:737332. doi: 10.3389/fimmu.2021.737332 (PMC8502891; doi:10.3389/fimmu.2021.737332)
Supplement: Supplementary Table 1 — Ordering Genes. [file Table_1.xlsx]

## Sheet: Sheet1
					Ordering Genes
GeneID	Symbol	Description	KEGG_A_class	KEGG_B_class	Pathway	K_ID	GO Component	GO Function	GO Process
Isoform0000033	FLNA	PREDICTED: filamin-A-like isoform X2 [Lates calcarifer]	Cellular Processes;Environmental Information Processing	Cellular commiunity;Signal transduction	ko04510//Focal adhesion;ko04010//MAPK signaling pathway	K04437;K04437	-	GO:0008092//cytoskeletal protein binding	-
Isoform0000041	HIC1	PREDICTED: hypermethylated in cancer 1 protein isoform X2 [Larimichthys crocea]	-	-	-	-	-	-	-
Isoform0000045	FN1	PREDICTED: fibronectin-like [Lates calcarifer]	Cellular Processes;Cellular Processes;Environmental Information Processing	Cell motility;Cellular commiunity;Signaling molecules and interaction	ko04810//Regulation of actin cytoskeleton;ko04510//Focal adhesion;ko04512//ECM-receptor interaction	K05717;K05717;K05717	-	-	-
Isoform0000049	PANK1	PREDICTED: pantothenate kinase 3-like isoform X1 [Lates calcarifer]	Metabolism;Metabolism	Global and Overview;Metabolism of cofactors and vitamins	ko01100//Metabolic pathways;ko00770//Pantothenate and CoA biosynthesis	K09680;K09680	-	-	-
Isoform0000050	DSP	PREDICTED: desmoplakin isoform X2 [Lates calcarifer]	-	-	-	-	-	GO:0005515//protein binding	GO:0098602//single organism cell adhesion
Isoform0000061	Polr2a	PREDICTED: LOW QUALITY PROTEIN: DNA-directed RNA polymerase II subunit RPB1-like [Larimichthys crocea]	Metabolism;Metabolism;Metabolism;Genetic Information Processing	Global and Overview;Nucleotide metabolism;Nucleotide metabolism;Transcription	ko01100//Metabolic pathways;ko00230//Purine metabolism;ko00240//Pyrimidine metabolism;ko03020//RNA polymerase	K03006;K03006;K03006;K03006	GO:0044451//nucleoplasm part	GO:0034062//RNA polymerase activity	GO:0006351//transcription, DNA-templated
Isoform0000075	SPTBN1	PREDICTED: spectrin beta chain, non-erythrocytic 1-like isoform X3 [Stegastes partitus]	-	-	-	-	-	-	-
Isoform0000079	SBNO2	Protein strawberry notch [Larimichthys crocea]	-	-	-	-	-	-	GO:0031347//regulation of defense response
Isoform0000087	FN1	PREDICTED: fibronectin-like isoform X1 [Lates calcarifer]	Cellular Processes;Cellular Processes;Environmental Information Processing	Cell motility;Cellular commiunity;Signaling molecules and interaction	ko04810//Regulation of actin cytoskeleton;ko04510//Focal adhesion;ko04512//ECM-receptor interaction	K05717;K05717;K05717	-	-	-
Isoform0000214	LSM14A	PREDICTED: protein LSM14 homolog A-like isoform X3 [Stegastes partitus]	-	-	-	-	-	-	-
Isoform0000224	PREX1	PREDICTED: LOW QUALITY PROTEIN: phosphatidylinositol 3,4,5-trisphosphate-dependent Rac exchanger 1 protein [Lates calcarifer]	-	-	-	-	-	GO:0005088//Ras guanyl-nucleotide exchange factor activity	GO:0032924//activin receptor signaling pathway;GO:0043087//regulation of GTPase activity
Isoform0000230	ptprc	PREDICTED: LOW QUALITY PROTEIN: receptor-type tyrosine-protein phosphatase C [Lates calcarifer]	Environmental Information Processing	Signaling molecules and interaction	ko04514//Cell adhesion molecules (CAMs)	K06478	-	-	-
Isoform0000266	Cpeb4	PREDICTED: cytoplasmic polyadenylation element-binding protein 4-like isoform X2 [Lates calcarifer]	Cellular Processes;Organismal Systems;Organismal Systems	Cell growth and death;Endocrine system;Development	ko04114//Oocyte meiosis;ko04914//Progesterone-mediated oocyte maturation;ko04320//Dorso-ventral axis formation	K02602;K02602;K02602	-	-	-
Isoform0000275	SLC43A2	PREDICTED: large neutral amino acids transporter small subunit 4 isoform X2 [Larimichthys crocea]	-	-	-	-	GO:0031224//intrinsic component of membrane	-	GO:0003333//amino acid transmembrane transport
Isoform0000284	itga5	PREDICTED: integrin alpha-5-like [Lates calcarifer]	Cellular Processes;Cellular Processes;Cellular Processes;Environmental Information Processing	Transport and catabolism;Cell motility;Cellular commiunity;Signaling molecules and interaction	ko04145//Phagosome;ko04810//Regulation of actin cytoskeleton;ko04510//Focal adhesion;ko04512//ECM-receptor interaction	K06484;K06484;K06484;K06484	GO:0005887//integral component of plasma membrane	GO:0046983//protein dimerization activity	GO:0007166//cell surface receptor signaling pathway;GO:0009952//anterior/posterior pattern specification;GO:0022607//cellular component assembly;GO:0022610//biological adhesion;GO:0048731//system development
Isoform0000292	Mrc1	PREDICTED: macrophage mannose receptor 1-like [Lates calcarifer]	Cellular Processes	Transport and catabolism	ko04145//Phagosome	K06560	-	-	-
Isoform0000293	HNRNPU	PREDICTED: heterogeneous nuclear ribonucleoprotein U-like protein 1 [Lates calcarifer]	-	-	-	-	-	-	GO:0051707//response to other organism
Isoform0000348	Cltc	PREDICTED: clathrin heavy chain 2 isoform X5 [Lates calcarifer]	Cellular Processes;Cellular Processes	Transport and catabolism;Transport and catabolism	ko04144//Endocytosis;ko04142//Lysosome	K04646;K04646	-	-	-
Isoform0000448	anp32e	PREDICTED: acidic leucine-rich nuclear phosphoprotein 32 family member E isoform X4 [Lates calcarifer]	-	-	-	-	-	-	-
Isoform0000512	CMTM6	PREDICTED: CKLF-like MARVEL transmembrane domain-containing protein 6 [Larimichthys crocea]	-	-	-	-	-	-	-
Isoform0000534	TFRC	PREDICTED: transferrin receptor protein 1 [Stegastes partitus]	Cellular Processes;Cellular Processes	Transport and catabolism;Transport and catabolism	ko04145//Phagosome;ko04144//Endocytosis	K06503;K06503	GO:0016020//membrane	-	GO:0006897//endocytosis;GO:0015031//protein transport;GO:0020027//hemoglobin metabolic process;GO:0030099//myeloid cell differentiation;GO:0046916//cellular transition metal ion homeostasis
Isoform0000544	LIMK1	PREDICTED: LIM domain kinase 1-like isoform X2 [Larimichthys crocea]	Cellular Processes	Cell motility	ko04810//Regulation of actin cytoskeleton	K05743	-	GO:0016301//kinase activity;GO:0032550//purine ribonucleoside binding;GO:0046914//transition metal ion binding	GO:0006464//cellular protein modification process
Isoform0000566	Me2	PREDICTED: NAD-dependent malic enzyme, mitochondrial [Larimichthys crocea]	Metabolism;Metabolism	Global and Overview;Carbohydrate metabolism	ko01200//Carbon metabolism;ko00620//Pyruvate metabolism	K00027;K00027	-	GO:0000166//nucleotide binding;GO:0004470//malic enzyme activity;GO:0043169//cation binding	GO:0043648//dicarboxylic acid metabolic process
Isoform0000614	Adam8	PREDICTED: zinc metalloproteinase-disintegrin-like 2d [Notothenia coriiceps]	-	-	-	-	-	-	-
Isoform0000727	AFF4	AF4/FMR2 family member 4 [Larimichthys crocea]	-	-	-	-	-	-	-
Isoform0000840	Slc11a2	solute carrier family 11 member 2 isoform beta1 [Dicentrarchus labrax]	Cellular Processes	Transport and catabolism	ko04142//Lysosome	K12347	-	-	-
Isoform0000872	MPZL2	PREDICTED: myelin protein zero-like protein 2 [Lates calcarifer]	-	-	-	-	-	-	-
Isoform0000901	jak1	PREDICTED: tyrosine-protein kinase JAK1 [Lates calcarifer]	Environmental Information Processing	Signal transduction	ko04630//Jak-STAT signaling pathway	K11217	-	-	-
Isoform0001180	ARRDC4	PREDICTED: thioredoxin-interacting protein-like isoform X1 [Scleropages formosus]	-	-	-	-	-	-	-
Isoform0001271	prmt1	PREDICTED: protein arginine N-methyltransferase 1 isoform X2 [Lates calcarifer]	Environmental Information Processing	Signal transduction	ko04068//FoxO signaling pathway	K11434	-	GO:0016273//arginine N-methyltransferase activity	GO:0008213//protein alkylation;GO:0032259//methylation;GO:0048598//embryonic morphogenesis
Isoform0001276	tgl2	transglutaminase [Pagrus major]	-	-	-	-	-	GO:0043169//cation binding	GO:0006464//cellular protein modification process
Isoform0001521	Arrdc3	PREDICTED: arrestin domain-containing protein 3-like isoform X2 [Paralichthys olivaceus]	-	-	-	-	-	-	-
Isoform0001548	STEAP4	PREDICTED: metalloreductase STEAP4 isoform X2 [Larimichthys crocea]	-	-	-	-	-	-	-
Isoform0001716	Hsp90aa1	PREDICTED: heat shock protein HSP 90-alpha [Lates calcarifer]	Genetic Information Processing;Organismal Systems;Organismal Systems	Folding, sorting and degradation;Immune system;Endocrine system	ko04141//Protein processing in endoplasmic reticulum;ko04621//NOD-like receptor signaling pathway;ko04914//Progesterone-mediated oocyte maturation	K04079;K04079;K04079	GO:0031988//membrane-bounded vesicle;GO:0043231//intracellular membrane-bounded organelle;GO:0043234//protein complex	GO:0003723//RNA binding;GO:0017111//nucleoside-triphosphatase activity;GO:0023023//MHC protein complex binding;GO:0030234//enzyme regulator activity;GO:0032550//purine ribonucleoside binding;GO:0046983//protein dimerization activity	GO:0001959//regulation of cytokine-mediated signaling pathway;GO:0006839//mitochondrial transport;GO:0031328//positive regulation of cellular biosynthetic process;GO:0031330//negative regulation of cellular catabolic process;GO:0043623//cellular protein complex assembly;GO:0044267//cellular protein metabolic process;GO:0070670//response to interleukin-4
Isoform0001861	PSAP	PREDICTED: prosaposin isoform X2 [Stegastes partitus]	Cellular Processes	Transport and catabolism	ko04142//Lysosome	K12382	-	-	GO:0006643//membrane lipid metabolic process
Isoform0001913	batf	PREDICTED: basic leucine zipper transcriptional factor ATF-like [Cynoglossus semilaevis]	-	-	-	-	GO:0043231//intracellular membrane-bounded organelle	GO:0001071//nucleic acid binding transcription factor activity;GO:0003677//DNA binding	GO:0001562//response to protozoan;GO:0001773//myeloid dendritic cell activation;GO:0002204//somatic recombination of immunoglobulin genes involved in immune response;GO:0002244//hematopoietic progenitor cell differentiation;GO:0002295//T-helper cell lineage commitment;GO:0006355//regulation of transcription, DNA-templated;GO:0042770//signal transduction in response to DNA damage
Isoform0001976	Slc28a1	PREDICTED: LOW QUALITY PROTEIN: sodium/nucleoside cotransporter 2-like [Lates calcarifer]	-	-	-	-	-	-	-
Isoform0001979	HSPA5	glucose-regulated protein [Larimichthys crocea]	Genetic Information Processing;Genetic Information Processing	Folding, sorting and degradation;Folding, sorting and degradation	ko04141//Protein processing in endoplasmic reticulum;ko03060//Protein export	K09490;K09490	-	-	-
Isoform0002083	-	PREDICTED: protein GAPT-like [Poecilia formosa]	-	-	-	-	-	-	-
Isoform0002126	TUFT1	PREDICTED: tuftelin [Lates calcarifer]	-	-	-	-	-	-	-
Isoform0002297	ikzf1	PREDICTED: DNA-binding protein Ikaros isoform X1 [Stegastes partitus]	-	-	-	-	-	GO:0043169//cation binding	GO:0030217//T cell differentiation
Isoform0002304	cadm3	PREDICTED: sialic acid-binding Ig-like lectin 6 isoform X2 [Larimichthys crocea]	-	-	-	-	-	-	-
Isoform0002335	Cfh	PREDICTED: complement factor H-like isoform X3 [Lates calcarifer]	-	-	-	-	-	-	-
Isoform0002362	KIAA0020	PREDICTED: pumilio homolog 3 [Larimichthys crocea]	-	-	-	-	-	-	-
Isoform0002385	VASP	PREDICTED: LOW QUALITY PROTEIN: vasodilator-stimulated phosphoprotein-like [Lates calcarifer]	Cellular Processes	Cellular commiunity	ko04510//Focal adhesion	K06274	GO:0016020//membrane;GO:0042995//cell projection	-	GO:0016043//cellular component organization;GO:0044763//single-organism cellular process
Isoform0002518	Pfn2	PREDICTED: profilin-2 isoform X1 [Oreochromis niloticus]	Cellular Processes	Cell motility	ko04810//Regulation of actin cytoskeleton	K05759	-	-	GO:0008064//regulation of actin polymerization or depolymerization
Isoform0002582	Sars	PREDICTED: serine--tRNA ligase, cytoplasmic [Stegastes partitus]	Genetic Information Processing	Translation	ko00970//Aminoacyl-tRNA biosynthesis	K01875	GO:0044424//intracellular part	GO:0004812//aminoacyl-tRNA ligase activity;GO:0032550//purine ribonucleoside binding	GO:0006418//tRNA aminoacylation for protein translation;GO:0007389//pattern specification process;GO:0048646//anatomical structure formation involved in morphogenesis
Isoform0002834	CNN2	PREDICTED: calponin-2 [Oreochromis niloticus]	-	-	-	-	-	GO:0005515//protein binding	GO:0010594//regulation of endothelial cell migration;GO:0030036//actin cytoskeleton organization;GO:0042325//regulation of phosphorylation
Isoform0002934	WT1	Wilms' tumor suppressor 1b [Epinephelus coioides]	-	-	-	-	GO:0043231//intracellular membrane-bounded organelle	GO:0043169//cation binding	GO:0010468//regulation of gene expression
Isoform0003112	NFE2L2	nuclear factor erythroid-derived 2-like 2 [Oplegnathus fasciatus]	Genetic Information Processing	Folding, sorting and degradation	ko04141//Protein processing in endoplasmic reticulum	K05638	GO:0043231//intracellular membrane-bounded organelle;GO:0043234//protein complex	GO:0001071//nucleic acid binding transcription factor activity;GO:0003677//DNA binding;GO:0046983//protein dimerization activity	GO:0006355//regulation of transcription, DNA-templated;GO:0006979//response to oxidative stress;GO:0009410//response to xenobiotic stimulus;GO:0032870//cellular response to hormone stimulus
Isoform0003306	Arf2	PREDICTED: ADP-ribosylation factor 1 [Takifugu rubripes]	Cellular Processes	Transport and catabolism	ko04144//Endocytosis	K07937	GO:0043231//intracellular membrane-bounded organelle	GO:0032550//purine ribonucleoside binding	GO:0006810//transport;GO:0008104//protein localization
Isoform0003311	TNFAIP2	PREDICTED: tumor necrosis factor alpha-induced protein 2-like [Lates calcarifer]	-	-	-	-	-	-	-
Isoform0003334	RAB6A	PREDICTED: ras-related protein Rab-6A isoform X2 [Maylandia zebra]	-	-	-	-	-	GO:0032550//purine ribonucleoside binding	GO:0008104//protein localization;GO:0035556//intracellular signal transduction
Isoform0003356	Mien1	PREDICTED: LOW QUALITY PROTEIN: migration and invasion enhancer 1-like [Neolamprologus brichardi]	-	-	-	-	-	-	-
Isoform0003420	Mr1	MHC class I alpha antigen [Epinephelus coioides]	Cellular Processes;Cellular Processes;Environmental Information Processing	Transport and catabolism;Transport and catabolism;Signaling molecules and interaction	ko04145//Phagosome;ko04144//Endocytosis;ko04514//Cell adhesion molecules (CAMs)	K06751;K06751;K06751	-	-	-
Isoform0003442	SUSD6	PREDICTED: sushi domain-containing protein 6-like isoform X1 [Larimichthys crocea]	-	-	-	-	-	-	-
Isoform0003469	Ube2n	PREDICTED: ubiquitin-conjugating enzyme E2 N [Notothenia coriiceps]	Genetic Information Processing	Folding, sorting and degradation	ko04120//Ubiquitin mediated proteolysis	K10580	-	-	-
Isoform0003501	egr1	PREDICTED: early growth response protein 1-like [Larimichthys crocea]	-	-	-	-	-	-	-
Isoform0003672	mt-co3	cytochrome c oxidase subunit III (mitochondrion) [Siniperca chuatsi x Siniperca scherzeri]	Metabolism;Metabolism;Organismal Systems	Global and Overview;Energy metabolism;Circulatory system	ko01100//Metabolic pathways;ko00190//Oxidative phosphorylation;ko04260//Cardiac muscle contraction	K02261;K02261;K02261	GO:0031224//intrinsic component of membrane;GO:0043231//intracellular membrane-bounded organelle	GO:0016491//oxidoreductase activity	GO:0015992//proton transport;GO:0022904//respiratory electron transport chain
Isoform0003869	Rab7a	PREDICTED: ras-related protein Rab-7a [Xiphophorus maculatus]	Cellular Processes;Cellular Processes	Transport and catabolism;Transport and catabolism	ko04145//Phagosome;ko04144//Endocytosis	K07897;K07897	GO:0005768//endosome	GO:0032550//purine ribonucleoside binding	GO:0006810//transport;GO:0008104//protein localization;GO:0035556//intracellular signal transduction
Isoform0003953	Fam53b	Protein FAM53B [Dicentrarchus labrax]	-	-	-	-	-	-	-
Isoform0004056	-	PREDICTED: alpha-1-acid glycoprotein 1-like [Poecilia latipinna]	-	-	-	-	-	-	-
Isoform0004170	PRELID1	PREDICTED: PRELI domain-containing protein 1, mitochondrial [Oreochromis niloticus]	-	-	-	-	-	-	-
Isoform0004176	ppp1r3cb	PREDICTED: protein phosphatase 1 regulatory subunit 3C [Lates calcarifer]	Organismal Systems	Endocrine system	ko04910//Insulin signaling pathway	K07189	-	-	GO:0006073//cellular glucan metabolic process
Isoform0004256	TIMP2	PREDICTED: metalloproteinase inhibitor 2 [Larimichthys crocea]	-	-	-	-	-	GO:0004866//endopeptidase inhibitor activity	GO:0010466//negative regulation of peptidase activity
Isoform0004310	HBEGF	heparin-binding EGF-like growth factor precursor [Xiphophorus maculatus]	Organismal Systems;Environmental Information Processing	Endocrine system;Signal transduction	ko04912//GnRH signaling pathway;ko04012//ErbB signaling pathway	K08523;K08523	-	-	-
Isoform0004323	Tnip2	PREDICTED: TNFAIP3-interacting protein 2 isoform X1 [Larimichthys crocea]	-	-	-	-	-	-	-
Isoform0004410	Ctss	cathepsin S, partial [Epinephelus coioides]	Cellular Processes;Cellular Processes	Transport and catabolism;Transport and catabolism	ko04145//Phagosome;ko04142//Lysosome	K01368;K01368	-	-	-
Isoform0004474	TDH	L-threonine 3-dehydrogenase, mitochondrial [Larimichthys crocea]	Metabolism	Amino acid metabolism	ko00260//Glycine, serine and threonine metabolism	K15789	-	GO:0048037//cofactor binding	-
Isoform0004512	SPI1	PREDICTED: transcription factor PU.1-like isoform X2 [Lates calcarifer]	-	-	-	-	GO:0043231//intracellular membrane-bounded organelle	GO:0001071//nucleic acid binding transcription factor activity;GO:0003677//DNA binding	GO:0010468//regulation of gene expression;GO:0030851//granulocyte differentiation;GO:0032845//negative regulation of homeostatic process;GO:0061515//myeloid cell development
Isoform0004633	LTB4R	PREDICTED: leukotriene B4 receptor 1 [Larimichthys crocea]	Environmental Information Processing	Signaling molecules and interaction	ko04080//Neuroactive ligand-receptor interaction	K04296	GO:0031224//intrinsic component of membrane	GO:0004953//icosanoid receptor activity	GO:0007166//cell surface receptor signaling pathway
Isoform0004689	Nt5dc2	PREDICTED: 5'-nucleotidase domain-containing protein 2 [Oreochromis niloticus]	-	-	-	-	-	-	-
Isoform0004692	alas1	PREDICTED: 5-aminolevulinate synthase, nonspecific, mitochondrial [Lates calcarifer]	Metabolism;Metabolism;Metabolism;Metabolism	Global and Overview;Global and Overview;Metabolism of cofactors and vitamins;Amino acid metabolism	ko01100//Metabolic pathways;ko01110//Biosynthesis of secondary metabolites;ko00860//Porphyrin and chlorophyll metabolism;ko00260//Glycine, serine and threonine metabolism	K00643;K00643;K00643;K00643	GO:0044429//mitochondrial part	GO:0016749//N-succinyltransferase activity;GO:0043168//anion binding	GO:0006779//porphyrin-containing compound biosynthetic process
Isoform0004755	Egln3	PREDICTED: egl nine homolog 3 isoform X2 [Larimichthys crocea]	-	-	-	-	-	GO:0016705//oxidoreductase activity, acting on paired donors, with incorporation or reduction of molecular oxygen;GO:0019842//vitamin binding	GO:0044710//single-organism metabolic process
Isoform0004756	CCNG2	PREDICTED: cyclin-G2-like [Lates calcarifer]	Environmental Information Processing;Cellular Processes	Signal transduction;Cell growth and death	ko04068//FoxO signaling pathway;ko04115//p53 signaling pathway	K10146;K10146	-	-	-
Isoform0004941	DDIT3	PREDICTED: DNA damage-inducible transcript 3 protein [Larimichthys crocea]	-	-	-	-	-	-	-
Isoform0005048	CXCR3	PREDICTED: C-X-C chemokine receptor type 3 [Larimichthys crocea]	Environmental Information Processing	Signaling molecules and interaction	ko04060//Cytokine-cytokine receptor interaction	K04188	-	GO:0008528//G-protein coupled peptide receptor activity	GO:0007166//cell surface receptor signaling pathway
Isoform0005096	-	PREDICTED: uncharacterized protein LOC102309500 [Haplochromis burtoni]	-	-	-	-	-	-	-
Isoform0005143	JAM2	PREDICTED: LOW QUALITY PROTEIN: junctional adhesion molecule B [Stegastes partitus]	Environmental Information Processing;Cellular Processes	Signaling molecules and interaction;Cellular commiunity	ko04514//Cell adhesion molecules (CAMs);ko04530//Tight junction	K06735;K06735	-	-	-
Isoform0005145	SOCS3	Suppressor of cytokine signaling 3 [Larimichthys crocea]	Environmental Information Processing;Organismal Systems;Genetic Information Processing;Organismal Systems	Signal transduction;Endocrine system;Folding, sorting and degradation;Endocrine system	ko04630//Jak-STAT signaling pathway;ko04910//Insulin signaling pathway;ko04120//Ubiquitin mediated proteolysis;ko04920//Adipocytokine signaling pathway	K04696;K04696;K04696;K04696	-	-	GO:0007165//signal transduction;GO:0032446//protein modification by small protein conjugation;GO:0042981//regulation of apoptotic process
Isoform0005233	LRR1	PREDICTED: leucine-rich repeat protein 1 [Lates calcarifer]	-	-	-	-	-	-	-
Isoform0005272	HSP90AA1	PREDICTED: heat shock protein HSP 90-alpha [Lates calcarifer]	Genetic Information Processing;Organismal Systems;Organismal Systems	Folding, sorting and degradation;Immune system;Endocrine system	ko04141//Protein processing in endoplasmic reticulum;ko04621//NOD-like receptor signaling pathway;ko04914//Progesterone-mediated oocyte maturation	K04079;K04079;K04079	-	-	-
Isoform0005368	Klf2	PREDICTED: Krueppel-like factor 2 [Lates calcarifer]	Environmental Information Processing	Signal transduction	ko04068//FoxO signaling pathway	K17845	-	-	-
Isoform0005378	CCNG1	cyclin G1 [Perca flavescens]	Cellular Processes	Cell growth and death	ko04115//p53 signaling pathway	K10145	-	-	-
Isoform0005557	TAGLN	smooth muscle cell-specific protein SM22 alpha, partial [Epinephelus bruneus]	-	-	-	-	GO:0005856//cytoskeleton	-	GO:0007010//cytoskeleton organization
Isoform0005788	LACC1	PREDICTED: laccase domain-containing protein 1 [Oreochromis niloticus]	-	-	-	-	-	-	-
Isoform0005954	Sult6b1	PREDICTED: sulfotransferase 6B1 [Lates calcarifer]	-	-	-	-	-	GO:0003824//catalytic activity	GO:0009410//response to xenobiotic stimulus
Isoform0006085	RGS1	PREDICTED: regulator of G-protein signaling 21-like isoform X1 [Lates calcarifer]	-	-	-	-	-	-	-
Isoform0006229	Cd74	invariant chain-like protein [Epinephelus akaara]	-	-	-	-	-	GO:0042287//MHC protein binding	GO:0002376//immune system process;GO:0043583//ear development
Isoform0006338	oaz2	PREDICTED: LOW QUALITY PROTEIN: ornithine decarboxylase antizyme 2-like [Cynoglossus semilaevis]	-	-	-	-	-	-	-
Isoform0006363	MT-ND4	NADH dehydrogenase subunit 4 (mitochondrion) [Epinephelus coioides]	Metabolism;Metabolism	Global and Overview;Energy metabolism	ko01100//Metabolic pathways;ko00190//Oxidative phosphorylation	K03881;K03881	GO:0031090//organelle membrane;GO:0031224//intrinsic component of membrane	GO:0050136//NADH dehydrogenase (quinone) activity	GO:0022904//respiratory electron transport chain
Isoform0006527	JUN	c-Jun [Epinephelus coioides]	Cellular Processes;Environmental Information Processing;Organismal Systems;Environmental Information Processing;Organismal Systems;Environmental Information Processing	Cellular commiunity;Signal transduction;Immune system;Signal transduction;Endocrine system;Signal transduction	ko04510//Focal adhesion;ko04010//MAPK signaling pathway;ko04620//Toll-like receptor signaling pathway;ko04310//Wnt signaling pathway;ko04912//GnRH signaling pathway;ko04012//ErbB signaling pathway	K04448;K04448;K04448;K04448;K04448;K04448	GO:0043234//protein complex	GO:0001071//nucleic acid binding transcription factor activity;GO:0003677//DNA binding;GO:0005515//protein binding	GO:0010033//response to organic substance;GO:0010038//response to metal ion;GO:0010468//regulation of gene expression;GO:0016055//Wnt signaling pathway;GO:0034645//cellular macromolecule biosynthetic process
Isoform0006592	FOSL2	PREDICTED: fos-related antigen 1 [Larimichthys crocea]	-	-	-	-	GO:0043231//intracellular membrane-bounded organelle	GO:0001071//nucleic acid binding transcription factor activity;GO:0003677//DNA binding	GO:0006355//regulation of transcription, DNA-templated
Isoform0006654	Gsr	PREDICTED: glutathione reductase, mitochondrial isoform X2 [Lates calcarifer]	Metabolism	Metabolism of other amino acids	ko00480//Glutathione metabolism	K00383	-	-	-
Isoform0006658	cx32.2	PREDICTED: gap junction Cx32.2 protein-like [Lates calcarifer]	-	-	-	-	GO:0005911//cell-cell junction;GO:0044425//membrane part	-	-
Isoform0006681	spns3	PREDICTED: protein spinster homolog 3-like [Larimichthys crocea]	-	-	-	-	-	-	GO:0044763//single-organism cellular process
Isoform0006690	SERPINB1	PREDICTED: leukocyte elastase inhibitor-like isoform X1 [Fundulus heteroclitus]	-	-	-	-	GO:0044421//extracellular region part	-	GO:0010466//negative regulation of peptidase activity
Isoform0006880	FAM43A	PREDICTED: protein FAM43A [Lates calcarifer]	-	-	-	-	-	-	-
Isoform0006950	GPI	PREDICTED: glucose-6-phosphate isomerase-like [Lates calcarifer]	Metabolism;Metabolism;Metabolism;Metabolism;Metabolism;Metabolism;Metabolism;Metabolism;Metabolism	Global and Overview;Global and Overview;Global and Overview;Global and Overview;Global and Overview;Carbohydrate metabolism;Carbohydrate metabolism;Carbohydrate metabolism;Carbohydrate metabolism	ko01100//Metabolic pathways;ko01110//Biosynthesis of secondary metabolites;ko01130//Biosynthesis of antibiotics;ko01120//Microbial metabolism in diverse environments;ko01200//Carbon metabolism;ko00010//Glycolysis / Gluconeogenesis;ko00520//Amino sugar and nucleotide sugar metabolism;ko00030//Pentose phosphate pathway;ko00500//Starch and sucrose metabolism	K01810;K01810;K01810;K01810;K01810;K01810;K01810;K01810;K01810	-	GO:0003824//catalytic activity	GO:0006006//glucose metabolic process;GO:0006090//pyruvate metabolic process
Isoform0007065	RHOF	PREDICTED: rho-related GTP-binding protein RhoF [Lates calcarifer]	-	-	-	-	GO:0044464//cell part	GO:0032550//purine ribonucleoside binding	GO:0035556//intracellular signal transduction
Isoform0007094	junb	PREDICTED: transcription factor jun-B-like isoform X1 [Lates calcarifer]	-	-	-	-	-	GO:0001071//nucleic acid binding transcription factor activity;GO:0003677//DNA binding;GO:0003824//catalytic activity;GO:0016209//antioxidant activity	GO:0003015//heart process;GO:0006355//regulation of transcription, DNA-templated;GO:0007049//cell cycle;GO:0044710//single-organism metabolic process
Isoform0007237	-	PREDICTED: cylicin-1-like [Larimichthys crocea]	-	-	-	-	-	-	-
Isoform0007534	calua	PREDICTED: calumenin isoform X1 [Lates calcarifer]	-	-	-	-	-	-	-
Isoform0007555	Btg3	PREDICTED: maternal B9.15 protein-like [Paralichthys olivaceus]	Genetic Information Processing	Folding, sorting and degradation	ko03018//RNA degradation	K14443	-	-	-
Isoform0007624	PPP1R15B	PREDICTED: protein phosphatase 1 regulatory subunit 15A-like [Lates calcarifer]	-	-	-	-	-	-	-
Isoform0007663	SET	PREDICTED: protein SET-like [Larimichthys crocea]	-	-	-	-	GO:0043231//intracellular membrane-bounded organelle	-	GO:0034728//nucleosome organization
Isoform0007894	LGMN	Pecanex-like protein 1 [Larimichthys crocea]	Cellular Processes	Transport and catabolism	ko04142//Lysosome	K01369	-	-	GO:0019538//protein metabolic process
Isoform0007933	Pstpip1	PREDICTED: proline-serine-threonine phosphatase-interacting protein 1 isoform X1 [Larimichthys crocea]	Organismal Systems	Immune system	ko04621//NOD-like receptor signaling pathway	K12804	-	-	-
Isoform0008102	Egln1	PREDICTED: egl nine homolog 1 [Lates calcarifer]	-	-	-	-	-	GO:0016705//oxidoreductase activity, acting on paired donors, with incorporation or reduction of molecular oxygen;GO:0019842//vitamin binding	GO:0044710//single-organism metabolic process
Isoform0008408	Eno1	PREDICTED: alpha-enolase isoform X1 [Lates calcarifer]	Metabolism;Metabolism;Metabolism;Metabolism;Metabolism;Metabolism;Metabolism;Genetic Information Processing	Global and Overview;Global and Overview;Global and Overview;Global and Overview;Global and Overview;Carbohydrate metabolism;Global and Overview;Folding, sorting and degradation	ko01100//Metabolic pathways;ko01110//Biosynthesis of secondary metabolites;ko01130//Biosynthesis of antibiotics;ko01120//Microbial metabolism in diverse environments;ko01200//Carbon metabolism;ko00010//Glycolysis / Gluconeogenesis;ko01230//Biosynthesis of amino acids;ko03018//RNA degradation	K01689;K01689;K01689;K01689;K01689;K01689;K01689;K01689	-	GO:0016836//hydro-lyase activity;GO:0046872//metal ion binding	GO:0006090//pyruvate metabolic process
Isoform0008455	Dusp2	PREDICTED: LOW QUALITY PROTEIN: dual specificity protein phosphatase 2-like [Lates calcarifer]	Environmental Information Processing	Signal transduction	ko04010//MAPK signaling pathway	K04459	-	GO:0008138//protein tyrosine/serine/threonine phosphatase activity	GO:0006470//protein dephosphorylation
Isoform0008498	SET	PREDICTED: protein SET [Larimichthys crocea]	-	-	-	-	-	-	GO:0034728//nucleosome organization
Isoform0008513	Cyba	PREDICTED: cytochrome b-245 light chain [Larimichthys crocea]	Cellular Processes	Transport and catabolism	ko04145//Phagosome	K08009	-	-	-
Isoform0008572	-	--	-	-	-	-	-	-	-
Isoform0008610	GPR84	PREDICTED: G-protein coupled receptor 84 [Notothenia coriiceps]	-	-	-	-	-	-	-
Isoform0008667	SAMSN1	PREDICTED: SAM domain-containing protein SAMSN-1 [Stegastes partitus]	-	-	-	-	-	-	-
Isoform0008791	P2ry13	PREDICTED: P2Y purinoceptor 13 [Notothenia coriiceps]	Environmental Information Processing	Signaling molecules and interaction	ko04080//Neuroactive ligand-receptor interaction	K08388	GO:0031224//intrinsic component of membrane	GO:0001608//G-protein coupled nucleotide receptor activity	GO:0030818//negative regulation of cAMP biosynthetic process;GO:0035588//G-protein coupled purinergic receptor signaling pathway
Isoform0008797	fos	PREDICTED: proto-oncogene c-Fos-like [Larimichthys crocea]	Environmental Information Processing;Organismal Systems	Signal transduction;Immune system	ko04010//MAPK signaling pathway;ko04620//Toll-like receptor signaling pathway	K04379;K04379	GO:0043234//protein complex	GO:0001071//nucleic acid binding transcription factor activity;GO:0043566//structure-specific DNA binding	GO:0006355//regulation of transcription, DNA-templated
Isoform0008854	Arl4c	PREDICTED: ADP-ribosylation factor-like protein 4C [Fundulus heteroclitus]	-	-	-	-	GO:0044464//cell part	GO:0032550//purine ribonucleoside binding	GO:0035556//intracellular signal transduction
Isoform0008862	RANBP1	PREDICTED: ran-specific GTPase-activating protein [Cyprinodon variegatus]	-	-	-	-	-	-	-
Isoform0008872	Mcl1	PREDICTED: induced myeloid leukemia cell differentiation protein Mcl-1-like [Stegastes partitus]	Environmental Information Processing	Signal transduction	ko04630//Jak-STAT signaling pathway	K02539	-	-	-
Isoform0008879	PNP	PREDICTED: purine nucleoside phosphorylase-like [Stegastes partitus]	Metabolism;Metabolism;Metabolism;Metabolism;Metabolism	Global and Overview;Global and Overview;Nucleotide metabolism;Nucleotide metabolism;Metabolism of cofactors and vitamins	ko01100//Metabolic pathways;ko01110//Biosynthesis of secondary metabolites;ko00230//Purine metabolism;ko00240//Pyrimidine metabolism;ko00760//Nicotinate and nicotinamide metabolism	K03783;K03783;K03783;K03783;K03783	-	GO:0016763//transferase activity, transferring pentosyl groups	GO:0055086//nucleobase-containing small molecule metabolic process
Isoform0008899	NECAP1	PREDICTED: adaptin ear-binding coat-associated protein 2 [Pundamilia nyererei]	-	-	-	-	-	-	-
Isoform0009275	Ebna1bp2	PREDICTED: probable rRNA-processing protein EBP2 [Stegastes partitus]	-	-	-	-	-	-	-
Isoform0009295	tmbim6	PREDICTED: bax inhibitor 1 isoform X1 [Notothenia coriiceps]	-	-	-	-	GO:0031224//intrinsic component of membrane	-	GO:0042981//regulation of apoptotic process
Isoform0009357	DNAJB1	PREDICTED: dnaJ homolog subfamily B member 1 [Larimichthys crocea]	-	-	-	-	-	GO:0005515//protein binding	-
Isoform0009436	apoeb	apolipoprotein E, partial [Epinephelus bruneus]	-	-	-	-	-	GO:0005488//binding	GO:0019538//protein metabolic process;GO:0044765//single-organism transport
Isoform0009462	Arl5c	PREDICTED: ADP-ribosylation factor-like protein 5B [Larimichthys crocea]	-	-	-	-	GO:0044464//cell part	GO:0032550//purine ribonucleoside binding	GO:0035556//intracellular signal transduction
Isoform0009536	NASP	Histone-binding protein N1/N2 [Larimichthys crocea]	-	-	-	-	-	-	-
Isoform0009591	Irg1	PREDICTED: LOW QUALITY PROTEIN: cis-aconitate decarboxylase [Lates calcarifer]	-	-	-	-	-	GO:0016836//hydro-lyase activity	-
Isoform0009605	MTHFD2	PREDICTED: bifunctional methylenetetrahydrofolate dehydrogenase/cyclohydrolase, mitochondrial-like [Stegastes partitus]	Metabolism;Metabolism	Global and Overview;Metabolism of cofactors and vitamins	ko01100//Metabolic pathways;ko00670//One carbon pool by folate	K13403;K13403	-	GO:0016646//oxidoreductase activity, acting on the CH-NH group of donors, NAD or NADP as acceptor	GO:0006760//folic acid-containing compound metabolic process
Isoform0009706	-	Cell wall-associated hydrolase [Trichuris trichiura]	-	-	-	-	-	-	-
Isoform0009755	Hsd3b7	PREDICTED: 3 beta-hydroxysteroid dehydrogenase type 7 [Larimichthys crocea]	Metabolism;Metabolism	Global and Overview;Lipid metabolism	ko01100//Metabolic pathways;ko00120//Primary bile acid biosynthesis	K12408;K12408	-	GO:0016614//oxidoreductase activity, acting on CH-OH group of donors	GO:0008202//steroid metabolic process
Isoform0009793	CD209	PREDICTED: natural killer cells antigen CD94-like isoform X2 [Lates calcarifer]	-	-	-	-	-	-	-
Isoform0009803	-	--	-	-	-	-	-	-	-
Isoform0009907	ccrn4l	PREDICTED: nocturnin-like isoform X1 [Stegastes partitus]	-	-	-	-	-	-	-
Isoform0010001	rrm2	PREDICTED: ribonucleoside-diphosphate reductase subunit M2-like isoform X1 [Lates calcarifer]	Metabolism;Metabolism;Metabolism;Metabolism;Cellular Processes	Global and Overview;Nucleotide metabolism;Metabolism of other amino acids;Nucleotide metabolism;Cell growth and death	ko01100//Metabolic pathways;ko00230//Purine metabolism;ko00480//Glutathione metabolism;ko00240//Pyrimidine metabolism;ko04115//p53 signaling pathway	K10808;K10808;K10808;K10808;K10808	-	-	-
Isoform0010133	-	PREDICTED: TNFAIP3-interacting protein 3-like [Poecilia mexicana]	-	-	-	-	-	-	-
Isoform0010206	-	PREDICTED: major histocompatibility complex class I-related gene protein-like [Cyprinus carpio]	-	-	-	-	-	-	-
Isoform0010420	actb	PREDICTED: actin, cytoplasmic-like [Larimichthys crocea]	Cellular Processes;Cellular Processes;Cellular Processes;Cellular Processes;Cellular Processes	Transport and catabolism;Cell motility;Cellular commiunity;Cellular commiunity;Cellular commiunity	ko04145//Phagosome;ko04810//Regulation of actin cytoskeleton;ko04510//Focal adhesion;ko04530//Tight junction;ko04520//Adherens junction	K05692;K05692;K05692;K05692;K05692	GO:0016020//membrane;GO:0043232//intracellular non-membrane-bounded organelle	GO:0032550//purine ribonucleoside binding	-
Isoform0010452	TCN2	PREDICTED: transcobalamin-2-like [Lates calcarifer]	-	-	-	-	-	GO:0019842//vitamin binding	-
Isoform0010508	N4BP1	PREDICTED: protein KHNYN-like [Larimichthys crocea]	-	-	-	-	-	-	-
Isoform0010609	Adgre1	PREDICTED: EGF-like module-containing mucin-like hormone receptor-like 1 [Notothenia coriiceps]	-	-	-	-	-	-	-
Isoform0010650	STK4	PREDICTED: serine/threonine-protein kinase 3/4-like [Stegastes partitus]	Environmental Information Processing;Environmental Information Processing	Signal transduction;Signal transduction	ko04010//MAPK signaling pathway;ko04068//FoxO signaling pathway	K04411;K04411	-	GO:0004672//protein kinase activity;GO:0032550//purine ribonucleoside binding	GO:0006464//cellular protein modification process;GO:0006796//phosphate-containing compound metabolic process;GO:0050794//regulation of cellular process
Isoform0010656	gpr146	PREDICTED: probable G-protein coupled receptor 146 isoform X1 [Lates calcarifer]	-	-	-	-	GO:0031224//intrinsic component of membrane	-	GO:0007166//cell surface receptor signaling pathway
Isoform0010669	IL34	interleukin-34 [Epinephelus coioides]	-	-	-	-	-	-	-
Isoform0010694	TNFAIP3	PREDICTED: tumor necrosis factor alpha-induced protein 3 [Larimichthys crocea]	Organismal Systems	Immune system	ko04621//NOD-like receptor signaling pathway	K11859	-	GO:0046914//transition metal ion binding	-
Isoform0010845	Smarca2	PREDICTED: probable global transcription activator SNF2L2 [Paralichthys olivaceus]	-	-	-	-	GO:0090544//BAF-type complex	GO:0005515//protein binding;GO:0017111//nucleoside-triphosphatase activity;GO:0032550//purine ribonucleoside binding	GO:0010468//regulation of gene expression;GO:0016568//chromatin modification
Isoform0010917	ZSWIM6	PREDICTED: zinc finger SWIM domain-containing protein 6 [Lates calcarifer]	-	-	-	-	-	-	-
Isoform0010923	Hm13	PREDICTED: minor histocompatibility antigen H13 isoform X1 [Otolemur garnettii]	-	-	-	-	GO:0030176//integral component of endoplasmic reticulum membrane	GO:0004190//aspartic-type endopeptidase activity;GO:0044389//ubiquitin-like protein ligase binding;GO:0046983//protein dimerization activity	GO:0033619//membrane protein proteolysis
Isoform0010952	FGD4	PREDICTED: FYVE, RhoGEF and PH domain-containing protein 4 isoform X1 [Lates calcarifer]	-	-	-	-	-	-	-
Isoform0011045	-	PREDICTED: interferon gamma receptor 1-like [Neolamprologus brichardi]	Environmental Information Processing;Environmental Information Processing	Signaling molecules and interaction;Signal transduction	ko04060//Cytokine-cytokine receptor interaction;ko04630//Jak-STAT signaling pathway	K05132;K05132	-	-	-
Isoform0011134	ldlr-a	PREDICTED: low-density lipoprotein receptor-like [Lates calcarifer]	Cellular Processes	Transport and catabolism	ko04144//Endocytosis	K12473	-	-	-
Isoform0011170	VTCN1	PREDICTED: butyrophilin subfamily 3 member A2-like [Lates calcarifer]	-	-	-	-	-	-	-
Isoform0011250	Traf2	tumor necrosis factor receptor-associated factor 2 [Oplegnathus fasciatus]	Genetic Information Processing;Environmental Information Processing;Cellular Processes;Organismal Systems;Organismal Systems	Folding, sorting and degradation;Signal transduction;Cell growth and death;Endocrine system;Immune system	ko04141//Protein processing in endoplasmic reticulum;ko04010//MAPK signaling pathway;ko04210//Apoptosis;ko04920//Adipocytokine signaling pathway;ko04622//RIG-I-like receptor signaling pathway	K03173;K03173;K03173;K03173;K03173	-	GO:0046914//transition metal ion binding	GO:0006915//apoptotic process
Isoform0011289	EGLN2	PREDICTED: egl nine homolog 2-like [Larimichthys crocea]	-	-	-	-	-	GO:0016705//oxidoreductase activity, acting on paired donors, with incorporation or reduction of molecular oxygen;GO:0019842//vitamin binding	GO:0044710//single-organism metabolic process
Isoform0011291	Swap70	PREDICTED: LOW QUALITY PROTEIN: switch-associated protein 70-like [Lates calcarifer]	-	-	-	-	-	-	GO:0007088//regulation of mitotic nuclear division;GO:0045687//positive regulation of glial cell differentiation
Isoform0011331	Slc11a2	solute carrier family 11 member 2 isoform beta3 [Dicentrarchus labrax]	Cellular Processes	Transport and catabolism	ko04142//Lysosome	K12347	-	GO:0046915//transition metal ion transmembrane transporter activity	GO:0006826//iron ion transport;GO:0010038//response to metal ion;GO:0020027//hemoglobin metabolic process;GO:0030097//hemopoiesis
Isoform0011406	VPS35	PREDICTED: vacuolar protein sorting-associated protein 35 [Lates calcarifer]	Cellular Processes	Transport and catabolism	ko04144//Endocytosis	K18468	-	-	-
Isoform0011414	ATF3	PREDICTED: cyclic AMP-dependent transcription factor ATF-3 isoform X1 [Lates calcarifer]	-	-	-	-	GO:0043231//intracellular membrane-bounded organelle	GO:0001071//nucleic acid binding transcription factor activity;GO:0003677//DNA binding	GO:0006355//regulation of transcription, DNA-templated
Isoform0011433	MICALL2	PREDICTED: MICAL-like protein 2 [Lates calcarifer]	-	-	-	-	-	-	-
Isoform0011449	ACOX1	PREDICTED: peroxisomal acyl-coenzyme A oxidase 1 isoform X1 [Larimichthys crocea]	Metabolism;Metabolism;Organismal Systems;Cellular Processes;Metabolism;Metabolism;Metabolism;Metabolism	Global and Overview;Global and Overview;Endocrine system;Transport and catabolism;Lipid metabolism;Global and Overview;Lipid metabolism;Lipid metabolism	ko01100//Metabolic pathways;ko01110//Biosynthesis of secondary metabolites;ko03320//PPAR signaling pathway;ko04146//Peroxisome;ko00071//Fatty acid degradation;ko01212//Fatty acid metabolism;ko01040//Biosynthesis of unsaturated fatty acids;ko00592//alpha-Linolenic acid metabolism	K00232;K00232;K00232;K00232;K00232;K00232;K00232;K00232	GO:0042579//microbody	GO:0000166//nucleotide binding;GO:0016634//oxidoreductase activity, acting on the CH-CH group of donors, oxygen as acceptor	GO:0009062//fatty acid catabolic process
Isoform0011459	IL1R1	PREDICTED: interleukin-1 receptor type 1-like isoform X2 [Lates calcarifer]	Environmental Information Processing;Environmental Information Processing;Cellular Processes	Signal transduction;Signaling molecules and interaction;Cell growth and death	ko04010//MAPK signaling pathway;ko04060//Cytokine-cytokine receptor interaction;ko04210//Apoptosis	K04386;K04386;K04386	-	-	-
Isoform0011522	hmox	heme oxygenase-1b [Siniperca chuatsi]	Metabolism;Metabolism;Metabolism	Global and Overview;Global and Overview;Metabolism of cofactors and vitamins	ko01100//Metabolic pathways;ko01110//Biosynthesis of secondary metabolites;ko00860//Porphyrin and chlorophyll metabolism	K00510;K00510;K00510	-	GO:0016705//oxidoreductase activity, acting on paired donors, with incorporation or reduction of molecular oxygen;GO:0043169//cation binding	GO:0009410//response to xenobiotic stimulus;GO:0055114//oxidation-reduction process
Isoform0011617	Rraga	PREDICTED: ras-related GTP-binding protein A isoform X2 [Stegastes partitus]	Environmental Information Processing	Signal transduction	ko04150//mTOR signaling pathway	K16185	-	-	-
Isoform0011651	mt-co1	cytochrome c oxidase subunit I (mitochondrion) [Epinephelus malabaricus]	Metabolism;Metabolism;Organismal Systems	Global and Overview;Energy metabolism;Circulatory system	ko01100//Metabolic pathways;ko00190//Oxidative phosphorylation;ko04260//Cardiac muscle contraction	K02256;K02256;K02256	GO:0019866//organelle inner membrane;GO:0031224//intrinsic component of membrane;GO:0043231//intracellular membrane-bounded organelle	GO:0003824//catalytic activity;GO:0046906//tetrapyrrole binding;GO:0046914//transition metal ion binding	GO:0015992//proton transport;GO:0045333//cellular respiration
Isoform0011683	MARCKSL1	PREDICTED: MARCKS-related protein [Cyprinodon variegatus]	-	-	-	-	-	-	-
Isoform0011812	myd88	myeloid differentiation factor 88 [Epinephelus coioides]	Cellular Processes;Organismal Systems	Cell growth and death;Immune system	ko04210//Apoptosis;ko04620//Toll-like receptor signaling pathway	K04729;K04729	-	-	-
Isoform0011854	actb	PREDICTED: actin, cytoplasmic-like [Larimichthys crocea]	Cellular Processes;Cellular Processes;Cellular Processes;Cellular Processes;Cellular Processes	Transport and catabolism;Cell motility;Cellular commiunity;Cellular commiunity;Cellular commiunity	ko04145//Phagosome;ko04810//Regulation of actin cytoskeleton;ko04510//Focal adhesion;ko04530//Tight junction;ko04520//Adherens junction	K05692;K05692;K05692;K05692;K05692	GO:0016020//membrane;GO:0043232//intracellular non-membrane-bounded organelle	GO:0032550//purine ribonucleoside binding	-
Isoform0012005	Glipr2	PREDICTED: Golgi-associated plant pathogenesis-related protein 1 [Lates calcarifer]	-	-	-	-	-	-	-
Isoform0012095	CEBPB	CCAAT/enhancer-binding protein beta 2, partial [Epinephelus coioides]	-	-	-	-	-	GO:0001071//nucleic acid binding transcription factor activity;GO:0003677//DNA binding	GO:0010468//regulation of gene expression;GO:0051052//regulation of DNA metabolic process;GO:0051707//response to other organism
Isoform0012134	PLIN2	PREDICTED: perilipin-2 [Lates calcarifer]	-	-	-	-	-	-	-
Isoform0012280	cyc	Cytochrome c [Larimichthys crocea]	Metabolism;Metabolism;Cellular Processes;Cellular Processes;Metabolism	Global and Overview;Global and Overview;Cell growth and death;Cell growth and death;Energy metabolism	ko01100//Metabolic pathways;ko01120//Microbial metabolism in diverse environments;ko04210//Apoptosis;ko04115//p53 signaling pathway;ko00920//Sulfur metabolism	K08738;K08738;K08738;K08738;K08738	-	-	-
Isoform0012426	-	PREDICTED: cell division protein ZipA-like isoform X2 [Poecilia reticulata]	-	-	-	-	-	-	-
Isoform0012469	Upp1	PREDICTED: uridine phosphorylase 1 [Stegastes partitus]	Metabolism;Metabolism;Metabolism	Global and Overview;Nucleotide metabolism;Xenobiotics biodegradation and metabolism	ko01100//Metabolic pathways;ko00240//Pyrimidine metabolism;ko00983//Drug metabolism - other enzymes	K00757;K00757;K00757	GO:0044424//intracellular part	GO:0016763//transferase activity, transferring pentosyl groups	GO:0009117//nucleotide metabolic process
Isoform0012505	MFAP4	PREDICTED: microfibril-associated glycoprotein 4-like [Maylandia zebra]	-	-	-	-	-	-	-
Isoform0012520	Ptgis	PREDICTED: prostacyclin synthase [Larimichthys crocea]	Metabolism;Metabolism	Global and Overview;Lipid metabolism	ko01100//Metabolic pathways;ko00590//Arachidonic acid metabolism	K01831;K01831	-	-	-
Isoform0012521	Ncf1	PREDICTED: neutrophil cytosol factor 1 [Notothenia coriiceps]	Cellular Processes	Transport and catabolism	ko04145//Phagosome	K08011	-	-	-
Isoform0012570	Pglyrp2	peptidoglycan recognition protein L1 [Sebastes schlegelii]	-	-	-	-	-	-	-
Isoform0012710	Ier2	PREDICTED: immediate early response gene 2 protein-like [Stegastes partitus]	-	-	-	-	-	-	-
Isoform0012903	krt18	PREDICTED: keratin, type I cytoskeletal 18-like [Paralichthys olivaceus]	Genetic Information Processing;Environmental Information Processing	Translation;Signal transduction	ko03013//RNA transport;ko04150//mTOR signaling pathway	K03258;K03258	GO:0043234//protein complex	-	-
Isoform0012931	Rps27	PREDICTED: 40S ribosomal protein S27-like [Salmo salar]	Genetic Information Processing	Translation	ko03010//Ribosome	K02978	GO:0015935//small ribosomal subunit;GO:0043231//intracellular membrane-bounded organelle	GO:0003723//RNA binding;GO:0005198//structural molecule activity;GO:0046914//transition metal ion binding	GO:0000087//mitotic M phase;GO:0000278//mitotic cell cycle;GO:0006412//translation;GO:0006613//cotranslational protein targeting to membrane;GO:0016032//viral process;GO:0032774//RNA biosynthetic process;GO:0035556//intracellular signal transduction;GO:0043624//cellular protein complex disassembly
Isoform0012973	ANP32B	PREDICTED: acidic leucine-rich nuclear phosphoprotein 32 family member B [Callorhinchus milii]	-	-	-	-	GO:0031988//membrane-bounded vesicle;GO:0043231//intracellular membrane-bounded organelle;GO:0043232//intracellular non-membrane-bounded organelle	GO:0019899//enzyme binding	GO:0007420//brain development;GO:0034728//nucleosome organization;GO:0043280//positive regulation of cysteine-type endopeptidase activity involved in apoptotic process;GO:0043583//ear development;GO:0045595//regulation of cell differentiation;GO:0046824//positive regulation of nucleocytoplasmic transport
Isoform0013035	CDA	cytidine deaminase, partial [Epinephelus coioides]	Metabolism;Metabolism;Metabolism	Global and Overview;Nucleotide metabolism;Xenobiotics biodegradation and metabolism	ko01100//Metabolic pathways;ko00240//Pyrimidine metabolism;ko00983//Drug metabolism - other enzymes	K01489;K01489;K01489	-	GO:0016814//hydrolase activity, acting on carbon-nitrogen (but not peptide) bonds, in cyclic amidines;GO:0046914//transition metal ion binding	GO:0006216//cytidine catabolic process
Isoform0013232	-	PREDICTED: serglycin [Larimichthys crocea]	-	-	-	-	-	-	-
Isoform0013402	PGAM1	PREDICTED: phosphoglycerate mutase 1 [Maylandia zebra]	Metabolism;Metabolism;Metabolism;Metabolism;Metabolism;Metabolism;Metabolism;Metabolism	Global and Overview;Global and Overview;Global and Overview;Global and Overview;Global and Overview;Carbohydrate metabolism;Global and Overview;Amino acid metabolism	ko01100//Metabolic pathways;ko01110//Biosynthesis of secondary metabolites;ko01130//Biosynthesis of antibiotics;ko01120//Microbial metabolism in diverse environments;ko01200//Carbon metabolism;ko00010//Glycolysis / Gluconeogenesis;ko01230//Biosynthesis of amino acids;ko00260//Glycine, serine and threonine metabolism	K01834;K01834;K01834;K01834;K01834;K01834;K01834;K01834	-	GO:0016868//intramolecular transferase activity, phosphotransferases	GO:0006090//pyruvate metabolic process
Isoform0013463	tuba	PREDICTED: tubulin alpha chain-like isoform X2 [Haplochromis burtoni]	Cellular Processes;Cellular Processes	Transport and catabolism;Cellular commiunity	ko04145//Phagosome;ko04540//Gap junction	K07374;K07374	GO:0015630//microtubule cytoskeleton;GO:0032991//macromolecular complex	GO:0005198//structural molecule activity;GO:0017111//nucleoside-triphosphatase activity;GO:0032550//purine ribonucleoside binding	GO:0043623//cellular protein complex assembly;GO:0044763//single-organism cellular process
Isoform0013835	-	--	-	-	-	-	-	-	-
Isoform0013926	TSPAN3	Tetraspanin-3 [Oplegnathus fasciatus]	-	-	-	-	GO:0031224//intrinsic component of membrane	-	GO:0044699//single-organism process
Isoform0014028	Cd9	CD9 antigen [Larimichthys crocea]	-	-	-	-	GO:0031224//intrinsic component of membrane	-	-
Isoform0014202	ddit4	PREDICTED: DNA damage-inducible transcript 4 protein [Notothenia coriiceps]	Environmental Information Processing	Signal transduction	ko04150//mTOR signaling pathway	K08270	-	-	-
Isoform0014283	CTSL	cathepsin L [Larimichthys crocea]	Cellular Processes;Cellular Processes	Transport and catabolism;Transport and catabolism	ko04145//Phagosome;ko04142//Lysosome	K01365;K01365	-	GO:0070011//peptidase activity, acting on L-amino acid peptides	-
Isoform0014308	pcna	PREDICTED: proliferating cell nuclear antigen [Lates calcarifer]	Cellular Processes;Genetic Information Processing;Genetic Information Processing;Genetic Information Processing;Genetic Information Processing	Cell growth and death;Replication and repair;Replication and repair;Replication and repair;Replication and repair	ko04110//Cell cycle;ko03420//Nucleotide excision repair;ko03030//DNA replication;ko03410//Base excision repair;ko03430//Mismatch repair	K04802;K04802;K04802;K04802;K04802	GO:0043231//intracellular membrane-bounded organelle;GO:0043234//protein complex	GO:0030234//enzyme regulator activity	GO:0006301//postreplication repair;GO:0051052//regulation of DNA metabolic process
Isoform0014329	Mien1	PREDICTED: LOW QUALITY PROTEIN: migration and invasion enhancer 1-like [Neolamprologus brichardi]	-	-	-	-	-	-	-
Isoform0014352	-	PREDICTED: normal mucosa of esophagus-specific gene 1 protein [Lates calcarifer]	-	-	-	-	-	-	-
Isoform0014470	CREG1	PREDICTED: protein CREG1 [Lates calcarifer]	-	-	-	-	-	GO:0003824//catalytic activity	GO:0044710//single-organism metabolic process
Isoform0014571	HNRNPA1	PREDICTED: heterogeneous nuclear ribonucleoprotein A1 [Stegastes partitus]	Genetic Information Processing	Transcription	ko03040//Spliceosome	K12741	-	GO:0097159//organic cyclic compound binding	-
Isoform0014597	Higd1a	PREDICTED: HIG1 domain family member 1A, mitochondrial [Stegastes partitus]	-	-	-	-	GO:0031224//intrinsic component of membrane	-	-
Isoform0014681	RRT15	Regulator of rDNA transcription protein 15 [Trichinella papuae]	-	-	-	-	-	-	-
Isoform0014696	-	--	-	-	-	-	-	-	-
Isoform0014926	Cd74	MHC class II antigen, partial [Epinephelus coioides]	-	-	-	-	-	-	-
Isoform0014944	CSTB	cystatin-A5, partial [Epinephelus bruneus]	-	-	-	-	-	-	-
Isoform0015061	GNG10	PREDICTED: guanine nucleotide-binding protein G(I)/G(S)/G(O) subunit gamma-10-like [Lates calcarifer]	-	-	-	-	GO:0016020//membrane;GO:0043234//protein complex	-	GO:0007166//cell surface receptor signaling pathway
Isoform0015135	RGS2	PREDICTED: regulator of G-protein signaling 2-like [Lates calcarifer]	-	-	-	-	-	-	-
Isoform0015153	CSTB	cystatin-A5, partial [Epinephelus bruneus]	-	-	-	-	-	-	-
Isoform0015163	CD63	CD63, partial [Epinephelus coioides]	Cellular Processes	Transport and catabolism	ko04142//Lysosome	K06497	GO:0031224//intrinsic component of membrane	-	GO:0071684//organism emergence from protective structure
Isoform0015208	Plekhf1	Pleckstrin homology domain-containing family F member 1 [Oplegnathus fasciatus]	-	-	-	-	-	-	-
Isoform0015354	-	PREDICTED: cylicin-1-like [Larimichthys crocea]	-	-	-	-	-	-	-
Isoform0015444	zgc:112234	histone H2B [Epinephelus coioides]	-	-	-	-	-	-	-
Isoform0015504	H1F0	PREDICTED: LOW QUALITY PROTEIN: histone H1.0-B [Poecilia reticulata]	-	-	-	-	GO:0043231//intracellular membrane-bounded organelle;GO:0043232//intracellular non-membrane-bounded organelle	GO:0003676//nucleic acid binding	GO:0034728//nucleosome organization
Isoform0015628	ANXA2	PREDICTED: annexin A2-like [Lates calcarifer]	-	-	-	-	-	GO:0005515//protein binding;GO:0005543//phospholipid binding;GO:0046872//metal ion binding	GO:0009892//negative regulation of metabolic process
Isoform0015805	-	PREDICTED: cylicin-2-like [Cynoglossus semilaevis]	-	-	-	-	-	-	-
Isoform0015985	psma7	PREDICTED: proteasome subunit alpha type-7-like [Xiphophorus maculatus]	Genetic Information Processing	Folding, sorting and degradation	ko03050//Proteasome	K02731	GO:0043231//intracellular membrane-bounded organelle;GO:0043234//protein complex	GO:0004175//endopeptidase activity	GO:0019941//modification-dependent protein catabolic process
Isoform0016041	MRTO4	PREDICTED: mRNA turnover protein 4 homolog [Larimichthys crocea]	-	-	-	-	GO:0030529//intracellular ribonucleoprotein complex	-	GO:0022613//ribonucleoprotein complex biogenesis
Isoform0016137	-	interleukin-8 [Epinephelus coioides]	Environmental Information Processing;Organismal Systems;Organismal Systems;Organismal Systems	Signaling molecules and interaction;Immune system;Immune system;Immune system	ko04060//Cytokine-cytokine receptor interaction;ko04620//Toll-like receptor signaling pathway;ko04621//NOD-like receptor signaling pathway;ko04622//RIG-I-like receptor signaling pathway	K10030;K10030;K10030;K10030	-	-	-
Isoform0016202	krt8	keratin 8, partial [Epinephelus coioides]	-	-	-	-	GO:0005882//intermediate filament	-	-
Isoform0016205	hbb1	TPA: AC1147-like [Bos taurus]	-	-	-	-	-	-	-
Isoform0016273	-	Cell wall-associated hydrolase [Trichuris trichiura]	-	-	-	-	-	-	-
Isoform0016356	SPI1	PREDICTED: transcription factor PU.1-like [Lates calcarifer]	-	-	-	-	GO:0043231//intracellular membrane-bounded organelle	GO:0001071//nucleic acid binding transcription factor activity;GO:0003677//DNA binding	GO:0010468//regulation of gene expression
Isoform0016448	hmox	PREDICTED: heme oxygenase-like [Lates calcarifer]	Metabolism;Metabolism;Metabolism	Global and Overview;Global and Overview;Metabolism of cofactors and vitamins	ko01100//Metabolic pathways;ko01110//Biosynthesis of secondary metabolites;ko00860//Porphyrin and chlorophyll metabolism	K00510;K00510;K00510	-	-	-
Isoform0016858	GADD45B	PREDICTED: growth arrest and DNA damage-inducible protein GADD45 beta [Stegastes partitus]	Environmental Information Processing;Environmental Information Processing;Cellular Processes;Cellular Processes	Signal transduction;Signal transduction;Cell growth and death;Cell growth and death	ko04010//MAPK signaling pathway;ko04068//FoxO signaling pathway;ko04110//Cell cycle;ko04115//p53 signaling pathway	K04402;K04402;K04402;K04402	-	-	GO:0007049//cell cycle;GO:0050896//response to stimulus
Isoform0016940	CBX3	Chromobox protein homolog 3 [Anoplopoma fimbria]	-	-	-	-	-	-	-
Isoform0016961	SAT1	PREDICTED: diamine acetyltransferase 1 [Lates calcarifer]	Metabolism;Metabolism	Global and Overview;Amino acid metabolism	ko01100//Metabolic pathways;ko00330//Arginine and proline metabolism	K00657;K00657	-	-	-
Isoform0016970	ID2	PREDICTED: DNA-binding protein inhibitor ID-2 [Larimichthys crocea]	Environmental Information Processing	Signal transduction	ko04350//TGF-beta signaling pathway	K17693	GO:0043231//intracellular membrane-bounded organelle	GO:0005515//protein binding	GO:0006355//regulation of transcription, DNA-templated
Isoform0016986	HMGB2	high mobility group box 2-like protein, partial [Epinephelus coioides]	-	-	-	-	-	-	-
Isoform0017019	lys	c-type lysozyme [Epinephelus coioides]	-	-	-	-	-	GO:0016787//hydrolase activity	GO:0009617//response to bacterium;GO:0009987//cellular process
Isoform0017052	-	--	-	-	-	-	-	-	-
Isoform0017220	-	--	-	-	-	-	-	-	-
Isoform0017458	hmox	heme oxygenase-1b [Siniperca chuatsi]	Metabolism;Metabolism;Metabolism	Global and Overview;Global and Overview;Metabolism of cofactors and vitamins	ko01100//Metabolic pathways;ko01110//Biosynthesis of secondary metabolites;ko00860//Porphyrin and chlorophyll metabolism	K00510;K00510;K00510	-	-	-
Isoform0017480	ddit4	PREDICTED: DNA damage-inducible transcript 4 protein-like [Lates calcarifer]	Environmental Information Processing	Signal transduction	ko04150//mTOR signaling pathway	K08270	-	-	-
Isoform0017651	Psmd14	PREDICTED: 26S proteasome non-ATPase regulatory subunit 14 [Oreochromis niloticus]	Genetic Information Processing	Folding, sorting and degradation	ko03050//Proteasome	K03030	GO:0005838//proteasome regulatory particle;GO:0031988//membrane-bounded vesicle;GO:0043231//intracellular membrane-bounded organelle	GO:0032403//protein complex binding;GO:0061135//endopeptidase regulator activity	GO:0000725//recombinational repair;GO:0000726//non-recombinational repair;GO:0010952//positive regulation of peptidase activity;GO:1903050//regulation of proteolysis involved in cellular protein catabolic process
Isoform0017705	-	--	-	-	-	-	-	-	-
Isoform0017724	Aif1	allograft inflammatory factor-1-like protein [Epinephelus awoara]	-	-	-	-	-	-	-
Isoform0017792	Asgr1	PREDICTED: C-type lectin domain family 10 member A isoform X1 [Oreochromis niloticus]	-	-	-	-	-	-	-
Isoform0017796	-	PREDICTED: torsin-4A-B-like [Notothenia coriiceps]	-	-	-	-	-	-	-
Isoform0018067	snx10a	PREDICTED: sorting nexin-10B-like [Lates calcarifer]	-	-	-	-	-	-	-
Isoform0018096	mt-cyb	cytochrome b (mitochondrion) [Epinephelus bleekeri]	Metabolism;Metabolism;Organismal Systems	Global and Overview;Energy metabolism;Circulatory system	ko01100//Metabolic pathways;ko00190//Oxidative phosphorylation;ko04260//Cardiac muscle contraction	K00412;K00412;K00412	GO:0031224//intrinsic component of membrane	GO:0003824//catalytic activity;GO:0043169//cation binding	GO:0022900//electron transport chain
Isoform0018196	IL10	interleukin 10 [Epinephelus coioides]	Environmental Information Processing;Environmental Information Processing;Organismal Systems;Environmental Information Processing	Signaling molecules and interaction;Signal transduction;Immune system;Signal transduction	ko04060//Cytokine-cytokine receptor interaction;ko04630//Jak-STAT signaling pathway;ko04672//Intestinal immune network for IgA production;ko04068//FoxO signaling pathway	K05443;K05443;K05443;K05443	-	-	-
Isoform0018205	Mrps23	PREDICTED: 28S ribosomal protein S23, mitochondrial isoform X2 [Paralichthys olivaceus]	-	-	-	-	GO:0030529//intracellular ribonucleoprotein complex	-	GO:0010467//gene expression
Isoform0018261	HN1	PREDICTED: hematological and neurological expressed 1 protein [Cynoglossus semilaevis]	-	-	-	-	-	-	-
Isoform0018288	Ier2	PREDICTED: immediate early response gene 2 protein-like [Larimichthys crocea]	-	-	-	-	-	-	-
Isoform0018315	MT-ND2	NADH dehydrogenase subunit 2 (mitochondrion) [Epinephelus coioides]	Metabolism;Metabolism	Global and Overview;Energy metabolism	ko01100//Metabolic pathways;ko00190//Oxidative phosphorylation	K03879;K03879	GO:0019866//organelle inner membrane;GO:0031224//intrinsic component of membrane	GO:0050136//NADH dehydrogenase (quinone) activity	GO:0022904//respiratory electron transport chain
Isoform0018394	-	Tumor suppressor candidate 5 [Larimichthys crocea]	-	-	-	-	-	-	-
Isoform0018420	-	--	-	-	-	-	-	-	-
Isoform0018421	Iscu	Iron-sulfur cluster assembly enzyme ISCU, mitochondrial precursor [Anoplopoma fimbria]	-	-	-	-	-	GO:0051540//metal cluster binding	GO:0009058//biosynthetic process
Isoform0018569	RPL5	PREDICTED: 60S ribosomal protein L5-like [Paralichthys olivaceus]	Genetic Information Processing	Translation	ko03010//Ribosome	K02932	-	-	-
Isoform0018579	gabarapl1	PREDICTED: gamma-aminobutyric acid receptor-associated protein-like 1 [Paralichthys olivaceus]	Environmental Information Processing;Cellular Processes	Signal transduction;Transport and catabolism	ko04068//FoxO signaling pathway;ko04140//Regulation of autophagy	K08341;K08341	-	-	GO:0006914//autophagy;GO:0016043//cellular component organization
Isoform0018618	-	PREDICTED: protein C8orf4 homolog [Larimichthys crocea]	-	-	-	-	-	-	-
Isoform0018683	CXCL10	interleukin-8 [Epinephelus coioides]	Environmental Information Processing;Organismal Systems;Organismal Systems;Organismal Systems	Signaling molecules and interaction;Immune system;Immune system;Immune system	ko04060//Cytokine-cytokine receptor interaction;ko04620//Toll-like receptor signaling pathway;ko04621//NOD-like receptor signaling pathway;ko04622//RIG-I-like receptor signaling pathway	K10030;K10030;K10030;K10030	-	-	-
Isoform0018690	TNFAIP6	PREDICTED: tumor necrosis factor-inducible gene 6 protein [Lates calcarifer]	-	-	-	-	-	-	GO:0022610//biological adhesion
Isoform0018699	-	leukemia inhibitory factor [Oryzias latipes]	Environmental Information Processing;Environmental Information Processing	Signaling molecules and interaction;Signal transduction	ko04060//Cytokine-cytokine receptor interaction;ko04630//Jak-STAT signaling pathway	K05420;K05420	-	-	GO:0002376//immune system process
Isoform0018723	DYNLRB1	PREDICTED: dynein light chain roadblock-type 1 [Clupea harengus]	-	-	-	-	-	-	-
Isoform0018867	-	prostate stem cell antigen precursor-like protein [Epinephelus coioides]	-	-	-	-	-	-	-
Isoform0018966	-	C-C chemokine 1 [Epinephelus coioides]	-	-	-	-	-	-	-
Isoform0018972	ANGPTL5	PREDICTED: angiopoietin-related protein 5-like [Maylandia zebra]	-	-	-	-	-	-	-
Isoform0019079	CRP	C-reactive protein [Epinephelus coioides]	-	-	-	-	-	-	-
Isoform0019115	NDUFV2	NADH dehydrogenase [ubiquinone] flavoprotein 2 [Sparus aurata]	Metabolism;Metabolism	Global and Overview;Energy metabolism	ko01100//Metabolic pathways;ko00190//Oxidative phosphorylation	K03943;K03943	-	GO:0043169//cation binding;GO:0051536//iron-sulfur cluster binding	GO:0044710//single-organism metabolic process
Isoform0019134	LGALS1	PREDICTED: beta-galactoside-binding lectin-like [Lates calcarifer]	-	-	-	-	-	-	-
Isoform0019240	Rnf224	PREDICTED: RING finger protein 186-like [Larimichthys crocea]	-	-	-	-	-	-	-
Isoform0019527	-	C-C chemokine 1 [Epinephelus coioides]	-	-	-	-	-	-	-
Isoform0019559	FTH1	ferritin middle subunit, partial [Epinephelus bruneus]	-	-	-	-	-	GO:0005506//iron ion binding	GO:0046916//cellular transition metal ion homeostasis
Isoform0019629	HIST2H2AB	histone 2, H2a [Danio rerio]	-	-	-	-	GO:0000785//chromatin;GO:0043231//intracellular membrane-bounded organelle;GO:0044421//extracellular region part	GO:0003676//nucleic acid binding;GO:0046983//protein dimerization activity	GO:0035821//modification of morphology or physiology of other organism;GO:0042742//defense response to bacterium
Isoform0019763	hamp	PREDICTED: hepcidin [Maylandia zebra]	-	-	-	-	-	-	GO:0046916//cellular transition metal ion homeostasis
Isoform0019784	hsp30	PREDICTED: heat shock protein 30 [Oreochromis niloticus]	-	-	-	-	-	-	-
Isoform0020105	PPIA	PREDICTED: peptidyl-prolyl cis-trans isomerase A [Astyanax mexicanus]	Environmental Information Processing	Signal transduction	ko04020//Calcium signaling pathway	K09565	-	GO:0016859//cis-trans isomerase activity	GO:0006950//response to stress;GO:0044267//cellular protein metabolic process
Isoform0020129	hbb2	hemoglobin beta chain [Epinephelus coioides]	-	-	-	-	-	-	-
Isoform0020165	hsp30	PREDICTED: heat shock protein 30-like [Oreochromis niloticus]	-	-	-	-	-	-	-
Isoform0020305	s100a1	PREDICTED: protein S100-A1-like [Notothenia coriiceps]	-	-	-	-	-	GO:0043169//cation binding	-
Isoform0020422	ALOX5AP	PREDICTED: arachidonate 5-lipoxygenase-activating protein [Maylandia zebra]	-	-	-	-	-	-	-
Isoform0020437	Snrpd1	PREDICTED: small nuclear ribonucleoprotein Sm D1 [Oreochromis niloticus]	Genetic Information Processing	Transcription	ko03040//Spliceosome	K11087	GO:0005681//spliceosomal complex;GO:0031981//nuclear lumen;GO:0034708//methyltransferase complex;GO:0044423//virion part;GO:0044444//cytoplasmic part;GO:0097525//spliceosomal snRNP complex	GO:0003723//RNA binding	GO:0000377//RNA splicing, via transesterification reactions with bulged adenosine as nucleophile;GO:0010506//regulation of autophagy;GO:0022618//ribonucleoprotein complex assembly;GO:0044767//single-organism developmental process
Isoform0020625	-	PREDICTED: prostate stem cell antigen-like [Lates calcarifer]	-	-	-	-	-	-	-
Isoform0020636	-	--	-	-	-	-	-	-	-
Isoform0020669	-	PREDICTED: CD59 glycoprotein-like [Pundamilia nyererei]	-	-	-	-	-	-	-
Isoform0020695	hamp	HAMP1 [Epinephelus coioides]	-	-	-	-	-	-	-
Isoform0020754	-	--	-	-	-	-	-	-	-
Isoform0020762	SYNDIG1	Interferon-induced transmembrane protein 1 [Larimichthys crocea]	-	-	-	-	-	-	-
Isoform0020844	Lect2	leukocyte cell-derived chemotaxin-2 [Epinephelus coioides]	-	-	-	-	-	-	-
Isoform0020881	Tmsb10	PREDICTED: thymosin beta-4 [Larimichthys crocea]	-	-	-	-	-	-	-
Isoform0020892	hba2	PREDICTED: hemoglobin embryonic subunit alpha [Poecilia reticulata]	-	-	-	-	GO:0043234//protein complex	GO:0046906//tetrapyrrole binding;GO:0046914//transition metal ion binding	GO:0015669//gas transport
Isoform0020910	CSTA	dopamine receptor, partial [Epinephelus bruneus]	-	-	-	-	-	-	-
Isoform0020922	CRIP1	PREDICTED: cysteine-rich protein 1 [Austrofundulus limnaeus]	-	-	-	-	GO:0044424//intracellular part	GO:0003677//DNA binding;GO:0033218//amide binding;GO:0046914//transition metal ion binding	GO:0006974//cellular response to DNA damage stimulus;GO:0010038//response to metal ion;GO:0010224//response to UV-B;GO:0046677//response to antibiotic
Isoform0020924	hbb2	hemoglobin beta chain [Epinephelus coioides]	-	-	-	-	GO:0043234//protein complex	GO:0022892//substrate-specific transporter activity;GO:0046906//tetrapyrrole binding;GO:0046914//transition metal ion binding	GO:0015669//gas transport
Isoform0020925	hamp	hepcidin-like antimicrobial peptide precursor [Epinephelus malabaricus]	-	-	-	-	-	-	-
Isoform0020927	Hist1h1t	PREDICTED: histone H1-like [Xiphophorus maculatus]	-	-	-	-	-	-	-
Isoform0020947	TAR1	PREDICTED: basic proline-rich protein-like, partial [Capra hircus]	-	-	-	-	-	-	-
Isoform0020957	ubl5	PREDICTED: ubiquitin-like protein 5 isoform X1 [Fundulus heteroclitus]	-	-	-	-	GO:0044424//intracellular part	-	-
Isoform0020972	S100A6	Ictacalcin [Larimichthys crocea]	-	-	-	-	GO:0005886//plasma membrane;GO:0044444//cytoplasmic part	GO:0005515//protein binding;GO:0046872//metal ion binding	-
Isoform0020980	-	Ly-6/neurotoxin-like protein 1 [Epinephelus coioides]	-	-	-	-	-	-	-
Isoform0021183	SDC4	PREDICTED: syndecan-4-like [Lates calcarifer]	Environmental Information Processing;Environmental Information Processing	Signaling molecules and interaction;Signaling molecules and interaction	ko04514//Cell adhesion molecules (CAMs);ko04512//ECM-receptor interaction	K16338;K16338	-	-	-
Isoform0021192	BTG1	B-cell translocation protein 1 [Epinephelus coioides]	Genetic Information Processing	Folding, sorting and degradation	ko03018//RNA degradation	K14443	-	-	-
Isoform0021210	TSC22D2	PREDICTED: TSC22 domain family protein 2-like [Lates calcarifer]	-	-	-	-	-	-	-
Isoform0021217	-	PREDICTED: cell wall integrity and stress response component 4-like [Stegastes partitus]	-	-	-	-	-	-	-
Isoform0021220	MRC1	PREDICTED: macrophage mannose receptor 1-like [Lates calcarifer]	Cellular Processes	Transport and catabolism	ko04145//Phagosome	K06560	-	-	-
Isoform0021304	HNRNPU	PREDICTED: heterogeneous nuclear ribonucleoprotein U isoform X1 [Notothenia coriiceps]	Genetic Information Processing	Transcription	ko03040//Spliceosome	K12888	-	-	-
Isoform0021337	Wipf1	PREDICTED: WAS/WASL-interacting protein family member 1 [Lates calcarifer]	Cellular Processes	Transport and catabolism	ko04144//Endocytosis	K19475	-	-	-
Isoform0021473	Npepps	PREDICTED: puromycin-sensitive aminopeptidase [Larimichthys crocea]	-	-	-	-	-	GO:0046914//transition metal ion binding;GO:0070011//peptidase activity, acting on L-amino acid peptides	-
Isoform0021522	SLC2A3	PREDICTED: solute carrier family 2, facilitated glucose transporter member 1-like [Maylandia zebra]	-	-	-	-	GO:0031224//intrinsic component of membrane	GO:0022857//transmembrane transporter activity	GO:0044763//single-organism cellular process;GO:0044765//single-organism transport
Isoform0021557	MKNK2	PREDICTED: MAP kinase-interacting serine/threonine-protein kinase 2 [Larimichthys crocea]	Environmental Information Processing;Organismal Systems	Signal transduction;Endocrine system	ko04010//MAPK signaling pathway;ko04910//Insulin signaling pathway	K04372;K04372	-	-	-
Isoform0021596	Inf2	PREDICTED: inverted formin-2-like [Sinocyclocheilus anshuiensis]	-	-	-	-	-	-	-
Isoform0021723	HCK	PREDICTED: tyrosine-protein kinase HCK [Larimichthys crocea]	-	-	-	-	-	GO:0004713//protein tyrosine kinase activity;GO:0032550//purine ribonucleoside binding	GO:0006468//protein phosphorylation
Isoform0021772	PAQR6	PREDICTED: progestin and adipoQ receptor family member 6-like isoform X3 [Lates calcarifer]	-	-	-	-	-	-	-
Isoform0021806	PIK3R5	PREDICTED: phosphoinositide 3-kinase regulatory subunit 5 [Larimichthys crocea]	Cellular Processes;Cellular Processes;Environmental Information Processing;Organismal Systems;Organismal Systems;Environmental Information Processing;Cellular Processes;Organismal Systems;Environmental Information Processing;Environmental Information Processing;Organismal Systems;Environmental Information Processing;Environmental Information Processing	Cell motility;Cellular commiunity;Signal transduction;Endocrine system;Circulatory system;Signal transduction;Cell growth and death;Immune system;Signal transduction;Signal transduction;Endocrine system;Signal transduction;Signal transduction	ko04810//Regulation of actin cytoskeleton;ko04510//Focal adhesion;ko04630//Jak-STAT signaling pathway;ko04910//Insulin signaling pathway;ko04261//Adrenergic signaling in cardiomyocytes;ko04068//FoxO signaling pathway;ko04210//Apoptosis;ko04620//Toll-like receptor signaling pathway;ko04150//mTOR signaling pathway;ko04070//Phosphatidylinositol signaling system;ko04914//Progesterone-mediated oocyte …	K02649;K02649;K02649;K02649;K02649;K02649;K02649;K02649;K02649;K02649;K02649;K02649;K02649	-	GO:0035014//phosphatidylinositol 3-kinase regulator activity	GO:0043550//regulation of lipid kinase activity
Isoform0021841	MAPK6	PREDICTED: mitogen-activated protein kinase 6 [Paralichthys olivaceus]	-	-	-	-	-	GO:0004702//receptor signaling protein serine/threonine kinase activity;GO:0032550//purine ribonucleoside binding	GO:0006464//cellular protein modification process
Isoform0021870	Antxr2	PREDICTED: anthrax toxin receptor 2 isoform X1 [Larimichthys crocea]	-	-	-	-	GO:0030863//cortical cytoskeleton;GO:0031224//intrinsic component of membrane;GO:0032155//cell division site part;GO:0043231//intracellular membrane-bounded organelle	GO:0008092//cytoskeletal protein binding;GO:0017016//Ras GTPase binding;GO:0043169//cation binding;GO:0060089//molecular transducer activity	-
Isoform0021894	Gpr31	PREDICTED: 12-(S)-hydroxy-5,8,10,14-eicosatetraenoic acid receptor-like [Takifugu rubripes]	-	-	-	-	-	-	-
Isoform0021922	Hk2	PREDICTED: hexokinase-2 [Oreochromis niloticus]	Metabolism;Metabolism;Metabolism;Metabolism;Metabolism;Organismal Systems;Metabolism;Metabolism;Metabolism;Metabolism;Metabolism;Metabolism	Global and Overview;Global and Overview;Global and Overview;Global and Overview;Global and Overview;Endocrine system;Carbohydrate metabolism;Carbohydrate metabolism;Carbohydrate metabolism;Carbohydrate metabolism;Carbohydrate metabolism;Biosynthesis of other secondary metabolites	ko01100//Metabolic pathways;ko01110//Biosynthesis of secondary metabolites;ko01130//Biosynthesis of antibiotics;ko01120//Microbial metabolism in diverse environments;ko01200//Carbon metabolism;ko04910//Insulin signaling pathway;ko00010//Glycolysis / Gluconeogenesis;ko00520//Amino sugar and nucleotide sugar metabolism;ko00051//Fructose and mannose metabolism;ko00500//Starch and sucrose metabolism;…	K00844;K00844;K00844;K00844;K00844;K00844;K00844;K00844;K00844;K00844;K00844;K00844	GO:0043231//intracellular membrane-bounded organelle	GO:0003676//nucleic acid binding;GO:0016773//phosphotransferase activity, alcohol group as acceptor;GO:0032550//purine ribonucleoside binding	GO:0006090//pyruvate metabolic process;GO:0010468//regulation of gene expression;GO:0016310//phosphorylation;GO:0044238//primary metabolic process
Isoform0021937	LPIN2	PREDICTED: phosphatidate phosphatase LPIN2-like isoform X2 [Lates calcarifer]	Metabolism;Metabolism;Metabolism;Metabolism	Global and Overview;Global and Overview;Lipid metabolism;Lipid metabolism	ko01100//Metabolic pathways;ko01110//Biosynthesis of secondary metabolites;ko00564//Glycerophospholipid metabolism;ko00561//Glycerolipid metabolism	K15728;K15728;K15728;K15728	-	-	-
Isoform0021938	Pitpnb	PREDICTED: phosphatidylinositol transfer protein beta isoform isoform X2 [Lates calcarifer]	-	-	-	-	-	-	GO:0051234//establishment of localization
Isoform0021944	GNAO1	PREDICTED: guanine nucleotide-binding protein G(o) subunit alpha-like isoform X1 [Stegastes partitus]	Organismal Systems	Endocrine system	ko04916//Melanogenesis	K04534	-	-	-
Isoform0021970	Tprn	PREDICTED: phostensin [Larimichthys crocea]	-	-	-	-	-	-	-
Isoform0021993	Kpnb1	PREDICTED: importin subunit beta-1 isoform X2 [Larimichthys crocea]	Genetic Information Processing	Translation	ko03013//RNA transport	K14293	-	-	-
Isoform0022003	Acsl4	PREDICTED: long-chain-fatty-acid--CoA ligase 4 [Lates calcarifer]	Metabolism;Organismal Systems;Organismal Systems;Cellular Processes;Metabolism;Metabolism;Metabolism	Global and Overview;Endocrine system;Endocrine system;Transport and catabolism;Lipid metabolism;Global and Overview;Lipid metabolism	ko01100//Metabolic pathways;ko04920//Adipocytokine signaling pathway;ko03320//PPAR signaling pathway;ko04146//Peroxisome;ko00071//Fatty acid degradation;ko01212//Fatty acid metabolism;ko00061//Fatty acid biosynthesis	K01897;K01897;K01897;K01897;K01897;K01897;K01897	-	-	-
Isoform0022024	CSTB	cystatin-A5, partial [Epinephelus bruneus]	-	-	-	-	-	-	-
Isoform0022040	dnph1	PREDICTED: 2'-deoxynucleoside 5'-phosphate N-hydrolase 1 [Lates calcarifer]	-	-	-	-	GO:0043231//intracellular membrane-bounded organelle	GO:0016763//transferase activity, transferring pentosyl groups;GO:0016799//hydrolase activity, hydrolyzing N-glycosyl compounds	GO:0001558//regulation of cell growth;GO:0009125//nucleoside monophosphate catabolic process
Isoform0022059	SAA3	serum amyloid A [Epinephelus coioides]	-	-	-	-	-	-	-
Isoform0022113	-	Ly-6/neurotoxin-like protein 1 [Epinephelus coioides]	-	-	-	-	-	-	-
Isoform0022135	-	PREDICTED: P17/29C-like protein DDB_G0287399 [Lates calcarifer]	-	-	-	-	-	-	-
Isoform0022149	RPA3	Replication protein A 14 kDa subunit [Anoplopoma fimbria]	Genetic Information Processing;Genetic Information Processing;Genetic Information Processing;Genetic Information Processing;Genetic Information Processing	Replication and repair;Replication and repair;Replication and repair;Replication and repair;Replication and repair	ko03420//Nucleotide excision repair;ko03030//DNA replication;ko03430//Mismatch repair;ko03440//Homologous recombination;ko03460//Fanconi anemia pathway	K10740;K10740;K10740;K10740;K10740	GO:0043231//intracellular membrane-bounded organelle	-	GO:0006259//DNA metabolic process
Isoform0022163	-	--	-	-	-	-	-	-	-
Isoform0022210	TSTD1	PREDICTED: thiosulfate sulfurtransferase/rhodanese-like domain-containing protein 1 [Larimichthys crocea]	-	-	-	-	-	-	-
Isoform0022335	S100a1	PREDICTED: protein S100-A1-like [Lates calcarifer]	-	-	-	-	-	GO:0043169//cation binding	-
Isoform0022395	-	Ly-6/neurotoxin-like protein 1 [Epinephelus coioides]	-	-	-	-	-	-	-
Isoform0022571	-	SSHCSHL338 [Channa striata]	-	-	-	-	-	-	-
Isoform0022572	mt-co2	cytochrome c oxidase subunit II, partial [Epinephelus coioides]	Metabolism;Metabolism;Organismal Systems	Global and Overview;Energy metabolism;Circulatory system	ko01100//Metabolic pathways;ko00190//Oxidative phosphorylation;ko04260//Cardiac muscle contraction	K02261;K02261;K02261	GO:0019866//organelle inner membrane;GO:0031224//intrinsic component of membrane;GO:0043231//intracellular membrane-bounded organelle	GO:0003824//catalytic activity;GO:0046914//transition metal ion binding	GO:0006091//generation of precursor metabolites and energy;GO:0015992//proton transport;GO:0044710//single-organism metabolic process
Isoform0022668	CSTB	cystatin B, partial [Epinephelus coioides]	-	-	-	-	-	-	-
Isoform0022731	mta	metallothionein A [Salmo salar]	-	-	-	-	-	-	-
Isoform0022746	-	--	-	-	-	-	-	-	-
Isoform0022796	Hist1h1b	PREDICTED: histone H1-like [Xiphophorus maculatus]	-	-	-	-	GO:0043229//intracellular organelle	-	-
Isoform0022963	-	Ly-6/neurotoxin-like protein 1 [Epinephelus coioides]	-	-	-	-	-	-	-
Isoform0023030	-	hepcidin 1 [Epinephelus coioides]	-	-	-	-	-	-	-
Isoform0023175	-	--	-	-	-	-	-	-	-
Isoform0023263	-	--	-	-	-	-	-	-	-
Isoform0023387	-	--	-	-	-	-	-	-	-
Isoform0023402	TAR1	PREDICTED: basic proline-rich protein-like, partial [Capra hircus]	-	-	-	-	-	-	-
Isoform0023425	-	--	-	-	-	-	-	-	-
Isoform0023464	-	--	-	-	-	-	-	-	-
Isoform0023477	-	LOW QUALITY PROTEIN: collagen alpha-1(I) chain-like [Castor canadensis]	-	-	-	-	-	-	-
Isoform0023544	-	PREDICTED: collagen alpha-1(I) chain-like [Cavia porcellus]	-	-	-	-	-	-	-
Isoform0023643	-	LOC569167 protein, partial [Danio rerio]	-	-	-	-	-	-	-
Isoform0023647	-	--	-	-	-	-	-	-	-
Isoform0023693	-	--	-	-	-	-	-	-	-
Isoform0024028	slc20a1b	PREDICTED: sodium-dependent phosphate transporter 1-B-like [Lates calcarifer]	-	-	-	-	-	-	GO:0015698//inorganic anion transport;GO:0044763//single-organism cellular process
Isoform0024050	Adgre1	PREDICTED: EGF-like module-containing mucin-like hormone receptor-like 1 [Notothenia coriiceps]	-	-	-	-	-	-	-
Isoform0024095	SUPT16H	PREDICTED: FACT complex subunit SPT16 isoform X2 [Lates calcarifer]	-	-	-	-	-	-	-
Isoform0024105	Cast	PREDICTED: calpastatin isoform X15 [Lates calcarifer]	-	-	-	-	-	-	-
Isoform0024201	EPX	PREDICTED: eosinophil peroxidase-like [Lates calcarifer]	-	-	-	-	-	-	-
Isoform0024219	SLC2A6	PREDICTED: solute carrier family 2, facilitated glucose transporter member 6 [Larimichthys crocea]	-	-	-	-	-	-	-
Isoform0024298	vegfaa	PREDICTED: vascular endothelial growth factor A-A-like isoform X3 [Lates calcarifer]	Cellular Processes;Environmental Information Processing;Environmental Information Processing;Environmental Information Processing	Cellular commiunity;Signaling molecules and interaction;Signal transduction;Signal transduction	ko04510//Focal adhesion;ko04060//Cytokine-cytokine receptor interaction;ko04150//mTOR signaling pathway;ko04370//VEGF signaling pathway	K05448;K05448;K05448;K05448	GO:0044464//cell part	GO:0005102//receptor binding;GO:0005539//glycosaminoglycan binding	GO:0001525//angiogenesis;GO:0001822//kidney development;GO:0001935//endothelial cell proliferation;GO:0006796//phosphate-containing compound metabolic process;GO:0007169//transmembrane receptor protein tyrosine kinase signaling pathway;GO:0007389//pattern specification process;GO:0007411//axon guidance;GO:0010863//positive regulation of phospholipase C activity;GO:0022603//regulation of anatomica…
Isoform0024352	B4GALNT1	PREDICTED: beta-1,4 N-acetylgalactosaminyltransferase 1-like [Lates calcarifer]	Metabolism;Metabolism	Global and Overview;Glycan biosynthesis and metabolism	ko01100//Metabolic pathways;ko00604//Glycosphingolipid biosynthesis - ganglio series	K00725;K00725	GO:0031228//intrinsic component of Golgi membrane	GO:0016757//transferase activity, transferring glycosyl groups	GO:0030258//lipid modification
Isoform0024356	Adam8	PREDICTED: disintegrin and metalloproteinase domain-containing protein 8-like [Stegastes partitus]	-	-	-	-	-	-	-
Isoform0024358	PRKAR1A	PREDICTED: cAMP-dependent protein kinase type I-alpha regulatory subunit [Maylandia zebra]	Organismal Systems;Cellular Processes	Endocrine system;Cell growth and death	ko04910//Insulin signaling pathway;ko04210//Apoptosis	K04739;K04739	GO:0044424//intracellular part	GO:0019887//protein kinase regulator activity	GO:0001932//regulation of protein phosphorylation
Isoform0024419	arfgap2	PREDICTED: ADP-ribosylation factor GTPase-activating protein 2 isoform X2 [Lates calcarifer]	Cellular Processes	Transport and catabolism	ko04144//Endocytosis	K12493	-	GO:0043169//cation binding	-
Isoform0024423	CSRNP1	PREDICTED: cysteine/serine-rich nuclear protein 1 [Stegastes partitus]	-	-	-	-	-	-	-
Isoform0024451	Ipo7	PREDICTED: importin-7 [Larimichthys crocea]	-	-	-	-	-	GO:0017016//Ras GTPase binding	-
Isoform0024463	H2-L	MHC class I antigen [Oplegnathus fasciatus]	Cellular Processes;Cellular Processes;Environmental Information Processing	Transport and catabolism;Transport and catabolism;Signaling molecules and interaction	ko04145//Phagosome;ko04144//Endocytosis;ko04514//Cell adhesion molecules (CAMs)	K06751;K06751;K06751	GO:0042611//MHC protein complex	GO:0003823//antigen binding	GO:0048002//antigen processing and presentation of peptide antigen
Isoform0024467	MOG	PREDICTED: myelin-oligodendrocyte glycoprotein-like [Larimichthys crocea]	-	-	-	-	-	-	-
Isoform0024536	POR	PREDICTED: NADPH--cytochrome P450 reductase isoform X1 [Lates calcarifer]	-	-	-	-	GO:0031090//organelle membrane;GO:0043231//intracellular membrane-bounded organelle	GO:0003824//catalytic activity;GO:0032553//ribonucleotide binding;GO:0046914//transition metal ion binding	GO:0044710//single-organism metabolic process
Isoform0024575	IL6ST	PREDICTED: interleukin-6 receptor subunit beta-like isoform X1 [Stegastes partitus]	Environmental Information Processing;Environmental Information Processing	Signaling molecules and interaction;Signal transduction	ko04060//Cytokine-cytokine receptor interaction;ko04630//Jak-STAT signaling pathway	K05060;K05060	-	-	-
Isoform0024588	KDM6B	PREDICTED: lysine-specific demethylase 6B [Stegastes partitus]	-	-	-	-	-	-	-
Isoform0024622	TYK2	tyrosine kinase 2 [Siniperca chuatsi]	Environmental Information Processing	Signal transduction	ko04630//Jak-STAT signaling pathway	K11219	-	-	-
Isoform0024623	alcama	PREDICTED: CD166 antigen isoform X3 [Cynoglossus semilaevis]	Environmental Information Processing	Signaling molecules and interaction	ko04514//Cell adhesion molecules (CAMs)	K06547	GO:0031224//intrinsic component of membrane	-	-
Isoform0024724	DRAM1	PREDICTED: DNA damage-regulated autophagy modulator protein 1 [Notothenia coriiceps]	-	-	-	-	-	-	-
Isoform0024795	Scarb2	PREDICTED: lysosome membrane protein 2 [Stegastes partitus]	Cellular Processes	Transport and catabolism	ko04142//Lysosome	K12384	GO:0000323//lytic vacuole;GO:0031224//intrinsic component of membrane	-	GO:0022610//biological adhesion
Isoform0024802	SLC25A22	PREDICTED: mitochondrial glutamate carrier 1-like [Lates calcarifer]	-	-	-	-	GO:0031224//intrinsic component of membrane	-	GO:0044763//single-organism cellular process
Isoform0024819	AHNAK	PREDICTED: LOW QUALITY PROTEIN: neuroblast differentiation-associated protein AHNAK [Lates calcarifer]	-	-	-	-	-	-	-
Isoform0024893	ERP44	PREDICTED: endoplasmic reticulum resident protein 44 [Lates calcarifer]	-	-	-	-	-	-	-
Isoform0024896	rp2	PREDICTED: protein XRP2 [Stegastes partitus]	-	-	-	-	-	GO:0008047//enzyme activator activity;GO:0008092//cytoskeletal protein binding;GO:0016776//phosphotransferase activity, phosphate group as acceptor;GO:0032550//purine ribonucleoside binding	GO:0001822//kidney development;GO:0003143//embryonic heart tube morphogenesis;GO:0003407//neural retina development;GO:0006996//organelle organization;GO:0009132//nucleoside diphosphate metabolic process;GO:0009152//purine ribonucleotide biosynthetic process;GO:0009209//pyrimidine ribonucleoside triphosphate biosynthetic process;GO:0032989//cellular component morphogenesis;GO:0043087//regulation …
Isoform0024940	csnk2b	PREDICTED: casein kinase II subunit beta isoform X1 [Maylandia zebra]	Cellular Processes;Cellular Processes;Environmental Information Processing;Genetic Information Processing	Cellular commiunity;Cellular commiunity;Signal transduction;Translation	ko04530//Tight junction;ko04520//Adherens junction;ko04310//Wnt signaling pathway;ko03008//Ribosome biogenesis in eukaryotes	K03115;K03115;K03115;K03115	GO:0016020//membrane;GO:0031988//membrane-bounded vesicle;GO:0043231//intracellular membrane-bounded organelle;GO:0043234//protein complex	GO:0005515//protein binding;GO:0016772//transferase activity, transferring phosphorus-containing groups;GO:0019207//kinase regulator activity;GO:0043169//cation binding	GO:0001934//positive regulation of protein phosphorylation;GO:0003159//morphogenesis of an endothelium;GO:0009755//hormone-mediated signaling pathway;GO:0010596//negative regulation of endothelial cell migration;GO:0032925//regulation of activin receptor signaling pathway
Isoform0025021	mfsd2ab	PREDICTED: sodium-dependent lysophosphatidylcholine symporter 1 [Lates calcarifer]	-	-	-	-	-	-	-
Isoform0025030	EPHA2	PREDICTED: RNA-directed DNA polymerase from mobile element jockey-like, partial [Larimichthys crocea]	-	-	-	-	-	-	-
Isoform0025105	actbb	PREDICTED: LOW QUALITY PROTEIN: actin, cytoplasmic 2-like [Neolamprologus brichardi]	Cellular Processes;Cellular Processes;Cellular Processes;Cellular Processes;Cellular Processes	Transport and catabolism;Cell motility;Cellular commiunity;Cellular commiunity;Cellular commiunity	ko04145//Phagosome;ko04810//Regulation of actin cytoskeleton;ko04510//Focal adhesion;ko04530//Tight junction;ko04520//Adherens junction	K05692;K05692;K05692;K05692;K05692	-	-	-
Isoform0025108	FOSL2	PREDICTED: fos-related antigen 2 [Austrofundulus limnaeus]	-	-	-	-	-	GO:0001071//nucleic acid binding transcription factor activity;GO:0003677//DNA binding	GO:0006355//regulation of transcription, DNA-templated
Isoform0025115	mafb	PREDICTED: transcription factor MafB [Larimichthys crocea]	-	-	-	-	GO:0043231//intracellular membrane-bounded organelle	GO:0001071//nucleic acid binding transcription factor activity;GO:0003677//DNA binding	GO:0003002//regionalization;GO:0009790//embryo development;GO:0010468//regulation of gene expression;GO:0034645//cellular macromolecule biosynthetic process
Isoform0025122	-	PREDICTED: early endosome antigen 1-like [Oryzias latipes]	-	-	-	-	-	-	-
Isoform0025127	PLA2G15	group XV phospholipase A2 [Sparus aurata]	Cellular Processes;Metabolism	Transport and catabolism;Lipid metabolism	ko04142//Lysosome;ko00564//Glycerophospholipid metabolism	K06129;K06129	-	GO:0016747//transferase activity, transferring acyl groups other than amino-acyl groups	-
Isoform0025164	Klf6	PREDICTED: Krueppel-like factor 6 [Larimichthys crocea]	-	-	-	-	-	GO:0043169//cation binding	-
Isoform0025254	BIRC2	PREDICTED: inhibitor of apoptosis protein [Larimichthys crocea]	Cellular Processes;Genetic Information Processing;Cellular Processes;Organismal Systems	Cellular commiunity;Folding, sorting and degradation;Cell growth and death;Immune system	ko04510//Focal adhesion;ko04120//Ubiquitin mediated proteolysis;ko04210//Apoptosis;ko04621//NOD-like receptor signaling pathway	K16060;K16060;K16060;K16060	-	GO:0043169//cation binding	GO:0006915//apoptotic process
Isoform0025435	CYBB	gp91phox protein [Takifugu rubripes]	Cellular Processes	Transport and catabolism	ko04145//Phagosome	K08008	GO:0031224//intrinsic component of membrane	GO:0003824//catalytic activity	GO:0044710//single-organism metabolic process
Isoform0025452	-	PREDICTED: lysosome-associated membrane glycoprotein 2-like isoform X2 [Lates calcarifer]	Cellular Processes	Transport and catabolism	ko04142//Lysosome	K06501	-	-	-
Isoform0025566	-	PREDICTED: interleukin-13 receptor subunit alpha-1-like isoform X1 [Paralichthys olivaceus]	Environmental Information Processing	Signal transduction	ko04630//Jak-STAT signaling pathway	K05077	-	-	-
Isoform0025640	vegfaa	PREDICTED: vascular endothelial growth factor A-A-like isoform X2 [Lates calcarifer]	Cellular Processes;Environmental Information Processing;Environmental Information Processing;Environmental Information Processing	Cellular commiunity;Signaling molecules and interaction;Signal transduction;Signal transduction	ko04510//Focal adhesion;ko04060//Cytokine-cytokine receptor interaction;ko04150//mTOR signaling pathway;ko04370//VEGF signaling pathway	K05448;K05448;K05448;K05448	-	-	-
Isoform0025653	Vcam1	PREDICTED: hemicentin-2 [Oreochromis niloticus]	Environmental Information Processing	Signaling molecules and interaction	ko04514//Cell adhesion molecules (CAMs)	K06486	-	-	-
Isoform0025673	slc38a2	neutral amino acid transporter 2 [Siniperca chuatsi]	-	-	-	-	GO:0031224//intrinsic component of membrane	-	-
Isoform0025677	PFKL	PREDICTED: ATP-dependent 6-phosphofructokinase, liver type [Larimichthys crocea]	Metabolism;Metabolism;Metabolism;Metabolism;Metabolism;Metabolism;Metabolism;Genetic Information Processing;Metabolism;Metabolism;Metabolism	Global and Overview;Global and Overview;Global and Overview;Global and Overview;Global and Overview;Carbohydrate metabolism;Global and Overview;Folding, sorting and degradation;Carbohydrate metabolism;Carbohydrate metabolism;Carbohydrate metabolism	ko01100//Metabolic pathways;ko01110//Biosynthesis of secondary metabolites;ko01130//Biosynthesis of antibiotics;ko01120//Microbial metabolism in diverse environments;ko01200//Carbon metabolism;ko00010//Glycolysis / Gluconeogenesis;ko01230//Biosynthesis of amino acids;ko03018//RNA degradation;ko00030//Pentose phosphate pathway;ko00051//Fructose and mannose metabolism;ko00052//Galactose metabolism	K00850;K00850;K00850;K00850;K00850;K00850;K00850;K00850;K00850;K00850;K00850	GO:0044424//intracellular part	GO:0008443//phosphofructokinase activity;GO:0032550//purine ribonucleoside binding	GO:0006090//pyruvate metabolic process;GO:0016310//phosphorylation
Isoform0025771	-	--	-	-	-	-	-	-	-
Isoform0025906	PNRC1	PREDICTED: proline-rich nuclear receptor coactivator 1 [Stegastes partitus]	-	-	-	-	-	-	-
Isoform0025916	PDE4B	PREDICTED: cAMP-specific 3',5'-cyclic phosphodiesterase 4B-like isoform X3 [Lates calcarifer]	Metabolism	Nucleotide metabolism	ko00230//Purine metabolism	K13293	-	GO:0042578//phosphoric ester hydrolase activity;GO:0043169//cation binding	GO:0050794//regulation of cellular process
Isoform0025921	Klf6	PREDICTED: Krueppel-like factor 6 [Larimichthys crocea]	-	-	-	-	-	GO:0043169//cation binding;GO:0097159//organic cyclic compound binding	GO:0021603//cranial nerve formation;GO:0035295//tube development;GO:0040007//growth
Isoform0025928	arg2-b	PREDICTED: arginase-2, mitochondrial [Lates calcarifer]	Metabolism;Metabolism;Metabolism;Metabolism;Metabolism;Metabolism	Global and Overview;Global and Overview;Global and Overview;Global and Overview;Amino acid metabolism;Amino acid metabolism	ko01100//Metabolic pathways;ko01110//Biosynthesis of secondary metabolites;ko01130//Biosynthesis of antibiotics;ko01230//Biosynthesis of amino acids;ko00330//Arginine and proline metabolism;ko00220//Arginine biosynthesis	K01476;K01476;K01476;K01476;K01476;K01476	-	GO:0016813//hydrolase activity, acting on carbon-nitrogen (but not peptide) bonds, in linear amidines;GO:0043169//cation binding	GO:0009064//glutamine family amino acid metabolic process
Isoform0025948	ddx46	PREDICTED: probable ATP-dependent RNA helicase DDX46 [Kryptolebias marmoratus]	Genetic Information Processing	Transcription	ko03040//Spliceosome	K12811	-	GO:0017111//nucleoside-triphosphatase activity;GO:0032550//purine ribonucleoside binding	-
Isoform0025981	DAGLB	PREDICTED: sn1-specific diacylglycerol lipase beta isoform X1 [Stegastes partitus]	-	-	-	-	-	GO:0003824//catalytic activity	-
Isoform0026045	MYO1G	PREDICTED: LOW QUALITY PROTEIN: unconventional myosin-Ig-like [Lates calcarifer]	-	-	-	-	-	-	-
Isoform0026065	fam110b	PREDICTED: protein FAM110B-like [Lates calcarifer]	-	-	-	-	-	-	-
Isoform0026076	PRDM1	PREDICTED: PR domain zinc finger protein 1 isoform X2 [Larimichthys crocea]	-	-	-	-	-	-	-
Isoform0026134	IL1R1	PREDICTED: interleukin-1 receptor type 1-like [Larimichthys crocea]	-	-	-	-	-	-	GO:0007165//signal transduction
Isoform0026197	c5ar1	PREDICTED: C5a anaphylatoxin chemotactic receptor 1-like [Larimichthys crocea]	Environmental Information Processing	Signaling molecules and interaction	ko04080//Neuroactive ligand-receptor interaction	K04010	-	-	-
Isoform0026212	Arih2	PREDICTED: E3 ubiquitin-protein ligase ARIH2 [Stegastes partitus]	-	-	-	-	-	GO:0046914//transition metal ion binding	-
Isoform0026247	NCL	PREDICTED: nucleolin-like isoform X1 [Lates calcarifer]	-	-	-	-	-	-	-
Isoform0026357	cx32.2	PREDICTED: gap junction Cx32.2 protein-like [Lates calcarifer]	-	-	-	-	GO:0005911//cell-cell junction;GO:0031224//intrinsic component of membrane;GO:0043234//protein complex	-	GO:0044763//single-organism cellular process
Isoform0026382	SYK	tyrosine-protein kinase Syk [Epinephelus coioides]	-	-	-	-	GO:0044424//intracellular part	GO:0004713//protein tyrosine kinase activity;GO:0032550//purine ribonucleoside binding	GO:0006468//protein phosphorylation;GO:0007165//signal transduction
Isoform0026406	MXD4	PREDICTED: max dimerization protein 4 [Stegastes partitus]	-	-	-	-	-	-	-
Isoform0026410	SLC6A6	PREDICTED: sodium- and chloride-dependent taurine transporter isoform X2 [Larimichthys crocea]	-	-	-	-	GO:0016021//integral component of membrane	GO:0005343//organic acid:sodium symporter activity	GO:0015849//organic acid transport;GO:0044763//single-organism cellular process
Isoform0026411	Gpr108	PREDICTED: protein GPR108 [Larimichthys crocea]	-	-	-	-	-	-	-
Isoform0026490	YRK	PREDICTED: proto-oncogene tyrosine-protein kinase Yrk isoform X2 [Larimichthys crocea]	-	-	-	-	-	GO:0004713//protein tyrosine kinase activity;GO:0032550//purine ribonucleoside binding	GO:0006468//protein phosphorylation;GO:0006952//defense response
Isoform0026501	HADH	hydroxyacyl-CoA dehydrogenase [Dicentrarchus labrax]	Metabolism;Metabolism;Metabolism;Metabolism;Metabolism;Metabolism;Metabolism;Metabolism;Metabolism;Metabolism;Metabolism	Global and Overview;Global and Overview;Global and Overview;Global and Overview;Lipid metabolism;Amino acid metabolism;Amino acid metabolism;Global and Overview;Amino acid metabolism;Lipid metabolism;Carbohydrate metabolism	ko01100//Metabolic pathways;ko01110//Biosynthesis of secondary metabolites;ko01130//Biosynthesis of antibiotics;ko01120//Microbial metabolism in diverse environments;ko00071//Fatty acid degradation;ko00280//Valine, leucine and isoleucine degradation;ko00380//Tryptophan metabolism;ko01212//Fatty acid metabolism;ko00310//Lysine degradation;ko00062//Fatty acid elongation;ko00650//Butanoate metabolism	K00022;K00022;K00022;K00022;K00022;K00022;K00022;K00022;K00022;K00022;K00022	-	-	-
Isoform0026507	Nlrc3	CDH1-D, partial [Gallus gallus]	-	-	-	-	-	-	-
Isoform0026529	ncl	PREDICTED: nucleolin [Lates calcarifer]	-	-	-	-	-	-	-
Isoform0026565	MT-ND5	NADH dehydrogenase subunit 5 (mitochondrion) [Epinephelus moara x Epinephelus lanceolatus]	Metabolism;Metabolism	Global and Overview;Energy metabolism	ko01100//Metabolic pathways;ko00190//Oxidative phosphorylation	K03883;K03883	GO:0019866//organelle inner membrane;GO:0031224//intrinsic component of membrane	GO:0050136//NADH dehydrogenase (quinone) activity	GO:0022904//respiratory electron transport chain
Isoform0026606	ldha	PREDICTED: L-lactate dehydrogenase A chain [Larimichthys crocea]	Metabolism;Metabolism;Metabolism;Metabolism;Metabolism;Metabolism;Metabolism;Metabolism	Global and Overview;Global and Overview;Global and Overview;Global and Overview;Carbohydrate metabolism;Carbohydrate metabolism;Amino acid metabolism;Carbohydrate metabolism	ko01100//Metabolic pathways;ko01110//Biosynthesis of secondary metabolites;ko01130//Biosynthesis of antibiotics;ko01120//Microbial metabolism in diverse environments;ko00010//Glycolysis / Gluconeogenesis;ko00620//Pyruvate metabolism;ko00270//Cysteine and methionine metabolism;ko00640//Propanoate metabolism	K00016;K00016;K00016;K00016;K00016;K00016;K00016;K00016	GO:0044424//intracellular part	GO:0004457//lactate dehydrogenase activity	GO:0005975//carbohydrate metabolic process;GO:0006950//response to stress;GO:0044710//single-organism metabolic process
Isoform0026632	SLC16A3	PREDICTED: monocarboxylate transporter 4 [Stegastes partitus]	-	-	-	-	GO:0031224//intrinsic component of membrane	-	GO:0044763//single-organism cellular process;GO:0046942//carboxylic acid transport
Isoform0026684	Dtx3	PREDICTED: probable E3 ubiquitin-protein ligase DTX3 isoform X1 [Larimichthys crocea]	Environmental Information Processing	Signal transduction	ko04330//Notch signaling pathway	K06058	-	-	-
Isoform0026745	DAZAP2	PREDICTED: DAZ-associated protein 2 [Notothenia coriiceps]	-	-	-	-	-	-	-
Isoform0026799	TLR5	toll-like receptor 5S [Epinephelus coioides]	Organismal Systems	Immune system	ko04620//Toll-like receptor signaling pathway	K10168	-	-	-
Isoform0026811	Slamf9	CD48 antigen [Oplegnathus fasciatus]	-	-	-	-	-	-	-
Isoform0026888	CR1	PREDICTED: CUB and sushi domain-containing protein 3-like [Neolamprologus brichardi]	-	-	-	-	-	-	-
Isoform0026975	CD22	PREDICTED: B-cell receptor CD22-like [Lates calcarifer]	-	-	-	-	-	-	-
Isoform0026981	PIK3AP1	PREDICTED: phosphoinositide 3-kinase adapter protein 1 isoform X2 [Notothenia coriiceps]	-	-	-	-	-	-	-
Isoform0027093	ivns1abpa	PREDICTED: influenza virus NS1A-binding protein [Lates calcarifer]	-	-	-	-	-	-	-
Isoform0027107	ZFP36L1	PREDICTED: mRNA decay activator protein ZFP36L1 [Paralichthys olivaceus]	-	-	-	-	-	-	-
Isoform0027250	TGFBI	PREDICTED: transforming growth factor-beta-induced protein ig-h3 isoform X1 [Stegastes partitus]	-	-	-	-	-	-	GO:0009410//response to xenobiotic stimulus
Isoform0027258	cdo1	cysteine dioxygenase, partial [Epinephelus bruneus]	Metabolism;Metabolism;Metabolism	Global and Overview;Amino acid metabolism;Metabolism of other amino acids	ko01100//Metabolic pathways;ko00270//Cysteine and methionine metabolism;ko00430//Taurine and hypotaurine metabolism	K00456;K00456;K00456	-	GO:0016702//oxidoreductase activity, acting on single donors with incorporation of molecular oxygen, incorporation of two atoms of oxygen	GO:0006534//cysteine metabolic process
Isoform0027259	mknk1	PREDICTED: MAP kinase-interacting serine/threonine-protein kinase 1 [Stegastes partitus]	Environmental Information Processing;Organismal Systems	Signal transduction;Endocrine system	ko04010//MAPK signaling pathway;ko04910//Insulin signaling pathway	K04372;K04372	-	GO:0004672//protein kinase activity;GO:0032550//purine ribonucleoside binding	GO:0006464//cellular protein modification process
Isoform0027315	C10orf54	PREDICTED: platelet receptor Gi24 [Stegastes partitus]	-	-	-	-	-	-	-
Isoform0027360	SESN3	PREDICTED: sestrin-3 isoform X2 [Larimichthys crocea]	Cellular Processes	Cell growth and death	ko04115//p53 signaling pathway	K10141	-	-	-
Isoform0027426	hsp70	PREDICTED: heat shock 70 kDa protein 1 [Lates calcarifer]	Cellular Processes;Genetic Information Processing;Environmental Information Processing;Genetic Information Processing	Transport and catabolism;Folding, sorting and degradation;Signal transduction;Transcription	ko04144//Endocytosis;ko04141//Protein processing in endoplasmic reticulum;ko04010//MAPK signaling pathway;ko03040//Spliceosome	K03283;K03283;K03283;K03283	-	GO:0032550//purine ribonucleoside binding	-
Isoform0027507	PFKFB3	PREDICTED: 6-phosphofructo-2-kinase/fructose-2,6-bisphosphatase 3 isoform X2 [Lates calcarifer]	Metabolism	Carbohydrate metabolism	ko00051//Fructose and mannose metabolism	K01103	-	GO:0008443//phosphofructokinase activity;GO:0032550//purine ribonucleoside binding;GO:0050308//sugar-phosphatase activity	GO:0016310//phosphorylation;GO:0019318//hexose metabolic process
Isoform0027549	rnf19b	PREDICTED: E3 ubiquitin-protein ligase RNF19B-like [Lates calcarifer]	-	-	-	-	-	GO:0043169//cation binding	-
Isoform0027569	CITED3	PREDICTED: cbp/p300-interacting transactivator 3-like isoform X1 [Lates calcarifer]	-	-	-	-	-	-	GO:0010468//regulation of gene expression
Isoform0027632	TXNRD3	PREDICTED: thioredoxin reductase 1, cytoplasmic-like [Stegastes partitus]	Metabolism;Metabolism	Nucleotide metabolism;Metabolism of other amino acids	ko00240//Pyrimidine metabolism;ko00450//Selenocompound metabolism	K00384;K00384	-	GO:0000166//nucleotide binding;GO:0015036//disulfide oxidoreductase activity;GO:0016651//oxidoreductase activity, acting on NAD(P)H	GO:0019725//cellular homeostasis;GO:0044710//single-organism metabolic process
Isoform0027671	Alox15b	PREDICTED: arachidonate 12-lipoxygenase, 12R-type-like [Lates calcarifer]	Metabolism;Metabolism	Global and Overview;Lipid metabolism	ko01100//Metabolic pathways;ko00590//Arachidonic acid metabolism	K08022;K08022	-	GO:0016701//oxidoreductase activity, acting on single donors with incorporation of molecular oxygen;GO:0043169//cation binding	GO:0044710//single-organism metabolic process
Isoform0027673	egr1	PREDICTED: early growth response protein 1 [Stegastes partitus]	-	-	-	-	-	GO:0043169//cation binding	GO:0001654//eye development
Isoform0027737	HMCN1	PREDICTED: hemicentin-1-like [Notothenia coriiceps]	-	-	-	-	-	-	-
Isoform0027784	-	PREDICTED: girdin-like [Notothenia coriiceps]	-	-	-	-	-	-	-
Isoform0027875	SIGLEC10	PREDICTED: sialic acid-binding Ig-like lectin 10 [Notothenia coriiceps]	Environmental Information Processing	Signaling molecules and interaction	ko04514//Cell adhesion molecules (CAMs)	K06771	-	-	-
Isoform0027903	PFKP	PREDICTED: ATP-dependent 6-phosphofructokinase, platelet type-like isoform X3 [Larimichthys crocea]	Metabolism;Metabolism;Metabolism;Metabolism;Metabolism;Metabolism;Metabolism;Genetic Information Processing;Metabolism;Metabolism;Metabolism	Global and Overview;Global and Overview;Global and Overview;Global and Overview;Global and Overview;Carbohydrate metabolism;Global and Overview;Folding, sorting and degradation;Carbohydrate metabolism;Carbohydrate metabolism;Carbohydrate metabolism	ko01100//Metabolic pathways;ko01110//Biosynthesis of secondary metabolites;ko01130//Biosynthesis of antibiotics;ko01120//Microbial metabolism in diverse environments;ko01200//Carbon metabolism;ko00010//Glycolysis / Gluconeogenesis;ko01230//Biosynthesis of amino acids;ko03018//RNA degradation;ko00030//Pentose phosphate pathway;ko00051//Fructose and mannose metabolism;ko00052//Galactose metabolism	K00850;K00850;K00850;K00850;K00850;K00850;K00850;K00850;K00850;K00850;K00850	-	GO:0016740//transferase activity	GO:0006796//phosphate-containing compound metabolic process;GO:0071704//organic substance metabolic process
Isoform0028044	dusp1-a	MAP kinase phosphatase 1 [Epinephelus coioides]	Environmental Information Processing	Signal transduction	ko04010//MAPK signaling pathway	K04459	-	GO:0008138//protein tyrosine/serine/threonine phosphatase activity	GO:0006470//protein dephosphorylation
Isoform0028132	COTL1	PREDICTED: coactosin-like protein [Larimichthys crocea]	-	-	-	-	GO:0044464//cell part	-	-
Isoform0028268	-	--	-	-	-	-	-	-	-
Isoform0028301	TNFRSF9	PREDICTED: tumor necrosis factor receptor superfamily member 16-like [Lates calcarifer]	Environmental Information Processing	Signaling molecules and interaction	ko04060//Cytokine-cytokine receptor interaction	K05146	-	-	-
Isoform0028376	Nap1l1	PREDICTED: nucleosome assembly protein 1-like 1-like isoform X1 [Neolamprologus brichardi]	-	-	-	-	GO:0043231//intracellular membrane-bounded organelle	-	GO:0034728//nucleosome organization
Isoform0028465	FGL2	PREDICTED: fibroleukin [Stegastes partitus]	-	-	-	-	-	-	-
Isoform0028605	Olfm4	PREDICTED: olfactomedin-like [Kryptolebias marmoratus]	-	-	-	-	-	-	-
Isoform0028628	Hcar2	PREDICTED: hydroxycarboxylic acid receptor 2-like [Lates calcarifer]	-	-	-	-	GO:0031224//intrinsic component of membrane	-	GO:0007166//cell surface receptor signaling pathway
Isoform0028639	GSN	PREDICTED: gelsolin isoform X2 [Lates calcarifer]	Cellular Processes	Cell motility	ko04810//Regulation of actin cytoskeleton	K05768	-	GO:0046872//metal ion binding	GO:0051693//actin filament capping
Isoform0028655	SLC46A2	PREDICTED: thymic stromal cotransporter homolog [Lates calcarifer]	-	-	-	-	-	-	-
Isoform0028707	gpr183	PREDICTED: G-protein coupled receptor 183 [Lates calcarifer]	-	-	-	-	GO:0031224//intrinsic component of membrane	GO:0004888//transmembrane signaling receptor activity	GO:0007166//cell surface receptor signaling pathway
Isoform0028813	Fyb	PREDICTED: FYN-binding protein-like isoform X1 [Lates calcarifer]	-	-	-	-	-	-	-
Isoform0028846	zfp36l2	PREDICTED: tristetraprolin-like [Stegastes partitus]	-	-	-	-	-	-	-
Isoform0028849	Ubqln4	PREDICTED: ubiquilin-1 [Larimichthys crocea]	Genetic Information Processing	Folding, sorting and degradation	ko04141//Protein processing in endoplasmic reticulum	K04523	-	-	-
Isoform0028863	CCNI	PREDICTED: cyclin-I [Larimichthys crocea]	-	-	-	-	-	-	-
Isoform0028884	ZBTB7B	Potassium/sodium hyperpolarization-activated cyclic nucleotide-gated channel 4 [Larimichthys crocea]	-	-	-	-	-	-	-
Isoform0028946	CYTH4	PREDICTED: cytohesin-2 isoform X1 [Oreochromis niloticus]	Cellular Processes	Transport and catabolism	ko04144//Endocytosis	K18441	-	-	-
Isoform0029017	CSF3R	PREDICTED: granulocyte colony-stimulating factor receptor [Lates calcarifer]	Environmental Information Processing;Environmental Information Processing	Signaling molecules and interaction;Signal transduction	ko04060//Cytokine-cytokine receptor interaction;ko04630//Jak-STAT signaling pathway	K05061;K05061	-	-	-
Isoform0029128	PIM3	PREDICTED: serine/threonine-protein kinase pim-3 [Larimichthys crocea]	-	-	-	-	-	GO:0004672//protein kinase activity;GO:0032550//purine ribonucleoside binding	GO:0006464//cellular protein modification process
Isoform0029141	Rtf1	PREDICTED: RNA polymerase-associated protein RTF1 homolog [Larimichthys crocea]	-	-	-	-	GO:0043231//intracellular membrane-bounded organelle	GO:0003676//nucleic acid binding	GO:0006464//cellular protein modification process;GO:0009653//anatomical structure morphogenesis;GO:0014031//mesenchymal cell development;GO:0032774//RNA biosynthetic process
Isoform0029146	jmjd6	PREDICTED: bifunctional arginine demethylase and lysyl-hydroxylase JMJD6-like [Notothenia coriiceps]	-	-	-	-	-	-	-
Isoform0029214	Ppm1h	PREDICTED: protein phosphatase 1H [Larimichthys crocea]	-	-	-	-	-	-	-
Isoform0029246	TAGAP	PREDICTED: T-cell activation Rho GTPase-activating protein [Lates calcarifer]	-	-	-	-	-	-	-
Isoform0029287	atf4	PREDICTED: cyclic AMP-dependent transcription factor ATF-4-like isoform X2 [Lates calcarifer]	Genetic Information Processing;Environmental Information Processing;Organismal Systems;Organismal Systems	Folding, sorting and degradation;Signal transduction;Circulatory system;Endocrine system	ko04141//Protein processing in endoplasmic reticulum;ko04010//MAPK signaling pathway;ko04261//Adrenergic signaling in cardiomyocytes;ko04912//GnRH signaling pathway	K04374;K04374;K04374;K04374	GO:0043231//intracellular membrane-bounded organelle	GO:0003677//DNA binding	GO:0006355//regulation of transcription, DNA-templated
Isoform0029333	GSN	PREDICTED: gelsolin-like [Lates calcarifer]	Cellular Processes	Cell motility	ko04810//Regulation of actin cytoskeleton	K05768	-	-	-
Isoform0029340	znf395	PREDICTED: zinc finger protein 704-like [Lates calcarifer]	-	-	-	-	-	-	-
Isoform0029387	ERO1L	PREDICTED: ERO1-like protein alpha [Larimichthys crocea]	Genetic Information Processing	Folding, sorting and degradation	ko04141//Protein processing in endoplasmic reticulum	K10950	GO:0043231//intracellular membrane-bounded organelle	GO:0016667//oxidoreductase activity, acting on a sulfur group of donors	GO:0044267//cellular protein metabolic process;GO:0044710//single-organism metabolic process
Isoform0029425	PIM1	PREDICTED: serine/threonine-protein kinase pim-1 [Lates calcarifer]	Environmental Information Processing	Signal transduction	ko04630//Jak-STAT signaling pathway	K04702	-	GO:0004672//protein kinase activity;GO:0032550//purine ribonucleoside binding	GO:0006464//cellular protein modification process;GO:0007632//visual behavior;GO:0043010//camera-type eye development
Isoform0029430	myadm	PREDICTED: myeloid-associated differentiation marker homolog [Hippocampus comes]	-	-	-	-	-	-	-
Isoform0029468	NCF2	PREDICTED: neutrophil cytosol factor 2 [Larimichthys crocea]	Cellular Processes	Transport and catabolism	ko04145//Phagosome	K08010	-	-	-
Isoform0029538	FYB	PREDICTED: FYN-binding protein-like isoform X1 [Notothenia coriiceps]	-	-	-	-	-	-	-
Isoform0029761	tubb4	PREDICTED: tubulin beta chain isoform X1 [Colobus angolensis palliatus]	Cellular Processes;Cellular Processes	Transport and catabolism;Cellular commiunity	ko04145//Phagosome;ko04540//Gap junction	K07375;K07375	GO:0015630//microtubule cytoskeleton;GO:0032991//macromolecular complex	GO:0005198//structural molecule activity;GO:0017111//nucleoside-triphosphatase activity;GO:0032550//purine ribonucleoside binding	GO:0043623//cellular protein complex assembly;GO:0044763//single-organism cellular process
Isoform0029808	MMP9	matrix metalloproteinase-9 [Siniperca chuatsi]	-	-	-	-	-	GO:0004175//endopeptidase activity;GO:0046914//transition metal ion binding	GO:0002631//regulation of granuloma formation;GO:0019538//protein metabolic process;GO:0032963//collagen metabolic process;GO:0051707//response to other organism
Isoform0029866	MPEG1	PREDICTED: macrophage-expressed gene 1 protein [Lates calcarifer]	-	-	-	-	-	-	-
Isoform0029878	TSN	PREDICTED: translin [Oreochromis niloticus]	-	-	-	-	-	-	-
Isoform0030044	CFB	PREDICTED: complement factor B-like [Lates calcarifer]	-	-	-	-	-	GO:0004175//endopeptidase activity	GO:0002252//immune effector process;GO:0019538//protein metabolic process
Isoform0030054	rrm1	PREDICTED: ribonucleoside-diphosphate reductase large subunit [Larimichthys crocea]	Metabolism;Metabolism;Metabolism;Metabolism	Global and Overview;Nucleotide metabolism;Metabolism of other amino acids;Nucleotide metabolism	ko01100//Metabolic pathways;ko00230//Purine metabolism;ko00480//Glutathione metabolism;ko00240//Pyrimidine metabolism	K10807;K10807;K10807;K10807	-	GO:0003824//catalytic activity;GO:0032550//purine ribonucleoside binding	GO:0006259//DNA metabolic process;GO:0044710//single-organism metabolic process
Isoform0030108	Ripk4	PREDICTED: receptor-interacting serine/threonine-protein kinase 3-like isoform X2 [Lates calcarifer]	Organismal Systems	Immune system	ko04623//Cytosolic DNA-sensing pathway	K08847	-	-	-
Isoform0030331	Hsp90b1	PREDICTED: endoplasmin [Lates calcarifer]	Genetic Information Processing;Organismal Systems	Folding, sorting and degradation;Immune system	ko04141//Protein processing in endoplasmic reticulum;ko04621//NOD-like receptor signaling pathway	K09487;K09487	-	GO:0005515//protein binding	GO:0044267//cellular protein metabolic process;GO:0044707//single-multicellular organism process;GO:0050896//response to stimulus
Isoform0030478	IL1R2	PREDICTED: interleukin-1 receptor type 2-like [Stegastes partitus]	Environmental Information Processing;Environmental Information Processing	Signal transduction;Signaling molecules and interaction	ko04010//MAPK signaling pathway;ko04060//Cytokine-cytokine receptor interaction	K04387;K04387	-	-	-
Isoform0030661	TMEM50A	PREDICTED: transmembrane protein 50A [Lates calcarifer]	-	-	-	-	-	-	-
Isoform0030682	MT-ND1	NADH dehydrogenase subunit 1 (mitochondrion) [Epinephelus coioides]	Metabolism;Metabolism	Global and Overview;Energy metabolism	ko01100//Metabolic pathways;ko00190//Oxidative phosphorylation	K03878;K03878	GO:0031224//intrinsic component of membrane	GO:0050136//NADH dehydrogenase (quinone) activity	GO:0044710//single-organism metabolic process
Isoform0030734	Sqstm1	PREDICTED: sequestosome-1 isoform X2 [Stegastes partitus]	-	-	-	-	-	-	-
