# Supplementary material for: Full-Length Transcriptome: A Reliable Alternative for Single-Cell RNA-Seq Analysis in the Spleen of Teleost Without Reference Genome
Source: Front Immunol. 2021 Sep 27;12:737332. doi: 10.3389/fimmu.2021.737332 (PMC8502891; doi:10.3389/fimmu.2021.737332)
Supplement: Supplementary Table 2 — Detailed gene expression results of each cell population based on the E. lanceolatus genome. [file Table_2.xlsx]

## Sheet: Full-length transcriptome
			Detailed gene expression results of each cell population based on the full-length transcriptome
Target Cluster	Gene ID	Gene Name	Target_Cluster_mean	Other_Cluster_mean	Log2FC	Pvalue	Qvalue	Description	KEGG_A_class	KEGG_B_class	Pathway	K_ID	GO Component	GO Function	GO Process
0	Isoform0022123	Isoform0022123	6.02936	0.571512	3.39915	3.81648e-252	5.63236e-248	immunoglobulin light chain [Epinephelus coioides]	-	-	-	-	-	-	-
0	Isoform0019537	Isoform0019537	4.6685	1.71866	1.44167	1.20633e-200	1.78031e-196	chemokine CC-like protein, partial [Epinephelus bruneus]	Environmental Information Processing;Organismal Systems	Signaling molecules and interaction;Immune system	ko04060//Cytokine-cytokine receptor interaction;ko04672//Intestinal immune network for IgA production	K13072;K13072	-	GO:0005125//cytokine activity	GO:0002376//immune system process;GO:0006935//chemotaxis
0	Isoform0020517	Isoform0020517	3.21188	0.341735	3.23246	3.36257e-190	4.96249e-186	immunoglobulin light chain [Epinephelus coioides]	-	-	-	-	-	-	-
0	Isoform0001720	Isoform0001720	1.151	0.331274	1.79679	6.60683e-87	9.75035e-83	immunoglobulin light chain [Epinephelus coioides]	-	-	-	-	-	-	-
0	Isoform0020980	Isoform0020980	1.19964	0.391252	1.61644	1.57513e-55	2.32458e-51	Ly-6/neurotoxin-like protein 1 [Epinephelus coioides]	-	-	-	-	-	-	-
0	Isoform0016050	Isoform0016050	0.696088	0.123363	2.49636	9.96823e-49	1.47111e-44	PREDICTED: claudin-5-like [Lates calcarifer]	Environmental Information Processing;Cellular Processes	Signaling molecules and interaction;Cellular commiunity	ko04514//Cell adhesion molecules (CAMs);ko04530//Tight junction	K06087;K06087	GO:0031224//intrinsic component of membrane;GO:0043296//apical junction complex	-	-
0	Isoform0020872	Isoform0020872	0.569687	0.145419	1.96995	2.42899e-38	3.58471e-34	PREDICTED: growth-regulated alpha protein-like [Stegastes partitus]	Environmental Information Processing;Organismal Systems	Signaling molecules and interaction;Immune system	ko04060//Cytokine-cytokine receptor interaction;ko04620//Toll-like receptor signaling pathway	K05416;K05416	-	-	-
0	Isoform0020436	Isoform0020436	0.96234	0.448311	1.10205	1.44903e-37	2.13848e-33	PREDICTED: ubiquitin-conjugating enzyme E2 C [Lates calcarifer]	Genetic Information Processing	Folding, sorting and degradation	ko04120//Ubiquitin mediated proteolysis	K06688	-	GO:0003824//catalytic activity	-
0	Isoform0022610	Isoform0022610	0.82138	0.265778	1.62783	3.64568e-31	5.38029e-27	PREDICTED: toxin 3FTx-Oxy5-like [Stegastes partitus]	-	-	-	-	-	-	-
0	Isoform0020718	Isoform0020718	0.781377	0.338378	1.20738	2.45441e-27	3.62222e-23	CCL20-like 3 protein [Epinephelus coioides]	Environmental Information Processing	Signaling molecules and interaction	ko04060//Cytokine-cytokine receptor interaction	K14625	-	-	-
0	Isoform0020509	Isoform0020509	0.65776	0.291985	1.17166	1.27057e-21	1.8751e-17	CC chemokine CK3 [Sparus aurata]	-	-	-	-	-	-	-
0	Isoform0019032	Isoform0019032	0.952056	0.467366	1.02649	7.53175e-20	1.11154e-15	PREDICTED: splicing factor U2AF 35 kDa subunit [Larimichthys crocea]	Genetic Information Processing	Transcription	ko03040//Spliceosome	K12836	GO:0043231//intracellular membrane-bounded organelle	GO:0003676//nucleic acid binding;GO:0043169//cation binding	-
1	Isoform0030739	Isoform0030739	15.084	6.09662	1.30694	5.7844e-60	8.53662e-56	heat shock protein 90 [Epinephelus coioides]	Genetic Information Processing;Organismal Systems;Organismal Systems	Folding, sorting and degradation;Immune system;Endocrine system	ko04141//Protein processing in endoplasmic reticulum;ko04621//NOD-like receptor signaling pathway;ko04914//Progesterone-mediated oocyte maturation	K04079;K04079;K04079	-	GO:0005515//protein binding	GO:0044267//cellular protein metabolic process;GO:0050896//response to stimulus
1	Isoform0003960	Isoform0003960	1.81952	0.301673	2.5925	4.66055e-34	6.87804e-30	C-lectin-A [Dicentrarchus labrax]	-	-	-	-	-	-	-
1	Isoform0010071	Isoform0010071	12.4004	3.85645	1.68504	9.76135e-30	1.44058e-25	PREDICTED: complement C1q subcomponent subunit C-like [Haplochromis burtoni]	-	-	-	-	-	-	GO:0006956//complement activation
1	Isoform0008498	Isoform0008498	2.90646	0.987835	1.55692	2.42604e-22	3.58035e-18	PREDICTED: protein SET [Larimichthys crocea]	-	-	-	-	-	-	GO:0034728//nucleosome organization
1	Isoform0029373	Isoform0029373	3.51732	1.6406	1.10025	2.49787e-22	3.68635e-18	MHC class I alpha antigen [Epinephelus coioides]	Cellular Processes;Cellular Processes;Environmental Information Processing	Transport and catabolism;Transport and catabolism;Signaling molecules and interaction	ko04145//Phagosome;ko04144//Endocytosis;ko04514//Cell adhesion molecules (CAMs)	K06751;K06751;K06751	-	-	-
1	Isoform0016075	Isoform0016075	15.6559	6.26215	1.32198	7.54533e-21	1.11354e-16	complement component 1qB like-protein [Oplegnathus fasciatus]	-	-	-	-	-	-	-
1	Isoform0010782	Isoform0010782	2.93359	0.993473	1.56212	6.92997e-19	1.02273e-14	PREDICTED: lysosome-associated membrane glycoprotein 1-like [Poecilia reticulata]	Cellular Processes	Transport and catabolism	ko04142//Lysosome	K06501	-	-	-
1	Isoform0028216	Isoform0028216	3.43905	1.528	1.17036	4.81083e-17	7.09983e-13	Nucleolar RNA helicase 2 [Larimichthys crocea]	-	-	-	-	GO:0043231//intracellular membrane-bounded organelle	GO:0003676//nucleic acid binding;GO:0017111//nucleoside-triphosphatase activity;GO:0032550//purine ribonucleoside binding	-
1	Isoform0028376	Isoform0028376	3.94546	1.89303	1.05949	1.08426e-16	1.60015e-12	PREDICTED: nucleosome assembly protein 1-like 1-like isoform X1 [Neolamprologus brichardi]	-	-	-	-	GO:0043231//intracellular membrane-bounded organelle	-	GO:0034728//nucleosome organization
1	Isoform0019629	Isoform0019629	6.60869	3.04756	1.11671	2.79651e-16	4.12709e-12	histone 2, H2a [Danio rerio]	-	-	-	-	GO:0000785//chromatin;GO:0043231//intracellular membrane-bounded organelle;GO:0044421//extracellular region part	GO:0003676//nucleic acid binding;GO:0046983//protein dimerization activity	GO:0035821//modification of morphology or physiology of other organism;GO:0042742//defense response to bacterium
1	Isoform0024276	Isoform0024276	5.25839	2.62787	1.00073	7.77755e-15	1.14781e-10	PREDICTED: peptidyl-prolyl cis-trans isomerase FKBP5-like [Lates calcarifer]	-	-	-	-	-	-	-
1	Isoform0027784	Isoform0027784	12.0417	4.76161	1.33852	5.53232e-14	8.1646e-10	PREDICTED: girdin-like [Notothenia coriiceps]	-	-	-	-	-	-	-
1	Isoform0010557	Isoform0010557	4.59509	2.21743	1.05121	9.97903e-14	1.47271e-09	PREDICTED: ceramide glucosyltransferase [Oreochromis niloticus]	Metabolism;Metabolism	Global and Overview;Lipid metabolism	ko01100//Metabolic pathways;ko00600//Sphingolipid metabolism	K00720;K00720	-	GO:0035251//UDP-glucosyltransferase activity	-
1	Isoform0015920	Isoform0015920	0.970094	0.286173	1.76123	8.04782e-13	1.1877e-08	--	-	-	-	-	-	-	-
1	Isoform0008657	Isoform0008657	8.18428	3.12757	1.38781	9.26786e-13	1.36775e-08	PREDICTED: uncharacterized transmembrane protein DDB_G0289901-like isoform X1 [Larimichthys crocea]	-	-	-	-	-	-	-
1	Isoform0024575	Isoform0024575	0.98004	0.351885	1.47774	1.96905e-12	2.90593e-08	PREDICTED: interleukin-6 receptor subunit beta-like isoform X1 [Stegastes partitus]	Environmental Information Processing;Environmental Information Processing	Signaling molecules and interaction;Signal transduction	ko04060//Cytokine-cytokine receptor interaction;ko04630//Jak-STAT signaling pathway	K05060;K05060	-	-	-
1	Isoform0000264	Isoform0000264	1.03343	0.413565	1.32126	2.17408e-12	3.20851e-08	PREDICTED: la-related protein 1 isoform X1 [Lates calcarifer]	-	-	-	-	-	-	-
1	Isoform0021288	Isoform0021288	1.12532	0.394606	1.51184	4.91412e-12	7.25226e-08	PREDICTED: amyloid beta A4 protein isoform X1 [Stegastes partitus]	-	-	-	-	GO:0031224//intrinsic component of membrane	GO:0004857//enzyme inhibitor activity;GO:0005539//glycosaminoglycan binding;GO:0046872//metal ion binding	GO:0010466//negative regulation of peptidase activity;GO:0048731//system development
1	Isoform0024205	Isoform0024205	1.38744	0.506044	1.4551	9.9025e-12	1.46141e-07	PREDICTED: plectin-like isoform X9 [Lates calcarifer]	-	-	-	-	-	-	-
1	Isoform0025160	Isoform0025160	0.841063	0.388686	1.11361	1.18647e-11	1.75099e-07	PREDICTED: ubiquitin carboxyl-terminal hydrolase 10 isoform X2 [Larimichthys crocea]	-	-	-	-	-	-	-
1	Isoform0008572	Isoform0008572	1.26444	0.526531	1.2639	5.34263e-11	7.88466e-07	--	-	-	-	-	-	-	-
1	Isoform0010700	Isoform0010700	0.7183	0.250722	1.5185	1.04403e-10	1.54078e-06	PREDICTED: LOW QUALITY PROTEIN: nodal modulator 1-like [Lates calcarifer]	-	-	-	-	-	-	-
1	Isoform0000216	Isoform0000216	1.19807	0.482424	1.31234	1.37521e-10	2.02954e-06	PREDICTED: ras and EF-hand domain-containing protein homolog [Notothenia coriiceps]	-	-	-	-	-	-	-
1	Isoform0026302	Isoform0026302	0.80505	0.325883	1.30472	2.98861e-10	4.41059e-06	DNA topoisomerase 1 [Dicentrarchus labrax]	-	-	-	-	GO:0043232//intracellular non-membrane-bounded organelle;GO:0044423//virion part	GO:0003916//DNA topoisomerase activity;GO:0008094//DNA-dependent ATPase activity	GO:0006259//DNA metabolic process
1	Isoform0024265	Isoform0024265	2.3995	1.11659	1.10363	3.85673e-10	5.69177e-06	PREDICTED: eukaryotic translation initiation factor 5B [Stegastes partitus]	Genetic Information Processing	Translation	ko03013//RNA transport	K03243	-	GO:0017111//nucleoside-triphosphatase activity;GO:0032550//purine ribonucleoside binding	-
1	Isoform0000331	Isoform0000331	0.85054	0.327873	1.37524	5.06536e-10	7.47546e-06	Eukaryotic translation initiation factor 4 gamma 1 [Larimichthys crocea]	Genetic Information Processing	Translation	ko03013//RNA transport	K03260	-	-	-
1	Isoform0030385	Isoform0030385	1.48396	0.695366	1.0936	5.29424e-10	7.81325e-06	PREDICTED: protein CDV3 homolog isoform X2 [Stegastes partitus]	-	-	-	-	-	-	-
1	Isoform0012505	Isoform0012505	4.43015	2.12277	1.06141	1.49867e-09	2.21174e-05	PREDICTED: microfibril-associated glycoprotein 4-like [Maylandia zebra]	-	-	-	-	-	-	-
1	Isoform0011185	Isoform0011185	2.31334	0.582576	1.98946	1.57461e-09	2.32381e-05	PREDICTED: low-density lipoprotein receptor-related protein 1-like isoform X2 [Larimichthys crocea]	-	-	-	-	-	-	-
1	Isoform0030218	Isoform0030218	1.81809	0.855197	1.0881	2.8211e-09	4.16338e-05	PREDICTED: ATP-binding cassette sub-family F member 1 isoform X2 [Poecilia formosa]	-	-	-	-	-	-	-
1	Isoform0000064	Isoform0000064	2.25617	0.912878	1.30538	2.83069e-09	4.17754e-05	PREDICTED: LOW QUALITY PROTEIN: ATP-binding cassette sub-family A member 1-like [Lates calcarifer]	Environmental Information Processing	Membrane transport	ko02010//ABC transporters	K05641	GO:0016021//integral component of membrane	GO:0017111//nucleoside-triphosphatase activity;GO:0032550//purine ribonucleoside binding;GO:0034185//apolipoprotein binding	GO:0010324//membrane invagination;GO:0030301//cholesterol transport
1	Isoform0015402	Isoform0015402	0.758796	0.340514	1.156	4.72905e-09	6.97913e-05	PREDICTED: protein LYRIC-like isoform X4 [Lates calcarifer]	-	-	-	-	-	-	-
1	Isoform0000696	Isoform0000696	0.809293	0.329918	1.29456	1.10517e-08	0.000163101	PREDICTED: nestin-like isoform X1 [Notothenia coriiceps]	-	-	-	-	-	-	-
1	Isoform0028428	Isoform0028428	1.66507	0.748546	1.15342	1.25745e-08	0.000185575	PREDICTED: acidic leucine-rich nuclear phosphoprotein 32 family member B-like [Austrofundulus limnaeus]	-	-	-	-	-	-	-
1	Isoform0027878	Isoform0027878	1.19271	0.531578	1.16589	3.19558e-08	0.000471604	PREDICTED: heterogeneous nuclear ribonucleoprotein Q-like isoform X1 [Lates calcarifer]	-	-	-	-	-	GO:0097159//organic cyclic compound binding	-
1	Isoform0028560	Isoform0028560	1.36316	0.671131	1.02228	1.05237e-07	0.00155308	PREDICTED: ras-related protein Rab-35 [Cynoglossus semilaevis]	Cellular Processes	Transport and catabolism	ko04144//Endocytosis	K07876	-	GO:0032550//purine ribonucleoside binding	GO:0008104//protein localization;GO:0035556//intracellular signal transduction
1	Isoform0000596	Isoform0000596	1.09068	0.398861	1.45128	1.09225e-07	0.00161195	PREDICTED: solute carrier family 12 member 7-like isoform X4 [Stegastes partitus]	-	-	-	-	GO:0031224//intrinsic component of membrane	GO:0015377//cation:chloride symporter activity	GO:0006821//chloride transport;GO:0019725//cellular homeostasis
1	Isoform0030662	Isoform0030662	0.826354	0.33506	1.30234	1.11565e-07	0.00164648	PREDICTED: LOW QUALITY PROTEIN: aldehyde dehydrogenase family 8 member A1 [Lates calcarifer]	-	-	-	-	-	GO:0016903//oxidoreductase activity, acting on the aldehyde or oxo group of donors	GO:0044710//single-organism metabolic process
1	Isoform0012891	Isoform0012891	0.990862	0.452831	1.12971	1.47529e-07	0.00217724	hyperosmotic glycine rich protein [Epinephelus coioides]	-	-	-	-	-	-	-
1	Isoform0000929	Isoform0000929	1.53823	0.70332	1.12902	1.99073e-07	0.00293791	PREDICTED: lysosome-associated membrane glycoprotein 1-like [Poecilia reticulata]	Cellular Processes	Transport and catabolism	ko04142//Lysosome	K06501	-	-	-
1	Isoform0000348	Isoform0000348	2.12071	0.906012	1.22695	3.39216e-07	0.00500615	PREDICTED: clathrin heavy chain 2 isoform X5 [Lates calcarifer]	Cellular Processes;Cellular Processes	Transport and catabolism;Transport and catabolism	ko04144//Endocytosis;ko04142//Lysosome	K04646;K04646	-	-	-
1	Isoform0022163	Isoform0022163	1.16352	0.482561	1.26972	3.44685e-07	0.00508686	--	-	-	-	-	-	-	-
1	Isoform0010536	Isoform0010536	1.35659	0.493895	1.45771	3.59147e-07	0.00530029	--	-	-	-	-	-	-	-
1	Isoform0024050	Isoform0024050	1.0583	0.461247	1.19813	6.55199e-07	0.00966942	PREDICTED: EGF-like module-containing mucin-like hormone receptor-like 1 [Notothenia coriiceps]	-	-	-	-	-	-	-
1	Isoform0000400	Isoform0000400	1.45095	0.664109	1.1275	8.56994e-07	0.0126475	PREDICTED: AP-3 complex subunit delta-1 isoform X3 [Larimichthys crocea]	Cellular Processes	Transport and catabolism	ko04142//Lysosome	K12396	-	-	-
1	Isoform0000185	Isoform0000185	0.887736	0.338633	1.39041	1.86699e-06	0.0275531	Transforming growth factor beta receptor type 3 [Larimichthys crocea]	-	-	-	-	-	-	-
1	Isoform0029573	Isoform0029573	1.21121	0.497507	1.28366	6.82509e-06	0.100725	PREDICTED: junctional adhesion molecule A-like [Lates calcarifer]	-	-	-	-	-	-	-
1	Isoform0005423	Isoform0005423	0.820521	0.350836	1.22574	7.13401e-06	0.105284	complement component 1qA-like protein [Oplegnathus fasciatus]	-	-	-	-	-	-	-
1	Isoform0000275	Isoform0000275	3.67237	1.38573	1.40606	1.041e-05	0.15363	PREDICTED: large neutral amino acids transporter small subunit 4 isoform X2 [Larimichthys crocea]	-	-	-	-	GO:0031224//intrinsic component of membrane	-	GO:0003333//amino acid transmembrane transport
1	Isoform0010963	Isoform0010963	1.19187	0.46717	1.35121	1.6714e-05	0.246665	PREDICTED: LOW QUALITY PROTEIN: N-acylethanolamine-hydrolyzing acid amidase [Lates calcarifer]	-	-	-	-	-	-	-
1	Isoform0002971	Isoform0002971	0.869246	0.432854	1.00588	2.55178e-05	0.376592	PREDICTED: transcription termination factor 1 [Lates calcarifer]	-	-	-	-	-	-	-
1	Isoform0000909	Isoform0000909	1.10338	0.389879	1.50083	4.62494e-05	0.682548	PREDICTED: neural cell adhesion molecule L1 isoform X2 [Stegastes partitus]	Environmental Information Processing	Signaling molecules and interaction	ko04514//Cell adhesion molecules (CAMs)	K06550	-	-	-
1	Isoform0029526	Isoform0029526	0.872525	0.398124	1.13198	4.66989e-05	0.689182	PREDICTED: TAR DNA-binding protein 43 isoform X2 [Oreochromis niloticus]	-	-	-	-	-	GO:0097159//organic cyclic compound binding	GO:0007610//behavior;GO:1990138//neuron projection extension
1	Isoform0028709	Isoform0028709	0.863359	0.40003	1.10985	6.27993e-05	0.926792	PREDICTED: double-stranded RNA-binding protein Staufen homolog 1 isoform X3 [Stegastes partitus]	-	-	-	-	-	-	-
1	Isoform0025294	Isoform0025294	0.81377	0.396053	1.03893	0.000148584	1	PREDICTED: serine/threonine-protein kinase Nek7 isoform X1 [Haplochromis burtoni]	-	-	-	-	-	-	-
1	Isoform0000934	Isoform0000934	0.809227	0.393097	1.04166	0.000160524	1	PREDICTED: nicotinamide phosphoribosyltransferase [Lates calcarifer]	Metabolism;Metabolism	Global and Overview;Metabolism of cofactors and vitamins	ko01100//Metabolic pathways;ko00760//Nicotinate and nicotinamide metabolism	K03462;K03462	-	-	GO:0019359//nicotinamide nucleotide biosynthetic process
1	Isoform0027042	Isoform0027042	0.776101	0.351638	1.14215	0.000222412	1	PREDICTED: major facilitator superfamily domain-containing protein 1-like [Paralichthys olivaceus]	-	-	-	-	-	-	GO:0044763//single-organism cellular process
1	Isoform0027330	Isoform0027330	0.70541	0.347363	1.02202	0.00025278	1	PREDICTED: protein phosphatase inhibitor 2 [Stegastes partitus]	-	-	-	-	-	-	GO:0009892//negative regulation of metabolic process;GO:0010646//regulation of cell communication;GO:0010921//regulation of phosphatase activity
1	Isoform0000667	Isoform0000667	1.29149	0.538145	1.26297	0.000429729	1	PREDICTED: UPF0488 protein C8orf33 homolog [Nipponia nippon]	-	-	-	-	-	-	-
1	Isoform0025948	Isoform0025948	0.95464	0.463963	1.04095	0.000580747	1	PREDICTED: probable ATP-dependent RNA helicase DDX46 [Kryptolebias marmoratus]	Genetic Information Processing	Transcription	ko03040//Spliceosome	K12811	-	GO:0017111//nucleoside-triphosphatase activity;GO:0032550//purine ribonucleoside binding	-
1	Isoform0022760	Isoform0022760	1.28733	0.591493	1.12195	0.000660128	1	--	-	-	-	-	-	-	-
1	Isoform0011795	Isoform0011795	0.991376	0.478513	1.05087	0.00322668	1	PREDICTED: mitochondrial import receptor subunit TOM22 homolog [Larimichthys crocea]	-	-	-	-	-	-	-
1	Isoform0007879	Isoform0007879	2.51612	1.24989	1.0094	0.00710476	1	PREDICTED: keratin, type I cytoskeletal 18-like [Paralichthys olivaceus]	-	-	-	-	GO:0043234//protein complex	-	-
2	Isoform0017296	Isoform0017296	1.12225	0.081575	3.78212	1.86069e-176	2.74601e-172	PREDICTED: heme oxygenase-like [Stegastes partitus]	Metabolism;Metabolism;Metabolism	Global and Overview;Global and Overview;Metabolism of cofactors and vitamins	ko01100//Metabolic pathways;ko01110//Biosynthesis of secondary metabolites;ko00860//Porphyrin and chlorophyll metabolism	K00510;K00510;K00510	-	GO:0043169//cation binding	GO:0055114//oxidation-reduction process
2	Isoform0000216	Isoform0000216	2.88993	0.352278	3.03625	4.19725e-164	6.1943e-160	PREDICTED: ras and EF-hand domain-containing protein homolog [Notothenia coriiceps]	-	-	-	-	-	-	-
2	Isoform0006202	Isoform0006202	1.10548	0.0725004	3.93054	3.55697e-154	5.24938e-150	PREDICTED: TNFAIP3-interacting protein 3-like [Notothenia coriiceps]	-	-	-	-	-	-	-
2	Isoform0000304	Isoform0000304	1.97489	0.264813	2.89873	8.75485e-142	1.29204e-137	PREDICTED: LOW QUALITY PROTEIN: ras GTPase-activating-like protein IQGAP1 [Lates calcarifer]	Cellular Processes;Cellular Processes	Cell motility;Cellular commiunity	ko04810//Regulation of actin cytoskeleton;ko04520//Adherens junction	K16848;K16848	-	-	GO:0035556//intracellular signal transduction
2	Isoform0012679	Isoform0012679	1.54042	0.184095	3.0648	3.35468e-138	4.95084e-134	--	-	-	-	-	-	-	-
2	Isoform0016526	Isoform0016526	1.22655	0.172767	2.8277	2.40721e-122	3.55257e-118	PREDICTED: plasma membrane calcium-transporting ATPase 1-like isoform X1 [Stegastes partitus]	Organismal Systems;Environmental Information Processing	Circulatory system;Signal transduction	ko04261//Adrenergic signaling in cardiomyocytes;ko04020//Calcium signaling pathway	K05850;K05850	GO:0031224//intrinsic component of membrane	GO:0019829//cation-transporting ATPase activity;GO:0032550//purine ribonucleoside binding;GO:0043169//cation binding	GO:0006816//calcium ion transport;GO:0048666//neuron development;GO:0048884//neuromast development;GO:0050954//sensory perception of mechanical stimulus
2	Isoform0023083	Isoform0023083	1.32854	0.210461	2.65822	4.61889e-119	6.81655e-115	--	-	-	-	-	-	-	-
2	Isoform0026158	Isoform0026158	1.51915	0.256942	2.56375	7.68462e-119	1.1341e-114	PREDICTED: oxysterol-binding protein-related protein 8 isoform X1 [Stegastes partitus]	-	-	-	-	-	-	GO:0044765//single-organism transport
2	Isoform0000696	Isoform0000696	1.83054	0.252471	2.85808	1.0471e-118	1.54531e-114	PREDICTED: nestin-like isoform X1 [Notothenia coriiceps]	-	-	-	-	-	-	-
2	Isoform0015213	Isoform0015213	1.12348	0.239866	2.22768	1.18908e-110	1.75484e-106	PREDICTED: ADP-ribosylation factor 1 [Oreochromis niloticus]	Cellular Processes	Transport and catabolism	ko04144//Endocytosis	K07937	GO:0044464//cell part	GO:0032550//purine ribonucleoside binding	GO:0035556//intracellular signal transduction
2	Isoform0028263	Isoform0028263	0.846386	0.0990533	3.09504	2.17601e-110	3.21136e-106	PREDICTED: LOW QUALITY PROTEIN: integrin alpha-L-like [Lates calcarifer]	Environmental Information Processing;Cellular Processes	Signaling molecules and interaction;Cell motility	ko04514//Cell adhesion molecules (CAMs);ko04810//Regulation of actin cytoskeleton	K05718;K05718	-	-	-
2	Isoform0004967	Isoform0004967	1.33815	0.199944	2.74257	2.41609e-110	3.56566e-106	PREDICTED: RNA polymerase II elongation factor ELL-like [Stegastes partitus]	-	-	-	-	-	-	-
2	Isoform0010845	Isoform0010845	0.865304	0.125862	2.78137	5.99564e-110	8.84836e-106	PREDICTED: probable global transcription activator SNF2L2 [Paralichthys olivaceus]	-	-	-	-	GO:0090544//BAF-type complex	GO:0005515//protein binding;GO:0017111//nucleoside-triphosphatase activity;GO:0032550//purine ribonucleoside binding	GO:0010468//regulation of gene expression;GO:0016568//chromatin modification
2	Isoform0021065	Isoform0021065	1.08141	0.197979	2.4495	3.49905e-108	5.16389e-104	unnamed protein product [Tetraodon nigroviridis]	-	-	-	-	-	-	-
2	Isoform0015402	Isoform0015402	1.49554	0.286344	2.38484	6.86878e-106	1.01369e-101	PREDICTED: protein LYRIC-like isoform X4 [Lates calcarifer]	-	-	-	-	-	-	-
2	Isoform0023394	Isoform0023394	1.6796	0.388182	2.11331	5.44835e-103	8.04068e-99	--	-	-	-	-	-	-	-
2	Isoform0016205	Isoform0016205	9.99242	1.435	2.79978	9.3169e-102	1.37499e-97	TPA: AC1147-like [Bos taurus]	-	-	-	-	-	-	-
2	Isoform0028724	Isoform0028724	0.862004	0.144451	2.57712	2.6567e-99	3.92076e-95	PREDICTED: trans-Golgi network integral membrane protein 1 [Larimichthys crocea]	-	-	-	-	-	-	-
2	Isoform0001048	Isoform0001048	0.826725	0.126833	2.70447	1.26316e-96	1.86417e-92	ferritin middle subunit, partial [Epinephelus bruneus]	-	-	-	-	-	GO:0005506//iron ion binding	GO:0046916//cellular transition metal ion homeostasis
2	Isoform0029528	Isoform0029528	0.490701	0.0670296	2.87197	2.33487e-96	3.44579e-92	PREDICTED: LOW QUALITY PROTEIN: neurabin-2-like [Lates calcarifer]	-	-	-	-	-	GO:0019903//protein phosphatase binding	GO:0007268//synaptic transmission;GO:0008283//cell proliferation
2	Isoform0009906	Isoform0009906	1.69964	0.282721	2.58778	6.17864e-94	9.11844e-90	PREDICTED: monocarboxylate transporter 1-like [Larimichthys crocea]	-	-	-	-	GO:0031224//intrinsic component of membrane	-	GO:0044763//single-organism cellular process;GO:0046942//carboxylic acid transport
2	Isoform0001530	Isoform0001530	0.361816	0.0482905	2.90545	6.25756e-93	9.23491e-89	PREDICTED: proliferation-associated protein 2G4 [Larimichthys crocea]	-	-	-	-	-	-	-
2	Isoform0025444	Isoform0025444	1.79666	0.340615	2.3991	1.351e-91	1.9938e-87	PREDICTED: forkhead box protein P4 isoform X1 [Poecilia latipinna]	-	-	-	-	-	-	-
2	Isoform0018201	Isoform0018201	0.489035	0.0519643	3.23434	2.0358e-91	3.00444e-87	PREDICTED: egl nine homolog 3 isoform X2 [Larimichthys crocea]	-	-	-	-	-	GO:0016705//oxidoreductase activity, acting on paired donors, with incorporation or reduction of molecular oxygen;GO:0019842//vitamin binding	GO:0044710//single-organism metabolic process
2	Isoform0030739	Isoform0030739	24.8743	5.45726	2.18841	4.10098e-91	6.05222e-87	heat shock protein 90 [Epinephelus coioides]	Genetic Information Processing;Organismal Systems;Organismal Systems	Folding, sorting and degradation;Immune system;Endocrine system	ko04141//Protein processing in endoplasmic reticulum;ko04621//NOD-like receptor signaling pathway;ko04914//Progesterone-mediated oocyte maturation	K04079;K04079;K04079	-	GO:0005515//protein binding	GO:0044267//cellular protein metabolic process;GO:0050896//response to stimulus
2	Isoform0003188	Isoform0003188	0.595446	0.0908278	2.71276	1.7294e-90	2.55225e-86	PREDICTED: insulin-like growth factor 2 mRNA-binding protein 2 isoform X1 [Larimichthys crocea]	-	-	-	-	-	GO:0044822//poly(A) RNA binding	-
2	Isoform0000729	Isoform0000729	0.43663	0.0544654	3.003	1.03459e-88	1.52685e-84	PREDICTED: sterile alpha motif domain-containing protein 9-like [Notothenia coriiceps]	-	-	-	-	-	-	-
2	Isoform0000721	Isoform0000721	0.566648	0.0607544	3.22139	1.82837e-88	2.69831e-84	PREDICTED: mitogen-activated protein kinase kinase kinase kinase 4-like isoform X1 [Lates calcarifer]	Environmental Information Processing	Signal transduction	ko04010//MAPK signaling pathway	K04407	-	-	-
2	Isoform0009706	Isoform0009706	5.64974	0.840634	2.74863	3.28414e-88	4.84673e-84	Cell wall-associated hydrolase [Trichuris trichiura]	-	-	-	-	-	-	-
2	Isoform0011164	Isoform0011164	1.04965	0.201379	2.38192	4.7409e-88	6.99663e-84	PREDICTED: bromodomain-containing protein 4-like [Larimichthys crocea]	-	-	-	-	-	-	-
2	Isoform0028746	Isoform0028746	0.531022	0.107472	2.30481	6.45862e-88	9.53164e-84	PREDICTED: trans-Golgi network integral membrane protein 2-like isoform X5 [Lates calcarifer]	-	-	-	-	-	-	-
2	Isoform0027164	Isoform0027164	1.61428	0.393063	2.03805	6.52882e-88	9.63524e-84	PREDICTED: guanine nucleotide-binding protein subunit beta-4 [Lates calcarifer]	-	-	-	-	-	-	-
2	Isoform0010700	Isoform0010700	1.09935	0.228602	2.26574	2.98386e-87	4.40358e-83	PREDICTED: LOW QUALITY PROTEIN: nodal modulator 1-like [Lates calcarifer]	-	-	-	-	-	-	-
2	Isoform0005927	Isoform0005927	1.10434	0.227827	2.27718	6.08026e-86	8.97324e-82	PREDICTED: calreticulin-like [Lates calcarifer]	Cellular Processes;Genetic Information Processing	Transport and catabolism;Folding, sorting and degradation	ko04145//Phagosome;ko04141//Protein processing in endoplasmic reticulum	K08057;K08057	GO:0043231//intracellular membrane-bounded organelle	GO:0005515//protein binding	GO:0044267//cellular protein metabolic process
2	Isoform0024265	Isoform0024265	4.67314	0.949232	2.29956	3.965e-85	5.85155e-81	PREDICTED: eukaryotic translation initiation factor 5B [Stegastes partitus]	Genetic Information Processing	Translation	ko03013//RNA transport	K03243	-	GO:0017111//nucleoside-triphosphatase activity;GO:0032550//purine ribonucleoside binding	-
2	Isoform0030636	Isoform0030636	0.718615	0.156177	2.20203	1.50103e-84	2.21521e-80	PREDICTED: chloride intracellular channel protein 1 [Stegastes partitus]	-	-	-	-	GO:0034702//ion channel complex;GO:0044424//intracellular part	GO:0005253//anion channel activity	GO:0006821//chloride transport;GO:0007049//cell cycle;GO:0034220//ion transmembrane transport
2	Isoform0014681	Isoform0014681	325.688	86.336	1.91546	6.52335e-84	9.62715e-80	Regulator of rDNA transcription protein 15 [Trichinella papuae]	-	-	-	-	-	-	-
2	Isoform0027234	Isoform0027234	1.07849	0.185595	2.53878	1.20611e-83	1.77998e-79	PREDICTED: F-BAR domain only protein 2 isoform X6 [Larimichthys crocea]	-	-	-	-	-	-	-
2	Isoform0000007	Isoform0000007	0.621622	0.0919857	2.75656	2.95365e-83	4.35899e-79	--	-	-	-	-	-	-	-
2	Isoform0025160	Isoform0025160	1.53051	0.339424	2.17285	1.33787e-81	1.97443e-77	PREDICTED: ubiquitin carboxyl-terminal hydrolase 10 isoform X2 [Larimichthys crocea]	-	-	-	-	-	-	-
2	Isoform0001699	Isoform0001699	0.723771	0.18114	1.99843	1.47914e-81	2.18291e-77	PREDICTED: tyrosine-protein kinase JAK1 [Lates calcarifer]	Environmental Information Processing	Signal transduction	ko04630//Jak-STAT signaling pathway	K11217	-	-	-
2	Isoform0000313	Isoform0000313	0.398339	0.0386435	3.3657	3.99681e-81	5.8985e-77	PREDICTED: versican core protein-like [Paralichthys olivaceus]	Environmental Information Processing	Signaling molecules and interaction	ko04514//Cell adhesion molecules (CAMs)	K06793	-	-	-
2	Isoform0029870	Isoform0029870	0.804713	0.168572	2.25511	5.52929e-81	8.16012e-77	PREDICTED: C-type lectin domain family 4 member M-like isoform X1 [Lates calcarifer]	-	-	-	-	-	-	-
2	Isoform0011728	Isoform0011728	0.500973	0.106245	2.23734	1.29804e-80	1.91565e-76	PREDICTED: ubiquitin-conjugating enzyme E2 variant 1-like [Hippocampus comes]	-	-	-	-	-	-	-
2	Isoform0020129	Isoform0020129	2.1041	0.504832	2.05933	3.2563e-80	4.80565e-76	hemoglobin beta chain [Epinephelus coioides]	-	-	-	-	-	-	-
2	Isoform0012379	Isoform0012379	1.46973	0.531666	1.46696	1.51364e-78	2.23383e-74	--	-	-	-	-	-	-	-
2	Isoform0010043	Isoform0010043	0.307637	0.0705445	2.12462	1.90398e-78	2.80989e-74	PREDICTED: CUGBP Elav-like family member 2 isoform X16 [Maylandia zebra]	-	-	-	-	-	-	-
2	Isoform0023492	Isoform0023492	0.625029	0.109672	2.51073	3.95163e-78	5.83182e-74	--	-	-	-	-	-	-	-
2	Isoform0025348	Isoform0025348	1.20657	0.363618	1.73041	4.09e-78	6.03602e-74	PREDICTED: signal peptide peptidase-like 2A isoform X4 [Larimichthys crocea]	-	-	-	-	-	-	-
2	Isoform0026406	Isoform0026406	2.70139	0.570241	2.24406	5.69886e-78	8.41037e-74	PREDICTED: max dimerization protein 4 [Stegastes partitus]	-	-	-	-	-	-	-
2	Isoform0017849	Isoform0017849	0.721881	0.177896	2.02073	1.15105e-77	1.69872e-73	--	-	-	-	-	-	-	-
2	Isoform0024575	Isoform0024575	1.41776	0.328612	2.10916	2.69014e-77	3.97011e-73	PREDICTED: interleukin-6 receptor subunit beta-like isoform X1 [Stegastes partitus]	Environmental Information Processing;Environmental Information Processing	Signaling molecules and interaction;Signal transduction	ko04060//Cytokine-cytokine receptor interaction;ko04630//Jak-STAT signaling pathway	K05060;K05060	-	-	-
2	Isoform0012891	Isoform0012891	1.78934	0.39611	2.17545	5.04363e-77	7.44339e-73	hyperosmotic glycine rich protein [Epinephelus coioides]	-	-	-	-	-	-	-
2	Isoform0017858	Isoform0017858	0.987626	0.236769	2.06049	6.07891e-77	8.97125e-73	PREDICTED: ras-related protein Rab-8B [Lates calcarifer]	-	-	-	-	-	-	-
2	Isoform0023107	Isoform0023107	1.26276	0.290562	2.11967	4.35893e-76	6.43291e-72	--	-	-	-	-	-	-	-
2	Isoform0011927	Isoform0011927	1.05096	0.209423	2.32721	4.69728e-76	6.93224e-72	PREDICTED: reticulon-3-like isoform X1 [Stegastes partitus]	-	-	-	-	-	-	-
2	Isoform0026238	Isoform0026238	0.795588	0.184087	2.11163	1.37656e-75	2.03153e-71	PREDICTED: kinesin-1 heavy chain [Lates calcarifer]	Cellular Processes	Transport and catabolism	ko04144//Endocytosis	K10396	GO:0005875//microtubule associated complex	GO:0003774//motor activity;GO:0015631//tubulin binding;GO:0032550//purine ribonucleoside binding	GO:0007017//microtubule-based process
2	Isoform0000821	Isoform0000821	0.554046	0.0857137	2.69241	1.4288e-75	2.10862e-71	PREDICTED: probable cation-transporting ATPase 13A3 [Stegastes partitus]	-	-	-	-	-	-	-
2	Isoform0019923	Isoform0019923	0.470042	0.0865547	2.44111	2.21315e-75	3.26616e-71	Microtubule-associated protein 4 [Larimichthys crocea]	-	-	-	-	-	-	-
2	Isoform0001514	Isoform0001514	0.461977	0.0535673	3.1084	2.69864e-75	3.98266e-71	PREDICTED: lysine-specific demethylase 7A isoform X2 [Larimichthys crocea]	-	-	-	-	-	GO:0046914//transition metal ion binding	-
2	Isoform0016759	Isoform0016759	0.378691	0.0441058	3.10198	6.43725e-75	9.5001e-71	PREDICTED: AMME syndrome candidate gene 1 protein [Cynoglossus semilaevis]	-	-	-	-	-	-	-
2	Isoform0023057	Isoform0023057	0.593575	0.131642	2.17282	2.52548e-74	3.7271e-70	--	-	-	-	-	-	-	-
2	Isoform0007599	Isoform0007599	0.595333	0.132736	2.16514	2.69707e-73	3.98034e-69	PREDICTED: G-protein-signaling modulator 1-like [Lates calcarifer]	-	-	-	-	-	-	-
2	Isoform0024276	Isoform0024276	8.20127	2.43401	1.75251	1.19018e-71	1.75647e-67	PREDICTED: peptidyl-prolyl cis-trans isomerase FKBP5-like [Lates calcarifer]	-	-	-	-	-	-	-
2	Isoform0011346	Isoform0011346	0.400333	0.0686896	2.54304	2.7747e-71	4.0949e-67	PREDICTED: alpha-2-macroglobulin receptor-associated protein [Lates calcarifer]	-	-	-	-	-	GO:0005539//glycosaminoglycan binding;GO:0070325//lipoprotein particle receptor binding	-
2	Isoform0016125	Isoform0016125	0.524351	0.108093	2.27826	4.33482e-71	6.39733e-67	C-C chemokine 1 [Epinephelus coioides]	-	-	-	-	-	-	-
2	Isoform0021288	Isoform0021288	1.4732	0.381544	1.94903	6.40267e-71	9.44906e-67	PREDICTED: amyloid beta A4 protein isoform X1 [Stegastes partitus]	-	-	-	-	GO:0031224//intrinsic component of membrane	GO:0004857//enzyme inhibitor activity;GO:0005539//glycosaminoglycan binding;GO:0046872//metal ion binding	GO:0010466//negative regulation of peptidase activity;GO:0048731//system development
2	Isoform0011020	Isoform0011020	0.630775	0.121396	2.37741	9.20434e-71	1.35838e-66	NEDD4-like E3 ubiquitin-protein ligase WWP1 [Dicentrarchus labrax]	Cellular Processes;Genetic Information Processing	Transport and catabolism;Folding, sorting and degradation	ko04144//Endocytosis;ko04120//Ubiquitin mediated proteolysis	K05633;K05633	-	-	-
2	Isoform0000331	Isoform0000331	1.17269	0.312162	1.90945	2.22216e-70	3.27946e-66	Eukaryotic translation initiation factor 4 gamma 1 [Larimichthys crocea]	Genetic Information Processing	Translation	ko03013//RNA transport	K03260	-	-	-
2	Isoform0019819	Isoform0019819	0.605648	0.137513	2.13891	4.21406e-70	6.21911e-66	PREDICTED: nascent polypeptide-associated complex subunit alpha isoform X3 [Larimichthys crocea]	-	-	-	-	GO:0043231//intracellular membrane-bounded organelle	-	GO:0008104//protein localization;GO:0051234//establishment of localization
2	Isoform0000467	Isoform0000467	0.544333	0.100399	2.43874	1.26076e-69	1.86063e-65	PREDICTED: E3 ubiquitin-protein ligase TRIP12 isoform X1 [Lates calcarifer]	Genetic Information Processing	Folding, sorting and degradation	ko04120//Ubiquitin mediated proteolysis	K10590	-	GO:0003824//catalytic activity	GO:0032446//protein modification by small protein conjugation
2	Isoform0027060	Isoform0027060	0.524423	0.128839	2.02516	1.28274e-69	1.89307e-65	PREDICTED: RNA-binding protein 47 isoform X1 [Larimichthys crocea]	-	-	-	-	-	-	-
2	Isoform0002500	Isoform0002500	0.455414	0.0750726	2.60082	4.86291e-69	7.17668e-65	PREDICTED: malectin [Lates calcarifer]	-	-	-	-	-	-	-
2	Isoform0010782	Isoform0010782	3.20641	1.01532	1.65902	5.96969e-69	8.81006e-65	PREDICTED: lysosome-associated membrane glycoprotein 1-like [Poecilia reticulata]	Cellular Processes	Transport and catabolism	ko04142//Lysosome	K06501	-	-	-
2	Isoform0009564	Isoform0009564	1.58089	0.386028	2.03396	6.96315e-69	1.02762e-64	PREDICTED: elongation factor 1-alpha 1 [Sinocyclocheilus anshuiensis]	Genetic Information Processing	Translation	ko03013//RNA transport	K03231	-	-	-
2	Isoform0015777	Isoform0015777	0.318457	0.0433449	2.87717	1.3454e-68	1.98554e-64	PREDICTED: ribosomal RNA processing protein 1 homolog A-like [Lates calcarifer]	-	-	-	-	-	-	-
2	Isoform0021546	Isoform0021546	0.428477	0.0971259	2.14129	2.56469e-68	3.78498e-64	PREDICTED: chromodomain-helicase-DNA-binding protein 1 [Lates calcarifer]	-	-	-	-	GO:0043231//intracellular membrane-bounded organelle	GO:0032550//purine ribonucleoside binding	-
2	Isoform0023477	Isoform0023477	32.4891	6.35156	2.35477	8.44071e-68	1.24568e-63	LOW QUALITY PROTEIN: collagen alpha-1(I) chain-like [Castor canadensis]	-	-	-	-	-	-	-
2	Isoform0017585	Isoform0017585	28.4345	12.415	1.19555	2.01851e-67	2.97892e-63	beta-actin, partial [Poecilia mexicana]	Cellular Processes;Cellular Processes;Cellular Processes;Cellular Processes;Cellular Processes	Transport and catabolism;Cell motility;Cellular commiunity;Cellular commiunity;Cellular commiunity	ko04145//Phagosome;ko04810//Regulation of actin cytoskeleton;ko04510//Focal adhesion;ko04530//Tight junction;ko04520//Adherens junction	K05692;K05692;K05692;K05692;K05692	GO:0000785//chromatin;GO:0005856//cytoskeleton;GO:0005924//cell-substrate adherens junction;GO:0016020//membrane;GO:0030016//myofibril;GO:0031988//membrane-bounded vesicle;GO:0035097//histone methyltransferase complex;GO:0035770//ribonucleoprotein granule;GO:0043005//neuron projection;GO:0043189//H4/H2A histone acetyltransferase complex;GO:0044421//extracellular region part;GO:0044456//synapse pa…	GO:0000977//RNA polymerase II regulatory region sequence-specific DNA binding;GO:0005198//structural molecule activity;GO:0008092//cytoskeletal protein binding;GO:0008134//transcription factor binding;GO:0019900//kinase binding;GO:0031490//chromatin DNA binding;GO:0032550//purine ribonucleoside binding;GO:0044389//ubiquitin-like protein ligase binding	GO:0001894//tissue homeostasis;GO:0006338//chromatin remodeling;GO:0009888//tissue development;GO:0030168//platelet activation;GO:0031032//actomyosin structure organization;GO:0048812//neuron projection morphogenesis;GO:0051602//response to electrical stimulus
2	Isoform0003908	Isoform0003908	0.458565	0.109006	2.07272	2.5416e-67	3.7509e-63	PREDICTED: rab GDP dissociation inhibitor alpha [Larimichthys crocea]	-	-	-	-	-	-	GO:0008104//protein localization;GO:0019222//regulation of metabolic process
2	Isoform0015753	Isoform0015753	0.539413	0.0473314	3.51052	3.14814e-67	4.64603e-63	PREDICTED: gamma-glutamylaminecyclotransferase [Larimichthys crocea]	-	-	-	-	-	-	-
2	Isoform0025161	Isoform0025161	0.545905	0.127928	2.09332	3.37453e-67	4.98013e-63	PREDICTED: protein FAM151A isoform X2 [Paralichthys olivaceus]	-	-	-	-	-	-	-
2	Isoform0006582	Isoform0006582	0.516048	0.101959	2.33951	1.45687e-66	2.15005e-62	PREDICTED: PX domain-containing protein kinase-like protein isoform X2 [Larimichthys crocea]	-	-	-	-	-	GO:0005543//phospholipid binding;GO:0016301//kinase activity;GO:0032550//purine ribonucleoside binding	GO:0006464//cellular protein modification process
2	Isoform0005909	Isoform0005909	1.0199	0.221152	2.20531	1.60142e-66	2.36338e-62	PREDICTED: vacuole membrane protein 1-like [Lates calcarifer]	-	-	-	-	-	-	-
2	Isoform0027718	Isoform0027718	0.387137	0.0562481	2.78297	1.38891e-65	2.04976e-61	heme oxygenase-1b [Siniperca chuatsi]	Metabolism;Metabolism;Metabolism	Global and Overview;Global and Overview;Metabolism of cofactors and vitamins	ko01100//Metabolic pathways;ko01110//Biosynthesis of secondary metabolites;ko00860//Porphyrin and chlorophyll metabolism	K00510;K00510;K00510	-	-	-
2	Isoform0028911	Isoform0028911	0.305212	0.0477767	2.67543	1.45543e-65	2.14792e-61	PREDICTED: glioma tumor suppressor candidate region gene 2 protein [Lates calcarifer]	-	-	-	-	-	-	-
2	Isoform0027779	Isoform0027779	0.81017	0.248435	1.70535	1.77557e-65	2.62039e-61	PREDICTED: protein quaking-A isoform X2 [Maylandia zebra]	-	-	-	-	-	-	-
2	Isoform0011309	Isoform0011309	1.01291	0.277084	1.87011	7.47857e-65	1.10369e-60	PREDICTED: active breakpoint cluster region-related protein isoform X1 [Lates calcarifer]	-	-	-	-	GO:0044464//cell part	GO:0008047//enzyme activator activity	GO:0043087//regulation of GTPase activity
2	Isoform0000075	Isoform0000075	0.951728	0.203988	2.22206	1.0978e-64	1.62014e-60	PREDICTED: spectrin beta chain, non-erythrocytic 1-like isoform X3 [Stegastes partitus]	-	-	-	-	-	-	-
2	Isoform0008740	Isoform0008740	0.556471	0.148665	1.90424	1.16071e-64	1.71298e-60	PREDICTED: gastrula zinc finger protein XlCGF57.1-like isoform X26 [Paralichthys olivaceus]	-	-	-	-	-	-	-
2	Isoform0014031	Isoform0014031	0.306782	0.0699507	2.1328	1.89074e-64	2.79035e-60	PREDICTED: zinc finger protein 706 isoform X2 [Sinocyclocheilus grahami]	-	-	-	-	-	-	-
2	Isoform0028884	Isoform0028884	0.825384	0.141319	2.54611	6.46816e-64	9.54572e-60	Potassium/sodium hyperpolarization-activated cyclic nucleotide-gated channel 4 [Larimichthys crocea]	-	-	-	-	-	-	-
2	Isoform0010557	Isoform0010557	6.25273	2.12927	1.55413	3.30673e-63	4.88007e-59	PREDICTED: ceramide glucosyltransferase [Oreochromis niloticus]	Metabolism;Metabolism	Global and Overview;Lipid metabolism	ko01100//Metabolic pathways;ko00600//Sphingolipid metabolism	K00720;K00720	-	GO:0035251//UDP-glucosyltransferase activity	-
2	Isoform0026507	Isoform0026507	202.524	85.6098	1.24225	3.38873e-63	5.00108e-59	CDH1-D, partial [Gallus gallus]	-	-	-	-	-	-	-
2	Isoform0000764	Isoform0000764	0.493157	0.0963448	2.35577	3.40114e-63	5.0194e-59	PREDICTED: AT-rich interactive domain-containing protein 4A isoform X2 [Lates calcarifer]	-	-	-	-	-	-	-
2	Isoform0000189	Isoform0000189	0.449488	0.0727135	2.62799	8.23177e-63	1.21484e-58	PREDICTED: signal-induced proliferation-associated 1-like protein 1 isoform X2 [Larimichthys crocea]	-	-	-	-	-	-	-
2	Isoform0027530	Isoform0027530	0.346987	0.0492043	2.81803	3.23671e-62	4.77673e-58	PREDICTED: chloride channel protein 2-like [Neolamprologus brichardi]	-	-	-	-	-	-	-
2	Isoform0000105	Isoform0000105	0.805334	0.159182	2.33891	6.34295e-62	9.36092e-58	PREDICTED: phosphatase and actin regulator 2 isoform X5 [Larimichthys crocea]	-	-	-	-	-	-	-
2	Isoform0016273	Isoform0016273	1.02123	0.144546	2.8207	1.16753e-61	1.72304e-57	Cell wall-associated hydrolase [Trichuris trichiura]	-	-	-	-	-	-	-
2	Isoform0030662	Isoform0030662	1.20193	0.313972	1.93665	2.03949e-61	3.00987e-57	PREDICTED: LOW QUALITY PROTEIN: aldehyde dehydrogenase family 8 member A1 [Lates calcarifer]	-	-	-	-	-	GO:0016903//oxidoreductase activity, acting on the aldehyde or oxo group of donors	GO:0044710//single-organism metabolic process
2	Isoform0017776	Isoform0017776	0.402487	0.0759594	2.40564	2.86207e-61	4.22384e-57	PREDICTED: A-kinase anchor protein 13-like isoform X6 [Larimichthys crocea]	-	-	-	-	-	-	-
2	Isoform0024192	Isoform0024192	4.83565	1.75525	1.46203	4.79181e-61	7.07175e-57	PREDICTED: LIM and SH3 domain protein 1 isoform X1 [Lates calcarifer]	-	-	-	-	-	GO:0043169//cation binding	-
2	Isoform0004082	Isoform0004082	0.382741	0.058404	2.71223	7.02922e-60	1.03737e-55	PREDICTED: keratin, type II cytoskeletal 8 [Oreochromis niloticus]	-	-	-	-	GO:0005882//intermediate filament	-	-
2	Isoform0000385	Isoform0000385	0.524933	0.169081	1.63442	7.80738e-60	1.15221e-55	PREDICTED: eukaryotic translation initiation factor 4 gamma 1 isoform X4 [Lates calcarifer]	Genetic Information Processing	Translation	ko03013//RNA transport	K03260	-	-	-
2	Isoform0005682	Isoform0005682	0.429253	0.103602	2.05077	6.98212e-59	1.03042e-54	--	-	-	-	-	-	-	-
2	Isoform0014653	Isoform0014653	0.314145	0.0568417	2.46641	7.0072e-59	1.03412e-54	PREDICTED: histone-lysine N-methyltransferase 2B isoform X3 [Lates calcarifer]	Metabolism	Amino acid metabolism	ko00310//Lysine degradation	K14959	-	-	-
2	Isoform0025452	Isoform0025452	0.713733	0.180732	1.98154	7.86157e-59	1.16021e-54	PREDICTED: lysosome-associated membrane glycoprotein 2-like isoform X2 [Lates calcarifer]	Cellular Processes	Transport and catabolism	ko04142//Lysosome	K06501	-	-	-
2	Isoform0021366	Isoform0021366	2.01234	0.833075	1.27236	1.04054e-58	1.53562e-54	PREDICTED: RNA-directed DNA polymerase from mobile element jockey-like, partial [Larimichthys crocea]	-	-	-	-	-	-	-
2	Isoform0000767	Isoform0000767	0.499722	0.130616	1.9358	1.08043e-58	1.5945e-54	CREB-regulated transcription coactivator 2 [Larimichthys crocea]	-	-	-	-	GO:0044424//intracellular part	GO:0008134//transcription factor binding	GO:0051091//positive regulation of sequence-specific DNA binding transcription factor activity;GO:0051260//protein homooligomerization
2	Isoform0001238	Isoform0001238	0.479559	0.0993759	2.27074	1.4968e-58	2.20898e-54	PREDICTED: angiopoietin-related protein 4 [Lates calcarifer]	Organismal Systems	Endocrine system	ko03320//PPAR signaling pathway	K08767	GO:0044421//extracellular region part	-	GO:0042981//regulation of apoptotic process;GO:0051707//response to other organism
2	Isoform0012404	Isoform0012404	12.4742	5.93806	1.07089	1.90337e-58	2.809e-54	PREDICTED: calmodulin-like [Nothobranchius furzeri]	Organismal Systems;Organismal Systems;Organismal Systems;Environmental Information Processing;Cellular Processes;Organismal Systems;Environmental Information Processing;Organismal Systems;Organismal Systems	Endocrine system;Circulatory system;Circulatory system;Signal transduction;Cell growth and death;Endocrine system;Signal transduction;Endocrine system;Sensory system	ko04910//Insulin signaling pathway;ko04261//Adrenergic signaling in cardiomyocytes;ko04270//Vascular smooth muscle contraction;ko04020//Calcium signaling pathway;ko04114//Oocyte meiosis;ko04912//GnRH signaling pathway;ko04070//Phosphatidylinositol signaling system;ko04916//Melanogenesis;ko04744//Phototransduction	K02183;K02183;K02183;K02183;K02183;K02183;K02183;K02183;K02183	-	-	-
2	Isoform0006412	Isoform0006412	0.502737	0.13743	1.8711	1.43851e-56	2.12295e-52	PREDICTED: LOW QUALITY PROTEIN: ribosomal RNA processing protein 1 homolog B-like, partial [Lates calcarifer]	-	-	-	-	-	-	-
2	Isoform0021944	Isoform0021944	1.30745	0.407323	1.68251	7.26289e-56	1.07186e-51	PREDICTED: guanine nucleotide-binding protein G(o) subunit alpha-like isoform X1 [Stegastes partitus]	Organismal Systems	Endocrine system	ko04916//Melanogenesis	K04534	-	-	-
2	Isoform0025669	Isoform0025669	0.396027	0.108827	1.86356	2.0916e-55	3.08678e-51	PREDICTED: serine/arginine repetitive matrix protein 2-like [Notothenia coriiceps]	-	-	-	-	-	-	-
2	Isoform0024826	Isoform0024826	0.890172	0.231813	1.94112	3.37196e-55	4.97634e-51	PREDICTED: alpha-(1,3)-fucosyltransferase 7-like [Stegastes partitus]	Metabolism;Metabolism;Metabolism	Global and Overview;Glycan biosynthesis and metabolism;Glycan biosynthesis and metabolism	ko01100//Metabolic pathways;ko00601//Glycosphingolipid biosynthesis - lacto and neolacto series;ko00514//Other types of O-glycan biosynthesis	K07635;K07635;K07635	GO:0000139//Golgi membrane;GO:0031224//intrinsic component of membrane	GO:0016758//transferase activity, transferring hexosyl groups	GO:0006464//cellular protein modification process;GO:0070085//glycosylation
2	Isoform0019773	Isoform0019773	0.509419	0.116898	2.12361	6.8572e-55	1.01199e-50	PREDICTED: protein FAM133-like [Notothenia coriiceps]	-	-	-	-	-	-	-
2	Isoform0024819	Isoform0024819	4.72973	1.04499	2.17827	7.43098e-55	1.09666e-50	PREDICTED: LOW QUALITY PROTEIN: neuroblast differentiation-associated protein AHNAK [Lates calcarifer]	-	-	-	-	-	-	-
2	Isoform0017110	Isoform0017110	0.569046	0.129644	2.13399	8.12863e-55	1.19962e-50	PREDICTED: G1/S-specific cyclin-D2-like isoform X1 [Lates calcarifer]	Cellular Processes;Environmental Information Processing;Environmental Information Processing;Cellular Processes;Environmental Information Processing;Cellular Processes	Cellular commiunity;Signal transduction;Signal transduction;Cell growth and death;Signal transduction;Cell growth and death	ko04510//Focal adhesion;ko04630//Jak-STAT signaling pathway;ko04068//FoxO signaling pathway;ko04110//Cell cycle;ko04310//Wnt signaling pathway;ko04115//p53 signaling pathway	K10151;K10151;K10151;K10151;K10151;K10151	-	-	GO:0044763//single-organism cellular process
2	Isoform0025424	Isoform0025424	0.376999	0.0660231	2.51352	1.00259e-54	1.47962e-50	PREDICTED: C-Maf-inducing protein [Larimichthys crocea]	-	-	-	-	-	-	-
2	Isoform0011025	Isoform0011025	0.483439	0.0949723	2.34776	1.38533e-54	2.04447e-50	PREDICTED: intraflagellar transport protein 57 homolog isoform X1 [Hippocampus comes]	-	-	-	-	-	-	-
2	Isoform0010394	Isoform0010394	0.290915	0.063526	2.19518	8.22794e-54	1.21428e-49	PREDICTED: ras-related protein Rab-10 [Oreochromis niloticus]	Cellular Processes	Transport and catabolism	ko04144//Endocytosis	K07903	GO:0005924//cell-substrate adherens junction;GO:0005929//cilium;GO:0010008//endosome membrane;GO:0030666//endocytic vesicle membrane;GO:0031984//organelle subcompartment;GO:0043234//protein complex;GO:0044432//endoplasmic reticulum part	GO:0017022//myosin binding;GO:0032550//purine ribonucleoside binding	GO:0001738//morphogenesis of a polarized epithelium;GO:0002376//immune system process;GO:0006886//intracellular protein transport;GO:0006892//post-Golgi vesicle-mediated transport;GO:0007029//endoplasmic reticulum organization;GO:0008105//asymmetric protein localization;GO:0030010//establishment of cell polarity;GO:0035556//intracellular signal transduction;GO:0044802//single-organism membrane or…
2	Isoform0019862	Isoform0019862	0.274838	0.0706021	1.9608	8.25797e-54	1.21871e-49	unnamed protein product [Tetraodon nigroviridis]	-	-	-	-	-	-	-
2	Isoform0015411	Isoform0015411	0.602852	0.112753	2.41864	8.26465e-54	1.2197e-49	PREDICTED: RING finger protein 24 isoform X3 [Stegastes partitus]	-	-	-	-	-	GO:0043169//cation binding	-
2	Isoform0025320	Isoform0025320	1.04877	0.440608	1.25113	9.03212e-54	1.33296e-49	PREDICTED: RNA-directed DNA polymerase from mobile element jockey-like, partial [Larimichthys crocea]	-	-	-	-	-	-	-
2	Isoform0021545	Isoform0021545	4.39879	1.2932	1.76616	1.6057e-53	2.36969e-49	glucose transporter 1 [Epinephelus coioides]	Organismal Systems	Endocrine system	ko04920//Adipocytokine signaling pathway	K07299	GO:0031224//intrinsic component of membrane	GO:0005355//glucose transmembrane transporter activity	GO:0008645//hexose transport;GO:0044763//single-organism cellular process
2	Isoform0000084	Isoform0000084	0.9219	0.267424	1.78548	1.80886e-53	2.66951e-49	PREDICTED: zinc finger protein 292-like [Larimichthys crocea]	-	-	-	-	-	GO:0005488//binding	-
2	Isoform0011207	Isoform0011207	2.80314	0.855802	1.71169	3.62645e-53	5.35191e-49	PREDICTED: sodium/hydrogen exchanger 7 isoform X1 [Larimichthys crocea]	-	-	-	-	-	-	-
2	Isoform0029247	Isoform0029247	3.08701	1.09803	1.49129	4.04374e-53	5.96775e-49	PREDICTED: growth factor receptor-bound protein 2 isoform X2 [Hippocampus comes]	Cellular Processes;Environmental Information Processing;Environmental Information Processing;Organismal Systems;Environmental Information Processing;Cellular Processes;Organismal Systems;Environmental Information Processing;Organismal Systems	Cellular commiunity;Signal transduction;Signal transduction;Endocrine system;Signal transduction;Cellular commiunity;Endocrine system;Signal transduction;Development	ko04510//Focal adhesion;ko04010//MAPK signaling pathway;ko04630//Jak-STAT signaling pathway;ko04910//Insulin signaling pathway;ko04068//FoxO signaling pathway;ko04540//Gap junction;ko04912//GnRH signaling pathway;ko04012//ErbB signaling pathway;ko04320//Dorso-ventral axis formation	K04364;K04364;K04364;K04364;K04364;K04364;K04364;K04364;K04364	-	GO:0030674//protein binding, bridging	GO:0007264//small GTPase mediated signal transduction;GO:0009966//regulation of signal transduction
2	Isoform0010585	Isoform0010585	0.501317	0.0769605	2.70353	7.41404e-53	1.09416e-48	PREDICTED: rho-associated protein kinase 1 isoform X2 [Lates calcarifer]	Cellular Processes;Cellular Processes;Organismal Systems;Environmental Information Processing	Cell motility;Cellular commiunity;Circulatory system;Signal transduction	ko04810//Regulation of actin cytoskeleton;ko04510//Focal adhesion;ko04270//Vascular smooth muscle contraction;ko04350//TGF-beta signaling pathway	K04514;K04514;K04514;K04514	-	-	-
2	Isoform0028036	Isoform0028036	1.79573	0.593444	1.59739	1.58234e-52	2.33522e-48	PREDICTED: transcriptional activator protein Pur-beta [Austrofundulus limnaeus]	-	-	-	-	-	-	-
2	Isoform0010799	Isoform0010799	1.24665	0.471137	1.40384	1.93796e-52	2.86005e-48	PREDICTED: amino-terminal enhancer of split-like [Stegastes partitus]	-	-	-	-	-	-	-
2	Isoform0011162	Isoform0011162	0.496927	0.117719	2.07768	1.9602e-52	2.89286e-48	B-cell translocation protein 1 [Epinephelus coioides]	Genetic Information Processing	Folding, sorting and degradation	ko03018//RNA degradation	K14443	-	-	-
2	Isoform0011510	Isoform0011510	4.87002	1.7895	1.44437	2.43579e-52	3.59474e-48	PREDICTED: calmodulin-like [Neolamprologus brichardi]	Organismal Systems;Organismal Systems;Organismal Systems;Environmental Information Processing;Cellular Processes;Organismal Systems;Environmental Information Processing;Organismal Systems;Organismal Systems	Endocrine system;Circulatory system;Circulatory system;Signal transduction;Cell growth and death;Endocrine system;Signal transduction;Endocrine system;Sensory system	ko04910//Insulin signaling pathway;ko04261//Adrenergic signaling in cardiomyocytes;ko04270//Vascular smooth muscle contraction;ko04020//Calcium signaling pathway;ko04114//Oocyte meiosis;ko04912//GnRH signaling pathway;ko04070//Phosphatidylinositol signaling system;ko04916//Melanogenesis;ko04744//Phototransduction	K02183;K02183;K02183;K02183;K02183;K02183;K02183;K02183;K02183	-	-	-
2	Isoform0011739	Isoform0011739	0.48589	0.0762099	2.67258	4.92801e-52	7.27276e-48	PREDICTED: ral guanine nucleotide dissociation stimulator-like 1 isoform X1 [Larimichthys crocea]	-	-	-	-	GO:0044464//cell part	-	GO:0043087//regulation of GTPase activity
2	Isoform0008955	Isoform0008955	4.98009	1.78273	1.48208	1.45326e-51	2.14472e-47	PREDICTED: synaptic vesicle membrane protein VAT-1 homolog [Notothenia coriiceps]	-	-	-	-	-	-	-
2	Isoform0024150	Isoform0024150	1.04607	0.353024	1.56713	2.72148e-51	4.01636e-47	PREDICTED: protein canopy homolog 3 [Takifugu rubripes]	-	-	-	-	-	-	-
2	Isoform0024594	Isoform0024594	0.679431	0.153377	2.14724	4.6204e-51	6.81878e-47	PREDICTED: retinoic acid receptor gamma-A isoform X3 [Larimichthys crocea]	-	-	-	-	-	-	-
2	Isoform0010200	Isoform0010200	0.312134	0.0711951	2.13231	9.12015e-51	1.34595e-46	PREDICTED: apoptotic chromatin condensation inducer in the nucleus-like [Larimichthys crocea]	Genetic Information Processing;Genetic Information Processing;Genetic Information Processing	Translation;Transcription;Translation	ko03013//RNA transport;ko03040//Spliceosome;ko03015//mRNA surveillance pathway	K12875;K12875;K12875	-	-	-
2	Isoform0000470	Isoform0000470	2.12639	0.699652	1.6037	9.98555e-51	1.47367e-46	PREDICTED: chromodomain-helicase-DNA-binding protein 4-like isoform X2 [Lates calcarifer]	-	-	-	-	-	-	-
2	Isoform0011044	Isoform0011044	0.826841	0.266534	1.63329	1.12294e-50	1.65724e-46	PREDICTED: phosphatidylinositol 3-kinase regulatory subunit alpha-like isoform X1 [Larimichthys crocea]	Cellular Processes;Cellular Processes;Environmental Information Processing;Organismal Systems;Organismal Systems;Environmental Information Processing;Cellular Processes;Organismal Systems;Environmental Information Processing;Environmental Information Processing;Organismal Systems;Environmental Information Processing;Environmental Information Processing	Cell motility;Cellular commiunity;Signal transduction;Endocrine system;Circulatory system;Signal transduction;Cell growth and death;Immune system;Signal transduction;Signal transduction;Endocrine system;Signal transduction;Signal transduction	ko04810//Regulation of actin cytoskeleton;ko04510//Focal adhesion;ko04630//Jak-STAT signaling pathway;ko04910//Insulin signaling pathway;ko04261//Adrenergic signaling in cardiomyocytes;ko04068//FoxO signaling pathway;ko04210//Apoptosis;ko04620//Toll-like receptor signaling pathway;ko04150//mTOR signaling pathway;ko04070//Phosphatidylinositol signaling system;ko04914//Progesterone-mediated oocyte …	K02649;K02649;K02649;K02649;K02649;K02649;K02649;K02649;K02649;K02649;K02649;K02649;K02649	GO:0019898//extrinsic component of membrane	GO:0019207//kinase regulator activity	GO:0043550//regulation of lipid kinase activity
2	Isoform0000551	Isoform0000551	0.292718	0.0542921	2.4307	1.12409e-50	1.65893e-46	PREDICTED: lethal(2) giant larvae protein homolog 1 [Stegastes partitus]	Cellular Processes	Cellular commiunity	ko04530//Tight junction	K06094	GO:0016020//membrane	-	GO:0007219//Notch signaling pathway;GO:0048884//neuromast development
2	Isoform0000050	Isoform0000050	2.41448	0.676736	1.83505	2.23313e-50	3.29565e-46	PREDICTED: desmoplakin isoform X2 [Lates calcarifer]	-	-	-	-	-	GO:0005515//protein binding	GO:0098602//single organism cell adhesion
2	Isoform0000400	Isoform0000400	1.76595	0.65522	1.43039	3.31883e-50	4.89792e-46	PREDICTED: AP-3 complex subunit delta-1 isoform X3 [Larimichthys crocea]	Cellular Processes	Transport and catabolism	ko04142//Lysosome	K12396	-	-	-
2	Isoform0029189	Isoform0029189	0.371706	0.0861749	2.10882	6.42472e-50	9.4816e-46	--	-	-	-	-	-	-	-
2	Isoform0020434	Isoform0020434	0.324218	0.0813384	1.99496	7.79406e-50	1.15025e-45	PREDICTED: ubiquitin-conjugating enzyme E2 N [Larimichthys crocea]	Genetic Information Processing	Folding, sorting and degradation	ko04120//Ubiquitin mediated proteolysis	K10580	-	-	-
2	Isoform0000525	Isoform0000525	1.07879	0.331691	1.7015	1.75746e-49	2.59365e-45	PREDICTED: SH2 domain-containing protein 3C-like isoform X1 [Lates calcarifer]	-	-	-	-	-	-	-
2	Isoform0000053	Isoform0000053	0.366988	0.109177	1.74906	3.18266e-49	4.69697e-45	PREDICTED: MKL/myocardin-like protein 1 isoform X1 [Larimichthys crocea]	-	-	-	-	-	-	-
2	Isoform0024352	Isoform0024352	1.61543	0.455742	1.82563	3.58239e-49	5.28689e-45	PREDICTED: beta-1,4 N-acetylgalactosaminyltransferase 1-like [Lates calcarifer]	Metabolism;Metabolism	Global and Overview;Glycan biosynthesis and metabolism	ko01100//Metabolic pathways;ko00604//Glycosphingolipid biosynthesis - ganglio series	K00725;K00725	GO:0031228//intrinsic component of Golgi membrane	GO:0016757//transferase activity, transferring glycosyl groups	GO:0030258//lipid modification
2	Isoform0014780	Isoform0014780	0.392096	0.126233	1.63512	4.54818e-49	6.71221e-45	PREDICTED: E3 ubiquitin-protein ligase znrf1-like [Lates calcarifer]	-	-	-	-	-	GO:0043169//cation binding	-
2	Isoform0030026	Isoform0030026	2.87939	1.09042	1.40088	6.76911e-49	9.98985e-45	PREDICTED: protein LYRIC-like [Stegastes partitus]	-	-	-	-	-	-	-
2	Isoform0003960	Isoform0003960	1.10778	0.399121	1.47278	7.08262e-49	1.04525e-44	C-lectin-A [Dicentrarchus labrax]	-	-	-	-	-	-	-
2	Isoform0001385	Isoform0001385	0.458067	0.105587	2.11713	9.00999e-49	1.32969e-44	PREDICTED: sorting nexin-5 [Notothenia coriiceps]	Cellular Processes	Transport and catabolism	ko04144//Endocytosis	K17920	-	GO:0005543//phospholipid binding	GO:0001568//blood vessel development;GO:0006897//endocytosis;GO:0015031//protein transport;GO:0048534//hematopoietic or lymphoid organ development
2	Isoform0000064	Isoform0000064	2.48387	0.924635	1.42563	3.33467e-48	4.9213e-44	PREDICTED: LOW QUALITY PROTEIN: ATP-binding cassette sub-family A member 1-like [Lates calcarifer]	Environmental Information Processing	Membrane transport	ko02010//ABC transporters	K05641	GO:0016021//integral component of membrane	GO:0017111//nucleoside-triphosphatase activity;GO:0032550//purine ribonucleoside binding;GO:0034185//apolipoprotein binding	GO:0010324//membrane invagination;GO:0030301//cholesterol transport
2	Isoform0010538	Isoform0010538	1.27884	0.48796	1.39	7.16293e-48	1.05711e-43	PREDICTED: leucine-rich repeat flightless-interacting protein 1-like isoform X4 [Larimichthys crocea]	-	-	-	-	-	-	-
2	Isoform0000872	Isoform0000872	1.20082	0.397939	1.5934	7.77092e-48	1.14683e-43	PREDICTED: myelin protein zero-like protein 2 [Lates calcarifer]	-	-	-	-	-	-	-
2	Isoform0021782	Isoform0021782	0.379244	0.0834592	2.18398	1.23036e-47	1.81577e-43	PREDICTED: programmed cell death 1 ligand 1-like [Notothenia coriiceps]	Environmental Information Processing	Signaling molecules and interaction	ko04514//Cell adhesion molecules (CAMs)	K06745	-	-	-
2	Isoform0022312	Isoform0022312	2.4648	0.891892	1.46653	2.63676e-47	3.89134e-43	PREDICTED: 40S ribosomal protein S24 isoform X4 [Maylandia zebra]	Genetic Information Processing	Translation	ko03010//Ribosome	K02974	GO:0030529//intracellular ribonucleoprotein complex	GO:0005198//structural molecule activity	GO:0010467//gene expression
2	Isoform0003576	Isoform0003576	6.06853	2.32571	1.38368	3.32073e-47	4.90074e-43	PREDICTED: protein disulfide-isomerase A3 [Larimichthys crocea]	Genetic Information Processing	Folding, sorting and degradation	ko04141//Protein processing in endoplasmic reticulum	K08056	GO:0043231//intracellular membrane-bounded organelle	GO:0003824//catalytic activity	GO:0019725//cellular homeostasis;GO:0044267//cellular protein metabolic process
2	Isoform0021322	Isoform0021322	0.407377	0.121605	1.74416	3.50867e-47	5.17809e-43	PREDICTED: LOW QUALITY PROTEIN: receptor-type tyrosine-protein phosphatase C [Lates calcarifer]	Environmental Information Processing	Signaling molecules and interaction	ko04514//Cell adhesion molecules (CAMs)	K06478	-	-	-
2	Isoform0000436	Isoform0000436	0.277826	0.05795	2.2613	3.63101e-47	5.35865e-43	PREDICTED: LOW QUALITY PROTEIN: probable helicase with zinc finger domain [Lates calcarifer]	-	-	-	-	-	-	-
2	Isoform0022797	Isoform0022797	0.405097	0.116905	1.79293	5.73133e-47	8.4583e-43	PREDICTED: protein FAM133B [Notothenia coriiceps]	-	-	-	-	-	-	-
2	Isoform0021637	Isoform0021637	0.432303	0.123416	1.80851	6.81602e-47	1.00591e-42	PREDICTED: poly [ADP-ribose] polymerase 12-like [Lates calcarifer]	-	-	-	-	-	-	-
2	Isoform0011134	Isoform0011134	2.7116	0.766686	1.82244	8.36789e-47	1.23493e-42	PREDICTED: low-density lipoprotein receptor-like [Lates calcarifer]	Cellular Processes	Transport and catabolism	ko04144//Endocytosis	K12473	-	-	-
2	Isoform0025044	Isoform0025044	0.281023	0.0699095	2.00713	1.5008e-46	2.21489e-42	PREDICTED: probable phospholipid-transporting ATPase IA isoform X5 [Stegastes partitus]	-	-	-	-	GO:0031224//intrinsic component of membrane	GO:0003824//catalytic activity;GO:0005548//phospholipid transporter activity;GO:0032550//purine ribonucleoside binding;GO:0046872//metal ion binding	GO:0015914//phospholipid transport
2	Isoform0025689	Isoform0025689	0.390594	0.0958277	2.02716	1.69592e-46	2.50284e-42	--	-	-	-	-	-	-	-
2	Isoform0002419	Isoform0002419	12.8048	6.04902	1.08191	1.93102e-46	2.8498e-42	PREDICTED: plasminogen activator inhibitor 1 RNA-binding protein-like isoform X1 [Larimichthys crocea]	-	-	-	-	-	-	-
2	Isoform0010752	Isoform0010752	0.292205	0.0834008	1.80885	4.23482e-46	6.24974e-42	PREDICTED: constitutive coactivator of PPAR-gamma-like protein 2 isoform X2 [Larimichthys crocea]	-	-	-	-	-	-	-
2	Isoform0000061	Isoform0000061	1.08262	0.305609	1.82477	6.26716e-46	9.24907e-42	PREDICTED: LOW QUALITY PROTEIN: DNA-directed RNA polymerase II subunit RPB1-like [Larimichthys crocea]	Metabolism;Metabolism;Metabolism;Genetic Information Processing	Global and Overview;Nucleotide metabolism;Nucleotide metabolism;Transcription	ko01100//Metabolic pathways;ko00230//Purine metabolism;ko00240//Pyrimidine metabolism;ko03020//RNA polymerase	K03006;K03006;K03006;K03006	GO:0044451//nucleoplasm part	GO:0034062//RNA polymerase activity	GO:0006351//transcription, DNA-templated
2	Isoform0003967	Isoform0003967	0.274368	0.0684642	2.00269	7.97367e-46	1.17675e-41	PREDICTED: EGF-containing fibulin-like extracellular matrix protein 2 [Stegastes partitus]	-	-	-	-	-	-	-
2	Isoform0021675	Isoform0021675	0.38895	0.104759	1.89251	8.13551e-46	1.20064e-41	PREDICTED: radixin isoform X1 [Stegastes partitus]	Cellular Processes	Cell motility	ko04810//Regulation of actin cytoskeleton	K05762	-	-	-
2	Isoform0025681	Isoform0025681	0.401645	0.08422	2.25369	1.06989e-45	1.57894e-41	PREDICTED: CCAAT/enhancer-binding protein zeta [Lates calcarifer]	-	-	-	-	-	-	-
2	Isoform0000356	Isoform0000356	0.449553	0.075657	2.57095	1.23502e-45	1.82264e-41	PREDICTED: U5 small nuclear ribonucleoprotein 200 kDa helicase [Stegastes partitus]	Genetic Information Processing	Transcription	ko03040//Spliceosome	K12854	-	GO:0017111//nucleoside-triphosphatase activity;GO:0032550//purine ribonucleoside binding	-
2	Isoform0030478	Isoform0030478	0.651582	0.122782	2.40785	1.27269e-45	1.87824e-41	PREDICTED: interleukin-1 receptor type 2-like [Stegastes partitus]	Environmental Information Processing;Environmental Information Processing	Signal transduction;Signaling molecules and interaction	ko04010//MAPK signaling pathway;ko04060//Cytokine-cytokine receptor interaction	K04387;K04387	-	-	-
2	Isoform0028227	Isoform0028227	0.488137	0.216044	1.17596	1.75634e-45	2.592e-41	--	-	-	-	-	-	-	-
2	Isoform0029141	Isoform0029141	0.609546	0.193159	1.65795	1.99053e-45	2.93763e-41	PREDICTED: RNA polymerase-associated protein RTF1 homolog [Larimichthys crocea]	-	-	-	-	GO:0043231//intracellular membrane-bounded organelle	GO:0003676//nucleic acid binding	GO:0006464//cellular protein modification process;GO:0009653//anatomical structure morphogenesis;GO:0014031//mesenchymal cell development;GO:0032774//RNA biosynthetic process
2	Isoform0000264	Isoform0000264	1.17963	0.415418	1.50569	2.16328e-45	3.19257e-41	PREDICTED: la-related protein 1 isoform X1 [Lates calcarifer]	-	-	-	-	-	-	-
2	Isoform0003469	Isoform0003469	0.89209	0.30168	1.56417	2.62771e-45	3.87797e-41	PREDICTED: ubiquitin-conjugating enzyme E2 N [Notothenia coriiceps]	Genetic Information Processing	Folding, sorting and degradation	ko04120//Ubiquitin mediated proteolysis	K10580	-	-	-
2	Isoform0028838	Isoform0028838	0.266083	0.0722731	1.88035	3.07869e-45	4.54352e-41	Ataxin-1-like protein [Larimichthys crocea]	-	-	-	-	-	-	-
2	Isoform0029252	Isoform0029252	0.863182	0.296852	1.53992	3.33372e-45	4.9199e-41	PREDICTED: cyclin-dependent kinase 11B-like isoform X1 [Paralichthys olivaceus]	-	-	-	-	-	GO:0004672//protein kinase activity;GO:0032550//purine ribonucleoside binding	GO:0006464//cellular protein modification process;GO:0007166//cell surface receptor signaling pathway
2	Isoform0004035	Isoform0004035	0.510765	0.146644	1.80034	5.11718e-45	7.55193e-41	PREDICTED: SHC-transforming protein 1 isoform X1 [Paralichthys olivaceus]	Cellular Processes;Organismal Systems;Environmental Information Processing	Cellular commiunity;Endocrine system;Signal transduction	ko04510//Focal adhesion;ko04910//Insulin signaling pathway;ko04012//ErbB signaling pathway	K06279;K06279;K06279	-	GO:0005102//receptor binding	GO:0007165//signal transduction
2	Isoform0025626	Isoform0025626	1.18048	0.475078	1.31314	1.40268e-44	2.07008e-40	PREDICTED: ralA-binding protein 1 [Lates calcarifer]	-	-	-	-	-	-	GO:0050794//regulation of cellular process
2	Isoform0000190	Isoform0000190	2.94722	0.981161	1.58679	1.54452e-44	2.2794e-40	PREDICTED: versican core protein-like [Paralichthys olivaceus]	-	-	-	-	-	-	-
2	Isoform0009610	Isoform0009610	0.467014	0.112138	2.05819	1.61255e-44	2.3798e-40	PREDICTED: peptidyl-prolyl cis-trans isomerase G [Larimichthys crocea]	-	-	-	-	-	GO:0016859//cis-trans isomerase activity	GO:0044267//cellular protein metabolic process
2	Isoform0011167	Isoform0011167	6.91678	2.98138	1.21412	2.28985e-44	3.37936e-40	PREDICTED: hexokinase-1 [Lates calcarifer]	Metabolism;Metabolism;Metabolism;Metabolism;Metabolism;Organismal Systems;Metabolism;Metabolism;Metabolism;Metabolism;Metabolism;Metabolism	Global and Overview;Global and Overview;Global and Overview;Global and Overview;Global and Overview;Endocrine system;Carbohydrate metabolism;Carbohydrate metabolism;Carbohydrate metabolism;Carbohydrate metabolism;Carbohydrate metabolism;Biosynthesis of other secondary metabolites	ko01100//Metabolic pathways;ko01110//Biosynthesis of secondary metabolites;ko01130//Biosynthesis of antibiotics;ko01120//Microbial metabolism in diverse environments;ko01200//Carbon metabolism;ko04910//Insulin signaling pathway;ko00010//Glycolysis / Gluconeogenesis;ko00520//Amino sugar and nucleotide sugar metabolism;ko00051//Fructose and mannose metabolism;ko00500//Starch and sucrose metabolism;…	K00844;K00844;K00844;K00844;K00844;K00844;K00844;K00844;K00844;K00844;K00844;K00844	-	GO:0016773//phosphotransferase activity, alcohol group as acceptor;GO:0032550//purine ribonucleoside binding	GO:0006090//pyruvate metabolic process;GO:0016310//phosphorylation;GO:0044238//primary metabolic process
2	Isoform0010612	Isoform0010612	1.08745	0.375103	1.5356	3.33693e-44	4.92464e-40	PREDICTED: STE20-like serine/threonine-protein kinase isoform X3 [Stegastes partitus]	Cellular Processes	Cell growth and death	ko04114//Oocyte meiosis	K08836	-	GO:0004672//protein kinase activity;GO:0032550//purine ribonucleoside binding	GO:0006464//cellular protein modification process
2	Isoform0000512	Isoform0000512	11.4684	5.27381	1.12074	3.89638e-44	5.75027e-40	PREDICTED: CKLF-like MARVEL transmembrane domain-containing protein 6 [Larimichthys crocea]	-	-	-	-	-	-	-
2	Isoform0010650	Isoform0010650	0.701402	0.252772	1.4724	4.56759e-44	6.74085e-40	PREDICTED: serine/threonine-protein kinase 3/4-like [Stegastes partitus]	Environmental Information Processing;Environmental Information Processing	Signal transduction;Signal transduction	ko04010//MAPK signaling pathway;ko04068//FoxO signaling pathway	K04411;K04411	-	GO:0004672//protein kinase activity;GO:0032550//purine ribonucleoside binding	GO:0006464//cellular protein modification process;GO:0006796//phosphate-containing compound metabolic process;GO:0050794//regulation of cellular process
2	Isoform0000324	Isoform0000324	0.453157	0.126783	1.83765	6.5943e-44	9.73186e-40	PREDICTED: protein FAM83H [Stegastes partitus]	-	-	-	-	-	-	-
2	Isoform0024243	Isoform0024243	0.455749	0.0973856	2.22646	1.0078e-43	1.48731e-39	PREDICTED: cytochrome P450 3A30-like [Lates calcarifer]	Metabolism;Metabolism;Metabolism;Metabolism	Global and Overview;Metabolism of cofactors and vitamins;Lipid metabolism;Lipid metabolism	ko01100//Metabolic pathways;ko00830//Retinol metabolism;ko00140//Steroid hormone biosynthesis;ko00591//Linoleic acid metabolism	K07424;K07424;K07424;K07424	-	GO:0016491//oxidoreductase activity;GO:0046906//tetrapyrrole binding;GO:0046914//transition metal ion binding	GO:0044710//single-organism metabolic process
2	Isoform0021870	Isoform0021870	2.63854	0.658334	2.00285	1.89403e-43	2.79521e-39	PREDICTED: anthrax toxin receptor 2 isoform X1 [Larimichthys crocea]	-	-	-	-	GO:0030863//cortical cytoskeleton;GO:0031224//intrinsic component of membrane;GO:0032155//cell division site part;GO:0043231//intracellular membrane-bounded organelle	GO:0008092//cytoskeletal protein binding;GO:0017016//Ras GTPase binding;GO:0043169//cation binding;GO:0060089//molecular transducer activity	-
2	Isoform0021933	Isoform0021933	0.350171	0.147392	1.2484	2.46377e-43	3.63604e-39	PREDICTED: CREB-binding protein-like isoform X1 [Stegastes partitus]	Environmental Information Processing;Environmental Information Processing;Cellular Processes;Cellular Processes;Environmental Information Processing;Environmental Information Processing;Organismal Systems;Environmental Information Processing	Signal transduction;Signal transduction;Cellular commiunity;Cell growth and death;Signal transduction;Signal transduction;Endocrine system;Signal transduction	ko04630//Jak-STAT signaling pathway;ko04068//FoxO signaling pathway;ko04520//Adherens junction;ko04110//Cell cycle;ko04310//Wnt signaling pathway;ko04350//TGF-beta signaling pathway;ko04916//Melanogenesis;ko04330//Notch signaling pathway	K04498;K04498;K04498;K04498;K04498;K04498;K04498;K04498	-	-	-
2	Isoform0000051	Isoform0000051	0.30031	0.0746913	2.00744	3.22378e-43	4.75766e-39	PREDICTED: ras association domain-containing protein 3 [Larimichthys crocea]	-	-	-	-	-	-	-
2	Isoform0015920	Isoform0015920	0.988463	0.300632	1.71719	3.49838e-43	5.16292e-39	--	-	-	-	-	-	-	-
2	Isoform0011051	Isoform0011051	0.895458	0.310195	1.52945	5.57856e-43	8.23283e-39	PREDICTED: girdin isoform X1 [Larimichthys crocea]	-	-	-	-	-	-	-
2	Isoform0022460	Isoform0022460	0.424626	0.156077	1.44393	6.32772e-43	9.33845e-39	novel ubiquitin-like protein, partial [Epinephelus bruneus]	-	-	-	-	-	-	-
2	Isoform0029980	Isoform0029980	0.47805	0.143956	1.73153	6.53571e-43	9.6454e-39	PREDICTED: LOW QUALITY PROTEIN: UBX domain-containing protein 4 [Lates calcarifer]	-	-	-	-	-	-	-
2	Isoform0000556	Isoform0000556	0.35482	0.106923	1.73051	1.07961e-42	1.59329e-38	PREDICTED: serine/threonine-protein phosphatase 6 regulatory ankyrin repeat subunit C isoform X1 [Stegastes partitus]	-	-	-	-	-	-	-
2	Isoform0001716	Isoform0001716	1.23113	0.238756	2.36637	1.12814e-42	1.66491e-38	PREDICTED: heat shock protein HSP 90-alpha [Lates calcarifer]	Genetic Information Processing;Organismal Systems;Organismal Systems	Folding, sorting and degradation;Immune system;Endocrine system	ko04141//Protein processing in endoplasmic reticulum;ko04621//NOD-like receptor signaling pathway;ko04914//Progesterone-mediated oocyte maturation	K04079;K04079;K04079	GO:0031988//membrane-bounded vesicle;GO:0043231//intracellular membrane-bounded organelle;GO:0043234//protein complex	GO:0003723//RNA binding;GO:0017111//nucleoside-triphosphatase activity;GO:0023023//MHC protein complex binding;GO:0030234//enzyme regulator activity;GO:0032550//purine ribonucleoside binding;GO:0046983//protein dimerization activity	GO:0001959//regulation of cytokine-mediated signaling pathway;GO:0006839//mitochondrial transport;GO:0031328//positive regulation of cellular biosynthetic process;GO:0031330//negative regulation of cellular catabolic process;GO:0043623//cellular protein complex assembly;GO:0044267//cellular protein metabolic process;GO:0070670//response to interleukin-4
2	Isoform0021192	Isoform0021192	12.682	5.57512	1.18571	1.29414e-42	1.9099e-38	B-cell translocation protein 1 [Epinephelus coioides]	Genetic Information Processing	Folding, sorting and degradation	ko03018//RNA degradation	K14443	-	-	-
2	Isoform0026793	Isoform0026793	0.304466	0.0863774	1.81756	1.32217e-42	1.95126e-38	PREDICTED: serine/threonine-protein phosphatase 6 regulatory subunit 2-like [Lates calcarifer]	-	-	-	-	-	-	-
2	Isoform0021673	Isoform0021673	0.90644	0.268188	1.75696	1.3645e-42	2.01373e-38	PREDICTED: la-related protein 1B-like isoform X7 [Lates calcarifer]	-	-	-	-	-	-	-
2	Isoform0000060	Isoform0000060	0.747712	0.173003	2.11169	1.56e-42	2.30225e-38	PREDICTED: plectin-like isoform X2 [Larimichthys crocea]	-	-	-	-	-	-	-
2	Isoform0022209	Isoform0022209	0.630691	0.240018	1.39379	1.6e-42	2.36128e-38	M-phase phosphoprotein 8 [Larimichthys crocea]	-	-	-	-	-	-	-
2	Isoform0024895	Isoform0024895	0.362376	0.0987084	1.87624	3.44928e-42	5.09044e-38	PREDICTED: protein EVI2B [Lates calcarifer]	-	-	-	-	-	-	-
2	Isoform0028984	Isoform0028984	1.71618	0.710836	1.27161	3.72777e-42	5.50145e-38	PREDICTED: nucleolin-like isoform X2 [Stegastes partitus]	-	-	-	-	-	-	-
2	Isoform0011279	Isoform0011279	2.9344	1.16862	1.32826	3.77015e-42	5.56399e-38	PREDICTED: kinectin isoform X1 [Lates calcarifer]	-	-	-	-	-	-	-
2	Isoform0030655	Isoform0030655	0.437482	0.133648	1.71079	1.06471e-41	1.5713e-37	PREDICTED: interleukin-18 isoform X1 [Kryptolebias marmoratus]	Environmental Information Processing;Organismal Systems;Organismal Systems	Signaling molecules and interaction;Immune system;Immune system	ko04060//Cytokine-cytokine receptor interaction;ko04621//NOD-like receptor signaling pathway;ko04623//Cytosolic DNA-sensing pathway	K05482;K05482;K05482	-	-	-
2	Isoform0019918	Isoform0019918	0.333727	0.104718	1.67216	1.68484e-41	2.48649e-37	PREDICTED: RNA-binding protein 25 isoform X1 [Austrofundulus limnaeus]	Genetic Information Processing	Transcription	ko03040//Spliceosome	K12822	-	GO:0097159//organic cyclic compound binding	GO:0006396//RNA processing
2	Isoform0026254	Isoform0026254	2.26745	0.699343	1.697	1.70143e-41	2.51097e-37	PREDICTED: nucleobindin-2 [Larimichthys crocea]	-	-	-	-	-	-	-
2	Isoform0026430	Isoform0026430	1.51255	0.488279	1.6312	2.16016e-41	3.18796e-37	PREDICTED: retinoic acid receptor alpha-B [Oreochromis niloticus]	-	-	-	-	GO:0043231//intracellular membrane-bounded organelle	GO:0003677//DNA binding;GO:0004879//RNA polymerase II transcription factor activity, ligand-activated sequence-specific DNA binding;GO:0038023//signaling receptor activity;GO:0046914//transition metal ion binding	GO:0009755//hormone-mediated signaling pathway;GO:0010468//regulation of gene expression;GO:0030522//intracellular receptor signaling pathway;GO:0034645//cellular macromolecule biosynthetic process
2	Isoform0021821	Isoform0021821	0.707994	0.234548	1.59385	3.08007e-41	4.54556e-37	PREDICTED: hypoxia-inducible factor 1-alpha inhibitor [Lates calcarifer]	-	-	-	-	-	-	-
2	Isoform0021314	Isoform0021314	0.571912	0.151213	1.91921	4.4109e-41	6.50961e-37	Metastasis-associated protein MTA2 [Larimichthys crocea]	-	-	-	-	GO:0043231//intracellular membrane-bounded organelle	GO:0001071//nucleic acid binding transcription factor activity;GO:0003677//DNA binding;GO:0046914//transition metal ion binding	GO:0010468//regulation of gene expression
2	Isoform0000488	Isoform0000488	0.313579	0.0936883	1.74289	6.09456e-41	8.99436e-37	PREDICTED: microtubule-actin cross-linking factor 1 isoform X6 [Larimichthys crocea]	-	-	-	-	-	-	-
2	Isoform0000494	Isoform0000494	0.475484	0.16923	1.49041	1.11392e-40	1.64392e-36	PREDICTED: LOW QUALITY PROTEIN: Golgi-specific brefeldin A-resistance guanine nucleotide exchange factor 1 [Lates calcarifer]	Cellular Processes	Transport and catabolism	ko04144//Endocytosis	K18443	-	-	-
2	Isoform0028633	Isoform0028633	0.347606	0.119044	1.54596	1.33185e-40	1.96555e-36	PREDICTED: protein argonaute-4 isoform X2 [Austrofundulus limnaeus]	-	-	-	-	GO:0031332//RNAi effector complex	GO:0003723//RNA binding	GO:0016458//gene silencing;GO:0040033//negative regulation of translation, ncRNA-mediated
2	Isoform0006810	Isoform0006810	0.645704	0.272966	1.24215	1.46132e-40	2.15662e-36	--	-	-	-	-	-	-	-
2	Isoform0025085	Isoform0025085	0.775108	0.292301	1.40694	1.79931e-40	2.65543e-36	PREDICTED: septin-6 isoform X4 [Notothenia coriiceps]	-	-	-	-	-	-	-
2	Isoform0001515	Isoform0001515	1.24651	0.403363	1.62774	1.83337e-40	2.70569e-36	PREDICTED: transcriptional activator protein Pur-beta [Lates calcarifer]	-	-	-	-	-	-	-
2	Isoform0026862	Isoform0026862	0.340762	0.0954622	1.83576	2.87106e-40	4.23711e-36	PREDICTED: sorting nexin-9-like isoform X2 [Lates calcarifer]	-	-	-	-	GO:0012506//vesicle membrane	GO:0005543//phospholipid binding	GO:0000280//nuclear division;GO:0015031//protein transport;GO:0016192//vesicle-mediated transport
2	Isoform0018225	Isoform0018225	1.57196	0.592455	1.40779	3.76523e-40	5.55672e-36	PREDICTED: vesicle-associated membrane protein-associated protein B/C-like [Takifugu rubripes]	-	-	-	-	GO:0043231//intracellular membrane-bounded organelle	-	GO:0006875//cellular metal ion homeostasis;GO:0007165//signal transduction;GO:0007626//locomotory behavior
2	Isoform0021522	Isoform0021522	32.9551	10.2088	1.69068	4.40328e-40	6.49836e-36	PREDICTED: solute carrier family 2, facilitated glucose transporter member 1-like [Maylandia zebra]	-	-	-	-	GO:0031224//intrinsic component of membrane	GO:0022857//transmembrane transporter activity	GO:0044763//single-organism cellular process;GO:0044765//single-organism transport
2	Isoform0010889	Isoform0010889	2.57675	1.03105	1.32144	7.72309e-40	1.13977e-35	PREDICTED: gamma-adducin isoform X1 [Stegastes partitus]	-	-	-	-	-	-	-
2	Isoform0015918	Isoform0015918	0.522818	0.184432	1.50322	9.29432e-40	1.37166e-35	PREDICTED: protein FAM49B-like [Lates calcarifer]	-	-	-	-	-	-	-
2	Isoform0024050	Isoform0024050	1.06737	0.474474	1.16966	1.54183e-39	2.27544e-35	PREDICTED: EGF-like module-containing mucin-like hormone receptor-like 1 [Notothenia coriiceps]	-	-	-	-	-	-	-
2	Isoform0000283	Isoform0000283	0.686878	0.264693	1.37573	1.63141e-39	2.40763e-35	PREDICTED: transcription elongation factor SPT6 [Larimichthys crocea]	-	-	-	-	-	GO:0003676//nucleic acid binding	GO:0006355//regulation of transcription, DNA-templated;GO:0007423//sensory organ development;GO:0009790//embryo development;GO:0031061//negative regulation of histone methylation
2	Isoform0021210	Isoform0021210	2.20426	0.675708	1.70582	3.15234e-39	4.65222e-35	PREDICTED: TSC22 domain family protein 2-like [Lates calcarifer]	-	-	-	-	-	-	-
2	Isoform0028560	Isoform0028560	1.57893	0.668635	1.23966	3.57257e-39	5.2724e-35	PREDICTED: ras-related protein Rab-35 [Cynoglossus semilaevis]	Cellular Processes	Transport and catabolism	ko04144//Endocytosis	K07876	-	GO:0032550//purine ribonucleoside binding	GO:0008104//protein localization;GO:0035556//intracellular signal transduction
2	Isoform0008572	Isoform0008572	1.39192	0.53278	1.38547	3.96303e-39	5.84865e-35	--	-	-	-	-	-	-	-
2	Isoform0024105	Isoform0024105	1.19143	0.420555	1.50232	4.63095e-39	6.83436e-35	PREDICTED: calpastatin isoform X15 [Lates calcarifer]	-	-	-	-	-	-	-
2	Isoform0026619	Isoform0026619	2.50991	1.14693	1.12986	4.83621e-39	7.13729e-35	PREDICTED: ras-related protein ralB-A-like [Paralichthys olivaceus]	-	-	-	-	GO:0016020//membrane	GO:0017111//nucleoside-triphosphatase activity;GO:0032550//purine ribonucleoside binding	GO:0007264//small GTPase mediated signal transduction
2	Isoform0026486	Isoform0026486	0.519911	0.159577	1.70401	6.62176e-39	9.77239e-35	PREDICTED: tetraspanin-8-like [Hippocampus comes]	-	-	-	-	-	-	-
2	Isoform0026688	Isoform0026688	0.613424	0.231715	1.40453	7.17565e-39	1.05898e-34	PREDICTED: pre-mRNA-splicing factor CWC22 homolog [Cynoglossus semilaevis]	-	-	-	-	-	-	-
2	Isoform0021135	Isoform0021135	0.379443	0.121205	1.64644	1.50432e-38	2.22008e-34	PREDICTED: rho GTPase-activating protein 31 [Lates calcarifer]	-	-	-	-	-	-	-
2	Isoform0024717	Isoform0024717	1.42775	0.585593	1.28577	1.8993e-38	2.80299e-34	PREDICTED: clathrin interactor 1 [Hippocampus comes]	Cellular Processes	Transport and catabolism	ko04144//Endocytosis	K12471	-	-	-
2	Isoform0010761	Isoform0010761	1.7753	0.635391	1.48234	1.9322e-38	2.85154e-34	p38beta [Epinephelus coioides]	Environmental Information Processing;Organismal Systems;Environmental Information Processing;Organismal Systems;Organismal Systems;Organismal Systems;Organismal Systems;Environmental Information Processing;Organismal Systems	Signal transduction;Circulatory system;Signal transduction;Immune system;Immune system;Endocrine system;Endocrine system;Signal transduction;Immune system	ko04010//MAPK signaling pathway;ko04261//Adrenergic signaling in cardiomyocytes;ko04068//FoxO signaling pathway;ko04620//Toll-like receptor signaling pathway;ko04621//NOD-like receptor signaling pathway;ko04912//GnRH signaling pathway;ko04914//Progesterone-mediated oocyte maturation;ko04370//VEGF signaling pathway;ko04622//RIG-I-like receptor signaling pathway	K04441;K04441;K04441;K04441;K04441;K04441;K04441;K04441;K04441	-	GO:0004702//receptor signaling protein serine/threonine kinase activity;GO:0032550//purine ribonucleoside binding	GO:0006464//cellular protein modification process;GO:0006796//phosphate-containing compound metabolic process
2	Isoform0000748	Isoform0000748	0.927096	0.383343	1.27408	2.52894e-38	3.73221e-34	PREDICTED: E3 ubiquitin-protein ligase TTC3 isoform X2 [Lates calcarifer]	-	-	-	-	-	-	-
2	Isoform0006247	Isoform0006247	0.285134	0.0967705	1.559	2.61396e-38	3.85768e-34	PREDICTED: nuclear protein localization protein 4 homolog [Larimichthys crocea]	Genetic Information Processing	Folding, sorting and degradation	ko04141//Protein processing in endoplasmic reticulum	K14015	-	-	-
2	Isoform0011291	Isoform0011291	2.16679	0.74066	1.54868	3.44737e-38	5.08763e-34	PREDICTED: LOW QUALITY PROTEIN: switch-associated protein 70-like [Lates calcarifer]	-	-	-	-	-	-	GO:0007088//regulation of mitotic nuclear division;GO:0045687//positive regulation of glial cell differentiation
2	Isoform0000041	Isoform0000041	4.65522	1.82492	1.35102	5.43753e-38	8.02471e-34	PREDICTED: hypermethylated in cancer 1 protein isoform X2 [Larimichthys crocea]	-	-	-	-	-	-	-
2	Isoform0010929	Isoform0010929	3.77958	1.7567	1.10535	5.91921e-38	8.73557e-34	PREDICTED: vigilin isoform X2 [Lates calcarifer]	-	-	-	-	-	-	-
2	Isoform0010746	Isoform0010746	0.369619	0.116119	1.67044	1.05387e-37	1.5553e-33	PREDICTED: remodeling and spacing factor 1-like [Lates calcarifer]	-	-	-	-	-	-	-
2	Isoform0000929	Isoform0000929	1.58941	0.718473	1.14549	1.37381e-37	2.02747e-33	PREDICTED: lysosome-associated membrane glycoprotein 1-like [Poecilia reticulata]	Cellular Processes	Transport and catabolism	ko04142//Lysosome	K06501	-	-	-
2	Isoform0007434	Isoform0007434	0.303451	0.0819959	1.88784	1.60101e-37	2.36278e-33	PREDICTED: C-terminal-binding protein 1-like isoform X2 [Lates calcarifer]	Environmental Information Processing;Environmental Information Processing	Signal transduction;Signal transduction	ko04310//Wnt signaling pathway;ko04330//Notch signaling pathway	K04496;K04496	-	GO:0000166//nucleotide binding;GO:0016614//oxidoreductase activity, acting on CH-OH group of donors	GO:0030522//intracellular receptor signaling pathway;GO:0044710//single-organism metabolic process
2	Isoform0024893	Isoform0024893	2.40417	0.935541	1.36167	1.78005e-37	2.627e-33	PREDICTED: endoplasmic reticulum resident protein 44 [Lates calcarifer]	-	-	-	-	-	-	-
2	Isoform0025594	Isoform0025594	1.78508	0.713981	1.32203	1.90336e-37	2.80898e-33	Tyrosine-protein kinase Yes [Larimichthys crocea]	Cellular Processes;Cellular Processes	Cellular commiunity;Cellular commiunity	ko04530//Tight junction;ko04520//Adherens junction	K05705;K05705	-	GO:0004713//protein tyrosine kinase activity;GO:0032550//purine ribonucleoside binding	GO:0001932//regulation of protein phosphorylation;GO:0048598//embryonic morphogenesis
2	Isoform0000020	Isoform0000020	0.793372	0.255292	1.63585	2.10114e-37	3.10086e-33	PREDICTED: LOW QUALITY PROTEIN: cation-independent mannose-6-phosphate receptor [Lates calcarifer]	Cellular Processes;Cellular Processes	Transport and catabolism;Transport and catabolism	ko04144//Endocytosis;ko04142//Lysosome	K06564;K06564	-	-	-
2	Isoform0000727	Isoform0000727	0.58168	0.148567	1.96911	2.12756e-37	3.13986e-33	AF4/FMR2 family member 4 [Larimichthys crocea]	-	-	-	-	-	-	-
2	Isoform0021473	Isoform0021473	1.59231	0.579752	1.45761	2.18398e-37	3.22312e-33	PREDICTED: puromycin-sensitive aminopeptidase [Larimichthys crocea]	-	-	-	-	-	GO:0046914//transition metal ion binding;GO:0070011//peptidase activity, acting on L-amino acid peptides	-
2	Isoform0028946	Isoform0028946	1.25	0.409562	1.60977	2.39905e-37	3.54051e-33	PREDICTED: cytohesin-2 isoform X1 [Oreochromis niloticus]	Cellular Processes	Transport and catabolism	ko04144//Endocytosis	K18441	-	-	-
2	Isoform0000284	Isoform0000284	0.929057	0.253222	1.87536	2.51878e-37	3.71722e-33	PREDICTED: integrin alpha-5-like [Lates calcarifer]	Cellular Processes;Cellular Processes;Cellular Processes;Environmental Information Processing	Transport and catabolism;Cell motility;Cellular commiunity;Signaling molecules and interaction	ko04145//Phagosome;ko04810//Regulation of actin cytoskeleton;ko04510//Focal adhesion;ko04512//ECM-receptor interaction	K06484;K06484;K06484;K06484	GO:0005887//integral component of plasma membrane	GO:0046983//protein dimerization activity	GO:0007166//cell surface receptor signaling pathway;GO:0009952//anterior/posterior pattern specification;GO:0022607//cellular component assembly;GO:0022610//biological adhesion;GO:0048731//system development
2	Isoform0023544	Isoform0023544	10.21	3.67479	1.47424	3.9235e-37	5.7903e-33	PREDICTED: collagen alpha-1(I) chain-like [Cavia porcellus]	-	-	-	-	-	-	-
2	Isoform0000913	Isoform0000913	3.48384	1.5127	1.20355	4.23347e-37	6.24775e-33	PREDICTED: bcl-2-like protein 1 [Lates calcarifer]	Environmental Information Processing;Cellular Processes	Signal transduction;Cell growth and death	ko04630//Jak-STAT signaling pathway;ko04210//Apoptosis	K04570;K04570	-	GO:0004869//cysteine-type endopeptidase inhibitor activity	GO:0035270//endocrine system development;GO:0043066//negative regulation of apoptotic process;GO:0060249//anatomical structure homeostasis;GO:0097193//intrinsic apoptotic signaling pathway
2	Isoform0011063	Isoform0011063	0.550661	0.164774	1.74067	4.42734e-37	6.53387e-33	PREDICTED: myelin protein zero-like protein 2 [Stegastes partitus]	-	-	-	-	-	-	-
2	Isoform0010885	Isoform0010885	1.36618	0.474133	1.52679	4.85751e-37	7.16872e-33	PREDICTED: neuroligin-1-like isoform X1 [Cyprinodon variegatus]	Metabolism	Xenobiotics biodegradation and metabolism	ko00983//Drug metabolism - other enzymes	K03927	-	GO:0003824//catalytic activity	-
2	Isoform0010830	Isoform0010830	2.00989	0.807054	1.31638	5.64015e-37	8.32373e-33	PREDICTED: LOW QUALITY PROTEIN: nuclear factor interleukin-3-regulated protein-like [Lates calcarifer]	-	-	-	-	-	GO:0003677//DNA binding	GO:0010468//regulation of gene expression
2	Isoform0021272	Isoform0021272	0.463468	0.155294	1.57747	6.07694e-37	8.96835e-33	PREDICTED: probable ATP-dependent RNA helicase ddx6 [Lates calcarifer]	Genetic Information Processing	Folding, sorting and degradation	ko03018//RNA degradation	K12614	-	GO:0017111//nucleoside-triphosphatase activity;GO:0032550//purine ribonucleoside binding	-
2	Isoform0003726	Isoform0003726	2.00196	0.90312	1.14843	6.3493e-37	9.37029e-33	PREDICTED: transforming protein RhoA-like [Stegastes partitus]	Cellular Processes;Cellular Processes;Cellular Processes;Cellular Processes;Cellular Processes;Organismal Systems;Environmental Information Processing;Environmental Information Processing	Transport and catabolism;Cell motility;Cellular commiunity;Cellular commiunity;Cellular commiunity;Circulatory system;Signal transduction;Signal transduction	ko04144//Endocytosis;ko04810//Regulation of actin cytoskeleton;ko04510//Focal adhesion;ko04530//Tight junction;ko04520//Adherens junction;ko04270//Vascular smooth muscle contraction;ko04310//Wnt signaling pathway;ko04350//TGF-beta signaling pathway	K04513;K04513;K04513;K04513;K04513;K04513;K04513;K04513	GO:0044464//cell part	GO:0032550//purine ribonucleoside binding	GO:0016477//cell migration;GO:0035556//intracellular signal transduction
2	Isoform0025609	Isoform0025609	0.914509	0.341969	1.41913	6.80765e-37	1.00467e-32	PREDICTED: semaphorin-7A-like [Lates calcarifer]	-	-	-	-	-	-	-
2	Isoform0010868	Isoform0010868	0.420917	0.159649	1.39863	7.27469e-37	1.0736e-32	PREDICTED: apoptosis regulator BAX-like [Lates calcarifer]	Genetic Information Processing;Cellular Processes;Cellular Processes	Folding, sorting and degradation;Cell growth and death;Cell growth and death	ko04141//Protein processing in endoplasmic reticulum;ko04210//Apoptosis;ko04115//p53 signaling pathway	K02159;K02159;K02159	-	-	-
2	Isoform0004582	Isoform0004582	3.84313	1.67514	1.198	7.75627e-37	1.14467e-32	PREDICTED: methionine aminopeptidase 2 [Lates calcarifer]	Genetic Information Processing	Translation	ko03008//Ribosome biogenesis in eukaryotes	K11131	GO:0044424//intracellular part	GO:0004177//aminopeptidase activity;GO:0008237//metallopeptidase activity;GO:0043169//cation binding	GO:0006464//cellular protein modification process
2	Isoform0000070	Isoform0000070	0.822813	0.330744	1.31485	8.67438e-37	1.28016e-32	PREDICTED: rab-like protein 6 isoform X3 [Lates calcarifer]	-	-	-	-	-	-	-
2	Isoform0009889	Isoform0009889	0.428316	0.188841	1.18151	9.24597e-37	1.36452e-32	Apoptotic chromatin condensation inducer in the nucleus [Larimichthys crocea]	Genetic Information Processing;Genetic Information Processing;Genetic Information Processing	Translation;Transcription;Translation	ko03013//RNA transport;ko03040//Spliceosome;ko03015//mRNA surveillance pathway	K12875;K12875;K12875	-	GO:0097159//organic cyclic compound binding	-
2	Isoform0021170	Isoform0021170	4.29613	1.97202	1.12336	1.40084e-36	2.06736e-32	PREDICTED: charged multivesicular body protein 4b [Austrofundulus limnaeus]	Cellular Processes	Transport and catabolism	ko04144//Endocytosis	K12194	GO:0010008//endosome membrane	-	GO:0008104//protein localization;GO:1902582//single-organism intracellular transport
2	Isoform0021059	Isoform0021059	0.291216	0.0848881	1.77846	1.7928e-36	2.64582e-32	PREDICTED: leucine-rich repeat-containing protein 32-like isoform X2 [Larimichthys crocea]	-	-	-	-	-	-	-
2	Isoform0000759	Isoform0000759	3.94657	1.58378	1.31723	1.93236e-36	2.85178e-32	PREDICTED: LOW QUALITY PROTEIN: sorting nexin-1-like [Lates calcarifer]	Cellular Processes	Transport and catabolism	ko04144//Endocytosis	K17917	GO:0012505//endomembrane system	GO:0005543//phospholipid binding	GO:0016192//vesicle-mediated transport
2	Isoform0000354	Isoform0000354	0.732577	0.259379	1.49792	4.47959e-36	6.61098e-32	PREDICTED: ras-related protein Rab-14-like [Cynoglossus semilaevis]	-	-	-	-	-	GO:0032550//purine ribonucleoside binding	GO:0006810//transport;GO:0008104//protein localization;GO:0035556//intracellular signal transduction
2	Isoform0030385	Isoform0030385	1.82531	0.68423	1.41559	4.80471e-36	7.09078e-32	PREDICTED: protein CDV3 homolog isoform X2 [Stegastes partitus]	-	-	-	-	-	-	-
2	Isoform0021276	Isoform0021276	0.382545	0.123053	1.63635	5.00676e-36	7.38898e-32	PREDICTED: LOW QUALITY PROTEIN: protein SCAF11 [Lates calcarifer]	-	-	-	-	-	-	-
2	Isoform0013567	Isoform0013567	0.293173	0.080462	1.86537	5.08952e-36	7.51112e-32	Transcription factor A, mitochondrial precursor [Anoplopoma fimbria]	-	-	-	-	-	-	-
2	Isoform0021440	Isoform0021440	0.745435	0.317403	1.23177	5.42337e-36	8.00381e-32	PREDICTED: LOW QUALITY PROTEIN: WD repeat-containing protein 26-like [Lates calcarifer]	-	-	-	-	-	-	-
2	Isoform0004513	Isoform0004513	1.69915	0.749116	1.18155	1.54428e-35	2.27905e-31	PREDICTED: apoptosis facilitator Bcl-2-like protein 14 isoform X1 [Hippocampus comes]	-	-	-	-	-	-	-
2	Isoform0026247	Isoform0026247	0.600604	0.159295	1.91471	1.60293e-35	2.3656e-31	PREDICTED: nucleolin-like isoform X1 [Lates calcarifer]	-	-	-	-	-	-	-
2	Isoform0021772	Isoform0021772	1.23728	0.238712	2.37383	2.95319e-35	4.35832e-31	PREDICTED: progestin and adipoQ receptor family member 6-like isoform X3 [Lates calcarifer]	-	-	-	-	-	-	-
2	Isoform0025640	Isoform0025640	3.02123	1.02471	1.55992	3.07312e-35	4.53531e-31	PREDICTED: vascular endothelial growth factor A-A-like isoform X2 [Lates calcarifer]	Cellular Processes;Environmental Information Processing;Environmental Information Processing;Environmental Information Processing	Cellular commiunity;Signaling molecules and interaction;Signal transduction;Signal transduction	ko04510//Focal adhesion;ko04060//Cytokine-cytokine receptor interaction;ko04150//mTOR signaling pathway;ko04370//VEGF signaling pathway	K05448;K05448;K05448;K05448	-	-	-
2	Isoform0018703	Isoform0018703	0.875756	0.306752	1.51345	3.22974e-35	4.76645e-31	PREDICTED: gamma-glutamylaminecyclotransferase [Larimichthys crocea]	-	-	-	-	-	-	-
2	Isoform0024240	Isoform0024240	0.499396	0.138132	1.85413	5.7107e-35	8.42785e-31	PREDICTED: rho-related GTP-binding protein RhoQ [Larimichthys crocea]	Organismal Systems	Endocrine system	ko04910//Insulin signaling pathway	K07194	GO:0044464//cell part	GO:0032550//purine ribonucleoside binding	GO:0035556//intracellular signal transduction
2	Isoform0003227	Isoform0003227	0.270993	0.092176	1.55579	6.36219e-35	9.38933e-31	PREDICTED: ICOS ligand-like, partial [Neolamprologus brichardi]	-	-	-	-	-	-	-
2	Isoform0000151	Isoform0000151	3.80506	1.66308	1.19407	6.986e-35	1.03099e-30	PREDICTED: septin-9-like isoform X1 [Lates calcarifer]	-	-	-	-	-	-	-
2	Isoform0006342	Isoform0006342	0.670805	0.273115	1.29639	7.86186e-35	1.16025e-30	PREDICTED: glucose-6-phosphate exchanger SLC37A1 isoform X4 [Lates calcarifer]	-	-	-	-	-	-	-
2	Isoform0004649	Isoform0004649	1.26805	0.557027	1.18679	8.65498e-35	1.2773e-30	PREDICTED: RNA polymerase II elongation factor ELL [Larimichthys crocea]	-	-	-	-	-	-	-
2	Isoform0017530	Isoform0017530	0.459737	0.123468	1.89667	2.31184e-34	3.41182e-30	--	-	-	-	-	-	-	-
2	Isoform0010508	Isoform0010508	1.00969	0.347242	1.5399	2.45819e-34	3.6278e-30	PREDICTED: protein KHNYN-like [Larimichthys crocea]	-	-	-	-	-	-	-
2	Isoform0024712	Isoform0024712	0.501661	0.178243	1.49287	2.5813e-34	3.80948e-30	PREDICTED: lethal(2) giant larvae protein homolog 1 [Larimichthys crocea]	Cellular Processes	Cellular commiunity	ko04530//Tight junction	K06094	GO:0016020//membrane	-	GO:0007219//Notch signaling pathway;GO:0048884//neuromast development
2	Isoform0025261	Isoform0025261	0.557152	0.227856	1.28995	2.61021e-34	3.85214e-30	PREDICTED: septin-7-like isoform X1 [Stegastes partitus]	-	-	-	-	-	-	-
2	Isoform0000049	Isoform0000049	0.612417	0.0938236	2.70649	2.75328e-34	4.06329e-30	PREDICTED: pantothenate kinase 3-like isoform X1 [Lates calcarifer]	Metabolism;Metabolism	Global and Overview;Metabolism of cofactors and vitamins	ko01100//Metabolic pathways;ko00770//Pantothenate and CoA biosynthesis	K09680;K09680	-	-	-
2	Isoform0004512	Isoform0004512	6.3154	1.74846	1.85279	3.40214e-34	5.02087e-30	PREDICTED: transcription factor PU.1-like isoform X2 [Lates calcarifer]	-	-	-	-	GO:0043231//intracellular membrane-bounded organelle	GO:0001071//nucleic acid binding transcription factor activity;GO:0003677//DNA binding	GO:0010468//regulation of gene expression;GO:0030851//granulocyte differentiation;GO:0032845//negative regulation of homeostatic process;GO:0061515//myeloid cell development
2	Isoform0018315	Isoform0018315	53.2832	23.2119	1.19882	5.54452e-34	8.18261e-30	NADH dehydrogenase subunit 2 (mitochondrion) [Epinephelus coioides]	Metabolism;Metabolism	Global and Overview;Energy metabolism	ko01100//Metabolic pathways;ko00190//Oxidative phosphorylation	K03879;K03879	GO:0019866//organelle inner membrane;GO:0031224//intrinsic component of membrane	GO:0050136//NADH dehydrogenase (quinone) activity	GO:0022904//respiratory electron transport chain
2	Isoform0000379	Isoform0000379	0.461026	0.198338	1.21688	7.18086e-34	1.05975e-29	PREDICTED: TBC1 domain family member 9B isoform X2 [Lates calcarifer]	-	-	-	-	-	-	-
2	Isoform0010592	Isoform0010592	0.262903	0.0908435	1.53308	8.8074e-34	1.2998e-29	PREDICTED: piggyBac transposable element-derived protein 3-like [Pundamilia nyererei]	-	-	-	-	-	-	-
2	Isoform0024245	Isoform0024245	0.333654	0.0985175	1.7599	1.26433e-33	1.8659e-29	PREDICTED: LOW QUALITY PROTEIN: serine palmitoyltransferase 2-like [Lates calcarifer]	Metabolism;Metabolism	Global and Overview;Lipid metabolism	ko01100//Metabolic pathways;ko00600//Sphingolipid metabolism	K00654;K00654	-	GO:0003824//catalytic activity;GO:0043168//anion binding	GO:0008152//metabolic process
2	Isoform0023185	Isoform0023185	0.425594	0.190053	1.16308	1.36081e-33	2.00828e-29	--	-	-	-	-	-	-	-
2	Isoform0000068	Isoform0000068	0.428357	0.176743	1.27716	1.36512e-33	2.01465e-29	PREDICTED: signal transducer and activator of transcription 5B-like [Lates calcarifer]	Environmental Information Processing;Environmental Information Processing	Signal transduction;Signal transduction	ko04630//Jak-STAT signaling pathway;ko04012//ErbB signaling pathway	K11224;K11224	-	-	-
2	Isoform0028361	Isoform0028361	0.379947	0.136192	1.48015	1.77733e-33	2.62299e-29	nucleotide-binding oligomerization domain-containing protein 2 [Epinephelus coioides]	Organismal Systems	Immune system	ko04621//NOD-like receptor signaling pathway	K10165	-	-	GO:0006915//apoptotic process
2	Isoform0024312	Isoform0024312	0.491186	0.172018	1.51371	1.81901e-33	2.68449e-29	PREDICTED: myb-binding protein 1A [Lates calcarifer]	-	-	-	-	-	-	-
2	Isoform0021634	Isoform0021634	0.472015	0.168819	1.48336	1.92379e-33	2.83912e-29	PREDICTED: retinoic acid receptor alpha-A isoform X1 [Larimichthys crocea]	-	-	-	-	GO:0043231//intracellular membrane-bounded organelle	GO:0003677//DNA binding;GO:0004879//RNA polymerase II transcription factor activity, ligand-activated sequence-specific DNA binding;GO:0038023//signaling receptor activity;GO:0046914//transition metal ion binding	GO:0009755//hormone-mediated signaling pathway;GO:0010468//regulation of gene expression;GO:0030522//intracellular receptor signaling pathway;GO:0034645//cellular macromolecule biosynthetic process
2	Isoform0024990	Isoform0024990	0.742962	0.309783	1.26203	2.24703e-33	3.31616e-29	PREDICTED: endophilin-A2-like isoform X2 [Stegastes partitus]	Cellular Processes	Transport and catabolism	ko04144//Endocytosis	K11247	-	-	GO:0016192//vesicle-mediated transport
2	Isoform0000401	Isoform0000401	0.566193	0.141965	1.99576	2.75723e-33	4.06911e-29	PREDICTED: NEDD4-binding protein 1 isoform X1 [Lates calcarifer]	-	-	-	-	-	-	-
2	Isoform0024365	Isoform0024365	0.957487	0.411717	1.2176	3.07421e-33	4.53692e-29	PREDICTED: serine/threonine-protein kinase TAO3 [Stegastes partitus]	Environmental Information Processing	Signal transduction	ko04010//MAPK signaling pathway	K04429	-	GO:0004672//protein kinase activity;GO:0032550//purine ribonucleoside binding	GO:0006464//cellular protein modification process
2	Isoform0001845	Isoform0001845	3.08703	1.49408	1.04696	3.57155e-33	5.2709e-29	PREDICTED: septin-7 [Lates calcarifer]	-	-	-	-	-	-	-
2	Isoform0010691	Isoform0010691	1.1224	0.454922	1.3029	3.75891e-33	5.5474e-29	PREDICTED: calcium uniporter protein, mitochondrial isoform X1 [Larimichthys crocea]	-	-	-	-	-	-	-
2	Isoform0028722	Isoform0028722	0.60349	0.247549	1.28562	3.94975e-33	5.82904e-29	PREDICTED: copine-3-like isoform X2 [Paralichthys olivaceus]	-	-	-	-	-	-	-
2	Isoform0025884	Isoform0025884	0.455647	0.15739	1.53357	3.97213e-33	5.86206e-29	PREDICTED: striatin-4 isoform X2 [Kryptolebias marmoratus]	-	-	-	-	-	-	-
2	Isoform0028214	Isoform0028214	0.331676	0.125784	1.39882	4.21831e-33	6.22538e-29	PREDICTED: LOW QUALITY PROTEIN: RNA-directed DNA polymerase from mobile element jockey-like [Papilio machaon]	-	-	-	-	-	-	-
2	Isoform0026302	Isoform0026302	0.857967	0.332535	1.36742	1.61898e-32	2.38929e-28	DNA topoisomerase 1 [Dicentrarchus labrax]	-	-	-	-	GO:0043232//intracellular non-membrane-bounded organelle;GO:0044423//virion part	GO:0003916//DNA topoisomerase activity;GO:0008094//DNA-dependent ATPase activity	GO:0006259//DNA metabolic process
2	Isoform0002574	Isoform0002574	0.88163	0.41024	1.1037	1.64716e-32	2.43089e-28	PREDICTED: septin-7 isoform X1 [Stegastes partitus]	-	-	-	-	GO:0043234//protein complex	GO:0032550//purine ribonucleoside binding	-
2	Isoform0011151	Isoform0011151	1.79209	0.769802	1.21908	1.7995e-32	2.6557e-28	PREDICTED: copine-1-like isoform X2 [Lates calcarifer]	-	-	-	-	-	-	-
2	Isoform0025188	Isoform0025188	0.713905	0.316209	1.17486	2.49516e-32	3.68235e-28	PREDICTED: nucleobindin-2-like [Lates calcarifer]	-	-	-	-	-	-	-
2	Isoform0000758	Isoform0000758	0.561202	0.100564	2.48041	2.97332e-32	4.38802e-28	PREDICTED: protein FAM65B-like isoform X1 [Neolamprologus brichardi]	-	-	-	-	-	-	-
2	Isoform0010536	Isoform0010536	1.2753	0.521206	1.29091	3.01846e-32	4.45465e-28	--	-	-	-	-	-	-	-
2	Isoform0030214	Isoform0030214	0.900359	0.413874	1.12131	3.75113e-32	5.53592e-28	PREDICTED: LOW QUALITY PROTEIN: U4/U6.U5 tri-snRNP-associated protein 1 [Lates calcarifer]	Genetic Information Processing	Transcription	ko03040//Spliceosome	K11984	-	-	-
2	Isoform0000019	Isoform0000019	1.21474	0.45886	1.40452	3.92808e-32	5.79706e-28	PREDICTED: neurogenic locus notch homolog protein 2-like [Lates calcarifer]	Environmental Information Processing;Organismal Systems	Signal transduction;Development	ko04330//Notch signaling pathway;ko04320//Dorso-ventral axis formation	K02599;K02599	-	-	GO:0044707//single-multicellular organism process;GO:0044767//single-organism developmental process;GO:0048856//anatomical structure development
2	Isoform0000021	Isoform0000021	0.726684	0.251494	1.5308	4.46476e-32	6.58909e-28	PREDICTED: metal transporter CNNM4-like isoform X2 [Larimichthys crocea]	-	-	-	-	-	-	-
2	Isoform0021088	Isoform0021088	0.453088	0.157156	1.5276	5.55715e-32	8.20124e-28	TauT [Epinephelus coioides]	-	-	-	-	GO:0016021//integral component of membrane	GO:0005343//organic acid:sodium symporter activity	GO:0015849//organic acid transport;GO:0044763//single-organism cellular process
2	Isoform0030218	Isoform0030218	1.99779	0.862193	1.21232	6.99584e-32	1.03245e-27	PREDICTED: ATP-binding cassette sub-family F member 1 isoform X2 [Poecilia formosa]	-	-	-	-	-	-	-
2	Isoform0028501	Isoform0028501	0.361846	0.111007	1.70472	1.00032e-31	1.47627e-27	--	-	-	-	-	-	-	-
2	Isoform0023536	Isoform0023536	0.568076	0.263227	1.10978	1.32645e-31	1.95757e-27	--	-	-	-	-	-	-	-
2	Isoform0001576	Isoform0001576	0.555105	0.25831	1.10366	2.12335e-31	3.13364e-27	PREDICTED: 14-3-3 protein beta/alpha-1-like [Poecilia reticulata]	Cellular Processes;Cellular Processes	Cell growth and death;Cell growth and death	ko04110//Cell cycle;ko04114//Oocyte meiosis	K16197;K16197	-	-	-
2	Isoform0025283	Isoform0025283	3.2916	1.44355	1.18917	2.17885e-31	3.21555e-27	PREDICTED: LOW QUALITY PROTEIN: SID1 transmembrane family member 2 [Lates calcarifer]	-	-	-	-	-	-	-
2	Isoform0029495	Isoform0029495	0.479806	0.202327	1.24576	2.2699e-31	3.34992e-27	PREDICTED: ATP-dependent RNA helicase DDX24 [Larimichthys crocea]	-	-	-	-	-	GO:0017111//nucleoside-triphosphatase activity;GO:0032550//purine ribonucleoside binding	-
2	Isoform0008730	Isoform0008730	0.401199	0.182732	1.13459	2.52576e-31	3.72751e-27	UPF0554 protein [Larimichthys crocea]	-	-	-	-	-	-	-
2	Isoform0002971	Isoform0002971	1.08387	0.424456	1.35251	2.55017e-31	3.76355e-27	PREDICTED: transcription termination factor 1 [Lates calcarifer]	-	-	-	-	-	-	-
2	Isoform0001026	Isoform0001026	0.476025	0.138643	1.77966	4.24191e-31	6.26021e-27	PREDICTED: growth arrest-specific protein 7-like isoform X1 [Lates calcarifer]	-	-	-	-	-	-	-
2	Isoform0011076	Isoform0011076	0.341714	0.138918	1.29855	4.79814e-31	7.08109e-27	PREDICTED: nuclear factor 1 C-type isoform X5 [Notothenia coriiceps]	-	-	-	-	GO:0043231//intracellular membrane-bounded organelle	GO:0001071//nucleic acid binding transcription factor activity	GO:0006259//DNA metabolic process;GO:0010468//regulation of gene expression;GO:0034645//cellular macromolecule biosynthetic process
2	Isoform0010806	Isoform0010806	0.600401	0.244495	1.29612	5.17132e-31	7.63184e-27	PREDICTED: plexin-C1 [Lates calcarifer]	-	-	-	-	-	-	-
2	Isoform0021696	Isoform0021696	0.602545	0.274837	1.13249	5.3651e-31	7.91782e-27	PREDICTED: AP-3 complex subunit beta-1 [Cyprinodon variegatus]	Cellular Processes	Transport and catabolism	ko04142//Lysosome	K12397	GO:0030119//AP-type membrane coat adaptor complex	-	GO:0006810//transport
2	Isoform0021318	Isoform0021318	0.426532	0.135839	1.65076	6.1057e-31	9.01079e-27	PREDICTED: phosphomannomutase 1 [Lates calcarifer]	Metabolism;Metabolism;Metabolism;Metabolism;Metabolism	Global and Overview;Global and Overview;Global and Overview;Carbohydrate metabolism;Carbohydrate metabolism	ko01100//Metabolic pathways;ko01110//Biosynthesis of secondary metabolites;ko01130//Biosynthesis of antibiotics;ko00520//Amino sugar and nucleotide sugar metabolism;ko00051//Fructose and mannose metabolism	K17497;K17497;K17497;K17497;K17497	GO:0044424//intracellular part	GO:0016868//intramolecular transferase activity, phosphotransferases	GO:0006013//mannose metabolic process;GO:0009226//nucleotide-sugar biosynthetic process
2	Isoform0000682	Isoform0000682	0.524598	0.225901	1.21552	9.59285e-31	1.41571e-26	PREDICTED: ralBP1-associated Eps domain-containing protein 1 isoform X1 [Larimichthys crocea]	-	-	-	-	-	-	GO:0006897//endocytosis
2	Isoform0000507	Isoform0000507	3.91251	1.88026	1.05716	9.8464e-31	1.45313e-26	PREDICTED: flotillin-2a isoform X1 [Lates calcarifer]	Organismal Systems	Endocrine system	ko04910//Insulin signaling pathway	K07192	-	-	-
2	Isoform0028697	Isoform0028697	0.730428	0.323622	1.17443	9.96749e-31	1.471e-26	PREDICTED: MAP7 domain-containing protein 1-like isoform X5 [Larimichthys crocea]	-	-	-	-	-	-	-
2	Isoform0011433	Isoform0011433	1.73779	0.627039	1.47063	1.2639e-30	1.86526e-26	PREDICTED: MICAL-like protein 2 [Lates calcarifer]	-	-	-	-	-	-	-
2	Isoform0028376	Isoform0028376	4.58401	1.88575	1.28147	1.33425e-30	1.96908e-26	PREDICTED: nucleosome assembly protein 1-like 1-like isoform X1 [Neolamprologus brichardi]	-	-	-	-	GO:0043231//intracellular membrane-bounded organelle	-	GO:0034728//nucleosome organization
2	Isoform0006932	Isoform0006932	2.61387	1.08313	1.27098	1.51818e-30	2.24052e-26	PREDICTED: ras-related protein Rap-2b [Larimichthys crocea]	-	-	-	-	-	-	-
2	Isoform0026943	Isoform0026943	0.529452	0.227058	1.22144	1.521e-30	2.24469e-26	PREDICTED: 5'-3' exoribonuclease 2 isoform X2 [Stegastes partitus]	Genetic Information Processing;Genetic Information Processing	Folding, sorting and degradation;Translation	ko03018//RNA degradation;ko03008//Ribosome biogenesis in eukaryotes	K12619;K12619	GO:0043231//intracellular membrane-bounded organelle	GO:0008409//5'-3' exonuclease activity;GO:0046914//transition metal ion binding	GO:0090501//RNA phosphodiester bond hydrolysis
2	Isoform0020947	Isoform0020947	0.672118	0.326306	1.04249	1.98505e-30	2.92954e-26	PREDICTED: basic proline-rich protein-like, partial [Capra hircus]	-	-	-	-	-	-	-
2	Isoform0010587	Isoform0010587	0.730419	0.277962	1.39384	2.22071e-30	3.27732e-26	PREDICTED: peroxisomal membrane protein PMP34-like [Notothenia coriiceps]	Cellular Processes	Transport and catabolism	ko04146//Peroxisome	K13354	GO:0031224//intrinsic component of membrane	-	GO:0044763//single-organism cellular process
2	Isoform0028752	Isoform0028752	0.404626	0.105713	1.93644	2.26952e-30	3.34936e-26	PREDICTED: pre-rRNA processing protein FTSJ3 [Haplochromis burtoni]	-	-	-	-	GO:0030684//preribosome;GO:0043231//intracellular membrane-bounded organelle;GO:0043232//intracellular non-membrane-bounded organelle	GO:0008173//RNA methyltransferase activity	GO:0000154//rRNA modification
2	Isoform0026918	Isoform0026918	0.574465	0.260894	1.13875	2.53575e-30	3.74226e-26	PREDICTED: melanoma inhibitory activity protein 3 isoform X3 [Larimichthys crocea]	-	-	-	-	-	-	-
2	Isoform0021413	Isoform0021413	0.966935	0.391712	1.30362	2.54168e-30	3.75101e-26	PREDICTED: CD97 antigen-like isoform X1 [Notothenia coriiceps]	-	-	-	-	-	-	-
2	Isoform0010917	Isoform0010917	2.93194	1.04425	1.48939	3.0382e-30	4.48377e-26	PREDICTED: zinc finger SWIM domain-containing protein 6 [Lates calcarifer]	-	-	-	-	-	-	-
2	Isoform0025775	Isoform0025775	0.458381	0.180575	1.34395	3.17014e-30	4.67849e-26	PREDICTED: pinin-like [Oryzias latipes]	-	-	-	-	-	-	-
2	Isoform0010942	Isoform0010942	1.11932	0.483437	1.21123	4.28867e-30	6.32921e-26	PREDICTED: serine/threonine-protein phosphatase 2B catalytic subunit alpha isoform-like isoform X1 [Larimichthys crocea]	Environmental Information Processing;Cellular Processes;Environmental Information Processing;Cellular Processes;Environmental Information Processing;Environmental Information Processing	Signal transduction;Cell growth and death;Signal transduction;Cell growth and death;Signal transduction;Signal transduction	ko04010//MAPK signaling pathway;ko04210//Apoptosis;ko04020//Calcium signaling pathway;ko04114//Oocyte meiosis;ko04310//Wnt signaling pathway;ko04370//VEGF signaling pathway	K04348;K04348;K04348;K04348;K04348;K04348	-	GO:0003824//catalytic activity	GO:0006796//phosphate-containing compound metabolic process
2	Isoform0018566	Isoform0018566	0.507232	0.198854	1.35094	4.35441e-30	6.42624e-26	--	-	-	-	-	-	-	-
2	Isoform0029878	Isoform0029878	0.779411	0.313502	1.31391	4.68646e-30	6.91627e-26	PREDICTED: translin [Oreochromis niloticus]	-	-	-	-	-	-	-
2	Isoform0010714	Isoform0010714	1.22951	0.447641	1.45767	5.40047e-30	7.97001e-26	PREDICTED: hypoxia up-regulated protein 1 [Lates calcarifer]	Genetic Information Processing	Folding, sorting and degradation	ko04141//Protein processing in endoplasmic reticulum	K09486	-	GO:0032550//purine ribonucleoside binding	-
2	Isoform0025242	Isoform0025242	0.432557	0.141261	1.61453	5.42167e-30	8.00131e-26	PREDICTED: sodium-coupled neutral amino acid transporter 5 [Stegastes partitus]	-	-	-	-	GO:0031224//intrinsic component of membrane	-	-
2	Isoform0000811	Isoform0000811	2.22751	0.979979	1.18461	5.4942e-30	8.10834e-26	PREDICTED: beta-1,4-galactosyltransferase 5 [Larimichthys crocea]	Metabolism	Glycan biosynthesis and metabolism	ko00512//Mucin type O-glycan biosynthesis	K09905	-	GO:0016740//transferase activity	GO:0006029//proteoglycan metabolic process;GO:0009798//axis specification;GO:0030510//regulation of BMP signaling pathway
2	Isoform0024037	Isoform0024037	0.574822	0.273086	1.07376	6.53793e-30	9.64867e-26	PREDICTED: polypeptide N-acetylgalactosaminyltransferase 1 [Lates calcarifer]	Metabolism;Metabolism	Global and Overview;Glycan biosynthesis and metabolism	ko01100//Metabolic pathways;ko00512//Mucin type O-glycan biosynthesis	K00710;K00710	GO:0031224//intrinsic component of membrane;GO:0043231//intracellular membrane-bounded organelle	GO:0016740//transferase activity;GO:0043169//cation binding	GO:0006464//cellular protein modification process
2	Isoform0027666	Isoform0027666	0.441595	0.202333	1.12599	6.57531e-30	9.70384e-26	PREDICTED: serine/arginine repetitive matrix protein 2-like isoform X2 [Larimichthys crocea]	-	-	-	-	-	-	-
2	Isoform0011231	Isoform0011231	0.537078	0.199488	1.42883	7.31117e-30	1.07898e-25	PREDICTED: disrupted in schizophrenia 1 protein isoform X1 [Lates calcarifer]	-	-	-	-	-	-	-
2	Isoform0010010	Isoform0010010	1.17704	0.523721	1.16829	7.42326e-30	1.09552e-25	--	-	-	-	-	-	-	-
2	Isoform0010206	Isoform0010206	1.73543	0.50469	1.78183	7.49476e-30	1.10608e-25	PREDICTED: major histocompatibility complex class I-related gene protein-like [Cyprinus carpio]	-	-	-	-	-	-	-
2	Isoform0000328	Isoform0000328	0.475903	0.227671	1.06372	8.02751e-30	1.1847e-25	PREDICTED: dematin [Lates calcarifer]	-	-	-	-	-	-	-
2	Isoform0010635	Isoform0010635	0.765259	0.319598	1.25969	8.39356e-30	1.23872e-25	PREDICTED: lysine-specific demethylase 5B isoform X1 [Stegastes partitus]	-	-	-	-	GO:0043231//intracellular membrane-bounded organelle	GO:0016705//oxidoreductase activity, acting on paired donors, with incorporation or reduction of molecular oxygen;GO:0046914//transition metal ion binding	GO:0044710//single-organism metabolic process
2	Isoform0027005	Isoform0027005	0.7801	0.360725	1.11276	9.51544e-30	1.40429e-25	PREDICTED: probable ATP-dependent RNA helicase DDX23 [Lates calcarifer]	Genetic Information Processing	Transcription	ko03040//Spliceosome	K12858	-	GO:0017111//nucleoside-triphosphatase activity;GO:0032550//purine ribonucleoside binding	-
2	Isoform0000915	Isoform0000915	0.412148	0.175697	1.23008	9.78477e-30	1.44404e-25	PREDICTED: CUGBP Elav-like family member 2 isoform X5 [Lates calcarifer]	-	-	-	-	-	-	-
2	Isoform0003740	Isoform0003740	0.530819	0.214202	1.30925	9.81987e-30	1.44922e-25	Carbonic anhydrase 1 [Dicentrarchus labrax]	Metabolism	Energy metabolism	ko00910//Nitrogen metabolism	K18245	GO:0044424//intracellular part	GO:0016836//hydro-lyase activity;GO:0046914//transition metal ion binding	GO:0006971//hypotonic response;GO:0009410//response to xenobiotic stimulus;GO:0015669//gas transport;GO:0035725//sodium ion transmembrane transport;GO:0044237//cellular metabolic process;GO:0055067//monovalent inorganic cation homeostasis
2	Isoform0029462	Isoform0029462	1.07177	0.523352	1.03414	1.36053e-29	2.00786e-25	PREDICTED: splicing factor 3B subunit 2 isoform X1 [Stegastes partitus]	Genetic Information Processing	Transcription	ko03040//Spliceosome	K12829	-	-	-
2	Isoform0000025	Isoform0000025	0.870195	0.347838	1.32292	2.11676e-29	3.12391e-25	PREDICTED: phosphatidylinositol-binding clathrin assembly protein-like isoform X3 [Lates calcarifer]	-	-	-	-	-	-	-
2	Isoform0023402	Isoform0023402	5.70461	2.49123	1.19527	2.15099e-29	3.17443e-25	PREDICTED: basic proline-rich protein-like, partial [Capra hircus]	-	-	-	-	-	-	-
2	Isoform0002598	Isoform0002598	0.351351	0.10641	1.72328	3.22899e-29	4.76534e-25	PREDICTED: complement factor H-like isoform X3 [Lates calcarifer]	-	-	-	-	-	-	-
2	Isoform0026632	Isoform0026632	1.70711	0.602908	1.50155	4.63934e-29	6.84673e-25	PREDICTED: monocarboxylate transporter 4 [Stegastes partitus]	-	-	-	-	GO:0031224//intrinsic component of membrane	-	GO:0044763//single-organism cellular process;GO:0046942//carboxylic acid transport
2	Isoform0021455	Isoform0021455	0.358244	0.130405	1.45794	4.80633e-29	7.09318e-25	PREDICTED: zinc finger CCCH domain-containing protein 18 isoform X1 [Haplochromis burtoni]	-	-	-	-	-	-	-
2	Isoform0011289	Isoform0011289	2.23251	0.93486	1.25584	6.41748e-29	9.47092e-25	PREDICTED: egl nine homolog 2-like [Larimichthys crocea]	-	-	-	-	-	GO:0016705//oxidoreductase activity, acting on paired donors, with incorporation or reduction of molecular oxygen;GO:0019842//vitamin binding	GO:0044710//single-organism metabolic process
2	Isoform0028814	Isoform0028814	0.627756	0.26827	1.22652	7.19602e-29	1.06199e-24	PREDICTED: E3 ubiquitin-protein ligase UBR4 isoform X7 [Larimichthys crocea]	-	-	-	-	-	-	-
2	Isoform0021295	Isoform0021295	0.314467	0.106839	1.55747	9.5578e-29	1.41054e-24	PREDICTED: PERQ amino acid-rich with GYF domain-containing protein 2 isoform X1 [Lates calcarifer]	-	-	-	-	-	-	-
2	Isoform0011218	Isoform0011218	0.583633	0.265507	1.13631	1.01566e-28	1.49891e-24	PREDICTED: protein SMG5 [Larimichthys crocea]	Genetic Information Processing	Translation	ko03015//mRNA surveillance pathway	K11125	-	-	-
2	Isoform0001464	Isoform0001464	2.83007	1.39198	1.0237	1.03084e-28	1.52132e-24	PREDICTED: drebrin-like protein isoform X1 [Larimichthys crocea]	-	-	-	-	-	-	-
2	Isoform0030682	Isoform0030682	46.7414	22.1151	1.07967	1.25483e-28	1.85187e-24	NADH dehydrogenase subunit 1 (mitochondrion) [Epinephelus coioides]	Metabolism;Metabolism	Global and Overview;Energy metabolism	ko01100//Metabolic pathways;ko00190//Oxidative phosphorylation	K03878;K03878	GO:0031224//intrinsic component of membrane	GO:0050136//NADH dehydrogenase (quinone) activity	GO:0044710//single-organism metabolic process
2	Isoform0000163	Isoform0000163	0.846829	0.362247	1.2251	2.98632e-28	4.40721e-24	PREDICTED: glutaminase kidney isoform, mitochondrial-like isoform X2 [Lates calcarifer]	Metabolism;Metabolism;Metabolism;Metabolism	Global and Overview;Amino acid metabolism;Amino acid metabolism;Metabolism of other amino acids	ko01100//Metabolic pathways;ko00250//Alanine, aspartate and glutamate metabolism;ko00220//Arginine biosynthesis;ko00471//D-Glutamine and D-glutamate metabolism	K01425;K01425;K01425;K01425	-	-	GO:0009064//glutamine family amino acid metabolic process
2	Isoform0025157	Isoform0025157	0.740836	0.313143	1.24233	3.09593e-28	4.56897e-24	PREDICTED: rho GTPase-activating protein 17-like isoform X2 [Lates calcarifer]	-	-	-	-	-	-	-
2	Isoform0028375	Isoform0028375	0.487024	0.195307	1.31825	3.69465e-28	5.45256e-24	PREDICTED: signal recognition particle receptor subunit alpha [Stegastes partitus]	Genetic Information Processing	Folding, sorting and degradation	ko03060//Protein export	K13431	GO:0043234//protein complex	GO:0032550//purine ribonucleoside binding;GO:0043021//ribonucleoprotein complex binding	GO:0006613//cotranslational protein targeting to membrane
2	Isoform0010758	Isoform0010758	0.68708	0.335492	1.0342	4.03445e-28	5.95404e-24	PREDICTED: transmembrane protein 55B-A-like [Stegastes partitus]	Environmental Information Processing	Signal transduction	ko04070//Phosphatidylinositol signaling system	K13084	-	-	-
2	Isoform0026076	Isoform0026076	4.17831	1.62502	1.36246	4.65313e-28	6.86709e-24	PREDICTED: PR domain zinc finger protein 1 isoform X2 [Larimichthys crocea]	-	-	-	-	-	-	-
2	Isoform0024238	Isoform0024238	1.2965	0.616044	1.07351	5.09858e-28	7.52448e-24	PREDICTED: ras-related protein Rab-21 [Paralichthys olivaceus]	-	-	-	-	GO:0044464//cell part	GO:0017111//nucleoside-triphosphatase activity;GO:0032550//purine ribonucleoside binding	GO:0015031//protein transport;GO:0016482//cytoplasmic transport;GO:0035556//intracellular signal transduction
2	Isoform0005507	Isoform0005507	0.686703	0.281129	1.28845	5.50141e-28	8.11898e-24	PREDICTED: vascular endothelial growth factor A isoform X1 [Larimichthys crocea]	Cellular Processes;Environmental Information Processing;Environmental Information Processing;Environmental Information Processing	Cellular commiunity;Signaling molecules and interaction;Signal transduction;Signal transduction	ko04510//Focal adhesion;ko04060//Cytokine-cytokine receptor interaction;ko04150//mTOR signaling pathway;ko04370//VEGF signaling pathway	K05448;K05448;K05448;K05448	-	-	-
2	Isoform0028132	Isoform0028132	6.83671	3.31258	1.04535	6.75618e-28	9.97078e-24	PREDICTED: coactosin-like protein [Larimichthys crocea]	-	-	-	-	GO:0044464//cell part	-	-
2	Isoform0024606	Isoform0024606	1.53794	0.703738	1.12789	8.92253e-28	1.31679e-23	PREDICTED: EH domain-binding protein 1-like protein 1 isoform X6 [Larimichthys crocea]	-	-	-	-	-	-	-
2	Isoform0000664	Isoform0000664	0.512183	0.220565	1.21546	9.91629e-28	1.46345e-23	PREDICTED: sialic acid-binding Ig-like lectin 11 [Haplochromis burtoni]	-	-	-	-	-	-	-
2	Isoform0000703	Isoform0000703	0.348768	0.136559	1.35275	1.08427e-27	1.60016e-23	PREDICTED: clustered mitochondria protein homolog isoform X2 [Larimichthys crocea]	-	-	-	-	-	-	-
2	Isoform0027215	Isoform0027215	0.514432	0.204401	1.33158	1.26602e-27	1.8684e-23	PREDICTED: SPRY domain-containing protein 3 [Notothenia coriiceps]	-	-	-	-	-	-	-
2	Isoform0027552	Isoform0027552	1.35565	0.63194	1.10113	1.28227e-27	1.89238e-23	PREDICTED: protein kinase C and casein kinase substrate in neurons protein 2-like isoform X1 [Larimichthys crocea]	-	-	-	-	-	-	-
2	Isoform0024095	Isoform0024095	0.997533	0.327268	1.60789	1.75204e-27	2.58567e-23	PREDICTED: FACT complex subunit SPT16 isoform X2 [Lates calcarifer]	-	-	-	-	-	-	-
2	Isoform0000680	Isoform0000680	0.279566	0.107822	1.37454	1.81295e-27	2.67555e-23	PREDICTED: rho guanine nucleotide exchange factor 1 isoform X5 [Larimichthys crocea]	Cellular Processes;Organismal Systems	Cell motility;Circulatory system	ko04810//Regulation of actin cytoskeleton;ko04270//Vascular smooth muscle contraction	K12330;K12330	-	-	-
2	Isoform0010951	Isoform0010951	0.627333	0.273497	1.19771	2.48355e-27	3.66522e-23	PREDICTED: pumilio homolog 1 isoform X1 [Paralichthys olivaceus]	-	-	-	-	-	-	-
2	Isoform0010918	Isoform0010918	0.391408	0.10897	1.84474	2.64435e-27	3.90253e-23	TLR2-3 [Epinephelus coioides]	-	-	-	-	-	-	-
2	Isoform0002126	Isoform0002126	0.977617	0.30042	1.70229	3.22176e-27	4.75467e-23	PREDICTED: tuftelin [Lates calcarifer]	-	-	-	-	-	-	-
2	Isoform0000636	Isoform0000636	2.02052	0.757775	1.41489	4.12741e-27	6.09124e-23	PREDICTED: transferrin receptor protein 1-like [Lates calcarifer]	Cellular Processes;Cellular Processes	Transport and catabolism;Transport and catabolism	ko04145//Phagosome;ko04144//Endocytosis	K06503;K06503	GO:0016020//membrane	-	GO:0006897//endocytosis;GO:0015031//protein transport;GO:0046916//cellular transition metal ion homeostasis
2	Isoform0019529	Isoform0019529	0.444464	0.205471	1.11313	4.14487e-27	6.117e-23	PREDICTED: LOW QUALITY PROTEIN: serine/arginine repetitive matrix protein 2-like [Stegastes partitus]	-	-	-	-	-	-	-
2	Isoform0004133	Isoform0004133	0.934392	0.450103	1.05377	5.18073e-27	7.64572e-23	PREDICTED: protein tyrosine phosphatase type IVA 1 [Stegastes partitus]	-	-	-	-	-	GO:0004721//phosphoprotein phosphatase activity	GO:0006796//phosphate-containing compound metabolic process
2	Isoform0025851	Isoform0025851	0.487461	0.179018	1.44518	6.67548e-27	9.85167e-23	Cysteine-rich secretory protein LCCL domain-containing 2 [Larimichthys crocea]	-	-	-	-	-	-	-
2	Isoform0027365	Isoform0027365	0.411708	0.177687	1.21229	6.84828e-27	1.01067e-22	PREDICTED: sodium bicarbonate transporter-like protein 11 isoform X2 [Lates calcarifer]	-	-	-	-	-	-	-
2	Isoform0024588	Isoform0024588	0.760167	0.289659	1.39196	7.40778e-27	1.09324e-22	PREDICTED: lysine-specific demethylase 6B [Stegastes partitus]	-	-	-	-	-	-	-
2	Isoform0026808	Isoform0026808	0.521198	0.239371	1.12258	7.70356e-27	1.13689e-22	Immunoglobulin superfamily containing leucine-rich repeat protein 2, partial [Larimichthys crocea]	-	-	-	-	-	-	-
2	Isoform0010520	Isoform0010520	0.631654	0.309683	1.02834	8.45853e-27	1.24831e-22	PREDICTED: AP-2 complex subunit alpha-2 isoform X2 [Stegastes partitus]	Cellular Processes	Transport and catabolism	ko04144//Endocytosis	K11824	-	-	-
2	Isoform0005889	Isoform0005889	0.326037	0.136016	1.26126	9.35598e-27	1.38076e-22	PREDICTED: serine/threonine-protein phosphatase 2A 55 kDa regulatory subunit B delta isoform [Oreochromis niloticus]	Cellular Processes;Organismal Systems;Genetic Information Processing	Cellular commiunity;Circulatory system;Translation	ko04530//Tight junction;ko04261//Adrenergic signaling in cardiomyocytes;ko03015//mRNA surveillance pathway	K04354;K04354;K04354	-	GO:0019888//protein phosphatase regulator activity	GO:0019222//regulation of metabolic process;GO:0050794//regulation of cellular process
2	Isoform0000346	Isoform0000346	1.13958	0.497552	1.19558	1.10301e-26	1.62782e-22	PREDICTED: LOW QUALITY PROTEIN: UDP-glucose:glycoprotein glucosyltransferase 1-like [Lates calcarifer]	Genetic Information Processing	Folding, sorting and degradation	ko04141//Protein processing in endoplasmic reticulum	K11718	-	GO:0016740//transferase activity	GO:0006011//UDP-glucose metabolic process;GO:0006464//cellular protein modification process
2	Isoform0011115	Isoform0011115	0.856083	0.410171	1.06153	1.22202e-26	1.80346e-22	UPF0672 protein [Larimichthys crocea]	-	-	-	-	-	-	-
2	Isoform0029490	Isoform0029490	0.424535	0.19734	1.1052	1.23265e-26	1.81915e-22	PREDICTED: transcription initiation factor IIA subunit 1 [Hippocampus comes]	Genetic Information Processing	Transcription	ko03022//Basal transcription factors	K03122	-	-	-
2	Isoform0030179	Isoform0030179	0.326107	0.142645	1.19292	1.3518e-26	1.99498e-22	PREDICTED: cactin [Paralichthys olivaceus]	-	-	-	-	-	-	-
2	Isoform0011288	Isoform0011288	0.75478	0.362061	1.05982	1.6917e-26	2.49661e-22	PREDICTED: BRI3-binding protein [Larimichthys crocea]	-	-	-	-	-	-	-
2	Isoform0027878	Isoform0027878	1.17495	0.548641	1.09866	1.74014e-26	2.5681e-22	PREDICTED: heterogeneous nuclear ribonucleoprotein Q-like isoform X1 [Lates calcarifer]	-	-	-	-	-	GO:0097159//organic cyclic compound binding	-
2	Isoform0010656	Isoform0010656	1.13559	0.388269	1.54832	1.8065e-26	2.66603e-22	PREDICTED: probable G-protein coupled receptor 146 isoform X1 [Lates calcarifer]	-	-	-	-	GO:0031224//intrinsic component of membrane	-	GO:0007166//cell surface receptor signaling pathway
2	Isoform0029899	Isoform0029899	0.356795	0.129094	1.46667	2.06741e-26	3.05108e-22	PREDICTED: nitric oxide-associated protein 1 isoform X2 [Larimichthys crocea]	-	-	-	-	-	-	-
2	Isoform0004713	Isoform0004713	0.738541	0.343618	1.10387	2.09423e-26	3.09066e-22	PREDICTED: F-actin-capping protein subunit alpha-1-like [Notothenia coriiceps]	Cellular Processes	Transport and catabolism	ko04144//Endocytosis	K10364	GO:0015629//actin cytoskeleton	-	GO:0051693//actin filament capping
2	Isoform0029286	Isoform0029286	2.02763	0.856286	1.24363	2.39746e-26	3.53817e-22	PREDICTED: RNA-binding protein 25-like isoform X2 [Larimichthys crocea]	Genetic Information Processing	Transcription	ko03040//Spliceosome	K12822	-	GO:0036094//small molecule binding;GO:0097159//organic cyclic compound binding	GO:0006396//RNA processing
2	Isoform0002173	Isoform0002173	0.698292	0.331921	1.07299	2.47613e-26	3.65428e-22	PREDICTED: serine/threonine-protein phosphatase 5 [Maylandia zebra]	Environmental Information Processing	Signal transduction	ko04010//MAPK signaling pathway	K04460	-	-	-
2	Isoform0025018	Isoform0025018	0.593681	0.261059	1.18531	3.28206e-26	4.84366e-22	PREDICTED: ribosome-binding protein 1 isoform X3 [Stegastes partitus]	Genetic Information Processing	Folding, sorting and degradation	ko04141//Protein processing in endoplasmic reticulum	K14000	-	-	-
2	Isoform0025294	Isoform0025294	0.834504	0.404058	1.04636	3.35717e-26	4.95451e-22	PREDICTED: serine/threonine-protein kinase Nek7 isoform X1 [Haplochromis burtoni]	-	-	-	-	-	-	-
2	Isoform0024202	Isoform0024202	3.29689	1.59151	1.05071	6.07347e-26	8.96322e-22	rho-related GTP-binding protein, partial [Perca flavescens]	-	-	-	-	-	-	-
2	Isoform0021173	Isoform0021173	0.322044	0.1294	1.31543	7.02522e-26	1.03678e-21	PREDICTED: ubiquitin carboxyl-terminal hydrolase 8 [Lates calcarifer]	Cellular Processes	Transport and catabolism	ko04144//Endocytosis	K11839	-	-	-
2	Isoform0029214	Isoform0029214	0.661193	0.193064	1.77599	1.16395e-25	1.71776e-21	PREDICTED: protein phosphatase 1H [Larimichthys crocea]	-	-	-	-	-	-	-
2	Isoform0021308	Isoform0021308	0.47465	0.166036	1.51536	1.18949e-25	1.75544e-21	PREDICTED: receptor-type tyrosine-protein phosphatase H-like isoform X1 [Larimichthys crocea]	-	-	-	-	-	-	-
2	Isoform0024735	Isoform0024735	0.394114	0.180242	1.12868	1.28532e-25	1.89687e-21	PREDICTED: erlin-1 [Stegastes partitus]	-	-	-	-	GO:0031090//organelle membrane;GO:0031224//intrinsic component of membrane;GO:0043231//intracellular membrane-bounded organelle	-	-
2	Isoform0027723	Isoform0027723	0.504308	0.240702	1.06706	1.34749e-25	1.98863e-21	PREDICTED: U2 snRNP-associated SURP motif-containing protein isoform X2 [Larimichthys crocea]	Genetic Information Processing	Transcription	ko03040//Spliceosome	K12842	-	GO:0003676//nucleic acid binding	GO:0010467//gene expression
2	Isoform0021187	Isoform0021187	0.658588	0.301085	1.12921	1.82212e-25	2.68909e-21	PREDICTED: structural maintenance of chromosomes protein 1A [Larimichthys crocea]	Cellular Processes;Cellular Processes	Cell growth and death;Cell growth and death	ko04110//Cell cycle;ko04114//Oocyte meiosis	K06636;K06636	GO:0008278//cohesin complex;GO:0043231//intracellular membrane-bounded organelle	GO:0032550//purine ribonucleoside binding	GO:0006259//DNA metabolic process;GO:0007062//sister chromatid cohesion
2	Isoform0025644	Isoform0025644	2.49372	1.2253	1.02516	5.98806e-25	8.83718e-21	PREDICTED: staphylococcal nuclease domain-containing protein 1 [Larimichthys crocea]	-	-	-	-	-	-	GO:0016458//gene silencing
2	Isoform0011445	Isoform0011445	0.673768	0.321073	1.06935	1.01481e-24	1.49766e-20	PREDICTED: UBA-like domain-containing protein 2 [Lates calcarifer]	-	-	-	-	-	-	-
2	Isoform0025093	Isoform0025093	0.411622	0.169169	1.28286	1.39578e-24	2.05989e-20	PREDICTED: epidermal growth factor receptor substrate 15-like 1 isoform X4 [Lates calcarifer]	Cellular Processes	Transport and catabolism	ko04144//Endocytosis	K12472	-	-	-
2	Isoform0012428	Isoform0012428	0.579154	0.222817	1.37809	1.42568e-24	2.10402e-20	PREDICTED: LOW QUALITY PROTEIN: bromodomain adjacent to zinc finger domain protein 1A [Lates calcarifer]	-	-	-	-	-	-	-
2	Isoform0027875	Isoform0027875	1.96369	0.72088	1.44573	1.43171e-24	2.11291e-20	PREDICTED: sialic acid-binding Ig-like lectin 10 [Notothenia coriiceps]	Environmental Information Processing	Signaling molecules and interaction	ko04514//Cell adhesion molecules (CAMs)	K06771	-	-	-
2	Isoform0012486	Isoform0012486	0.39939	0.156823	1.34866	1.71299e-24	2.52803e-20	PREDICTED: olfactomedin-4-like [Larimichthys crocea]	-	-	-	-	-	-	-
2	Isoform0026065	Isoform0026065	0.621964	0.153927	2.01459	1.77527e-24	2.61995e-20	PREDICTED: protein FAM110B-like [Lates calcarifer]	-	-	-	-	-	-	-
2	Isoform0001622	Isoform0001622	0.313886	0.130735	1.26359	1.79119e-24	2.64344e-20	--	-	-	-	-	-	-	-
2	Isoform0000659	Isoform0000659	0.661314	0.279342	1.24331	2.14035e-24	3.15873e-20	PREDICTED: translocation protein SEC63 homolog isoform X1 [Larimichthys crocea]	Genetic Information Processing;Genetic Information Processing	Folding, sorting and degradation;Folding, sorting and degradation	ko04141//Protein processing in endoplasmic reticulum;ko03060//Protein export	K09540;K09540	-	GO:0022892//substrate-specific transporter activity	GO:0007165//signal transduction;GO:0008366//axon ensheathment;GO:0065002//intracellular protein transmembrane transport
2	Isoform0011311	Isoform0011311	0.320036	0.147944	1.11318	2.32717e-24	3.43443e-20	PREDICTED: LOW QUALITY PROTEIN: la-related protein 4-like [Lates calcarifer]	-	-	-	-	-	-	-
2	Isoform0020919	Isoform0020919	1.13907	0.544843	1.06394	2.8661e-24	4.22979e-20	cystatin B, partial [Epinephelus coioides]	-	-	-	-	-	-	-
2	Isoform0027259	Isoform0027259	1.5549	0.670174	1.21422	3.52065e-24	5.19578e-20	PREDICTED: MAP kinase-interacting serine/threonine-protein kinase 1 [Stegastes partitus]	Environmental Information Processing;Organismal Systems	Signal transduction;Endocrine system	ko04010//MAPK signaling pathway;ko04910//Insulin signaling pathway	K04372;K04372	-	GO:0004672//protein kinase activity;GO:0032550//purine ribonucleoside binding	GO:0006464//cellular protein modification process
2	Isoform0010550	Isoform0010550	0.563125	0.279803	1.00904	3.83634e-24	5.66167e-20	PREDICTED: diphosphoinositol polyphosphate phosphohydrolase 1 [Stegastes partitus]	-	-	-	-	-	GO:0003824//catalytic activity	-
2	Isoform0004611	Isoform0004611	0.532967	0.233022	1.19358	5.24631e-24	7.74251e-20	PREDICTED: AP-1 complex subunit mu-1 [Oreochromis niloticus]	Cellular Processes	Transport and catabolism	ko04142//Lysosome	K12393	GO:0000139//Golgi membrane;GO:0005774//vacuolar membrane;GO:0030119//AP-type membrane coat adaptor complex;GO:0030665//clathrin-coated vesicle membrane	GO:0005488//binding	GO:0002478//antigen processing and presentation of exogenous peptide antigen;GO:0015031//protein transport;GO:0043485//endosome to pigment granule transport;GO:0044403//symbiosis, encompassing mutualism through parasitism;GO:0048193//Golgi vesicle transport;GO:0048753//pigment granule organization;GO:0050688//regulation of defense response to virus
2	Isoform0024302	Isoform0024302	1.5828	0.785329	1.01111	6.23501e-24	9.20163e-20	PREDICTED: zinc-binding protein A33-like [Cynoglossus semilaevis]	-	-	-	-	-	GO:0046914//transition metal ion binding	-
2	Isoform0011710	Isoform0011710	0.47449	0.150189	1.6596	1.00598e-23	1.48462e-19	PREDICTED: LOW QUALITY PROTEIN: vitellogenin-1-like [Oryzias latipes]	-	-	-	-	-	-	-
2	Isoform0010523	Isoform0010523	0.57197	0.223667	1.35459	1.05321e-23	1.55433e-19	PREDICTED: serine/threonine-protein phosphatase 2A 56 kDa regulatory subunit alpha isoform isoform X1 [Stegastes partitus]	Organismal Systems;Genetic Information Processing;Cellular Processes	Circulatory system;Translation;Cell growth and death	ko04261//Adrenergic signaling in cardiomyocytes;ko03015//mRNA surveillance pathway;ko04114//Oocyte meiosis	K11584;K11584;K11584	-	-	-
2	Isoform0000893	Isoform0000893	0.379494	0.170958	1.15043	1.06265e-23	1.56826e-19	PREDICTED: myotubularin isoform X1 [Stegastes partitus]	Metabolism;Environmental Information Processing;Metabolism	Global and Overview;Signal transduction;Carbohydrate metabolism	ko01100//Metabolic pathways;ko04070//Phosphatidylinositol signaling system;ko00562//Inositol phosphate metabolism	K01108;K01108;K01108	-	GO:0042578//phosphoric ester hydrolase activity	GO:0006470//protein dephosphorylation
2	Isoform0000291	Isoform0000291	0.721243	0.268907	1.42338	1.23991e-23	1.82985e-19	PREDICTED: myosin-9-like [Larimichthys crocea]	Cellular Processes	Cellular commiunity	ko04530//Tight junction	K10352	GO:0015629//actin cytoskeleton	GO:0008092//cytoskeletal protein binding;GO:0017111//nucleoside-triphosphatase activity;GO:0032550//purine ribonucleoside binding	GO:0001525//angiogenesis;GO:0030198//extracellular matrix organization;GO:0072310//glomerular epithelial cell development
2	Isoform0021354	Isoform0021354	0.74762	0.370881	1.01135	1.8378e-23	2.71223e-19	PREDICTED: LOW QUALITY PROTEIN: Golgi resident protein GCP60 [Lates calcarifer]	-	-	-	-	GO:0031224//intrinsic component of membrane	-	GO:0051234//establishment of localization
2	Isoform0024298	Isoform0024298	0.826631	0.214718	1.9448	2.25546e-23	3.3286e-19	PREDICTED: vascular endothelial growth factor A-A-like isoform X3 [Lates calcarifer]	Cellular Processes;Environmental Information Processing;Environmental Information Processing;Environmental Information Processing	Cellular commiunity;Signaling molecules and interaction;Signal transduction;Signal transduction	ko04510//Focal adhesion;ko04060//Cytokine-cytokine receptor interaction;ko04150//mTOR signaling pathway;ko04370//VEGF signaling pathway	K05448;K05448;K05448;K05448	GO:0044464//cell part	GO:0005102//receptor binding;GO:0005539//glycosaminoglycan binding	GO:0001525//angiogenesis;GO:0001822//kidney development;GO:0001935//endothelial cell proliferation;GO:0006796//phosphate-containing compound metabolic process;GO:0007169//transmembrane receptor protein tyrosine kinase signaling pathway;GO:0007389//pattern specification process;GO:0007411//axon guidance;GO:0010863//positive regulation of phospholipase C activity;GO:0022603//regulation of anatomica…
2	Isoform0011135	Isoform0011135	0.369273	0.151056	1.2896	2.35295e-23	3.47249e-19	PREDICTED: protein RUFY3 isoform X2 [Lates calcarifer]	-	-	-	-	-	-	-
2	Isoform0021337	Isoform0021337	2.54892	1.13184	1.17122	2.61672e-23	3.86176e-19	PREDICTED: WAS/WASL-interacting protein family member 1 [Lates calcarifer]	Cellular Processes	Transport and catabolism	ko04144//Endocytosis	K19475	-	-	-
2	Isoform0001415	Isoform0001415	0.547829	0.249893	1.13241	3.1927e-23	4.71179e-19	PREDICTED: probable UDP-sugar transporter protein SLC35A4 isoform X2 [Haliaeetus leucocephalus]	-	-	-	-	-	-	-
2	Isoform0024485	Isoform0024485	0.762231	0.340881	1.16096	3.71743e-23	5.48618e-19	PREDICTED: receptor-type tyrosine-protein phosphatase epsilon-like isoform X1 [Stegastes partitus]	-	-	-	-	-	GO:0042578//phosphoric ester hydrolase activity	GO:0006470//protein dephosphorylation;GO:0048598//embryonic morphogenesis
2	Isoform0030648	Isoform0030648	0.277508	0.126337	1.13525	4.78871e-23	7.06718e-19	PREDICTED: N-alpha-acetyltransferase 35, NatC auxiliary subunit [Lates calcarifer]	-	-	-	-	-	-	-
2	Isoform0027360	Isoform0027360	1.74768	0.740332	1.2392	5.32383e-23	7.85691e-19	PREDICTED: sestrin-3 isoform X2 [Larimichthys crocea]	Cellular Processes	Cell growth and death	ko04115//p53 signaling pathway	K10141	-	-	-
2	Isoform0027540	Isoform0027540	0.310621	0.132348	1.23082	5.96511e-23	8.8033e-19	PREDICTED: sodium/hydrogen exchanger 8 [Stegastes partitus]	-	-	-	-	-	-	-
2	Isoform0008498	Isoform0008498	2.22508	1.09205	1.02681	6.41524e-23	9.46761e-19	PREDICTED: protein SET [Larimichthys crocea]	-	-	-	-	-	-	GO:0034728//nucleosome organization
2	Isoform0000266	Isoform0000266	0.60315	0.160831	1.90697	6.43902e-23	9.50271e-19	PREDICTED: cytoplasmic polyadenylation element-binding protein 4-like isoform X2 [Lates calcarifer]	Cellular Processes;Organismal Systems;Organismal Systems	Cell growth and death;Endocrine system;Development	ko04114//Oocyte meiosis;ko04914//Progesterone-mediated oocyte maturation;ko04320//Dorso-ventral axis formation	K02602;K02602;K02602	-	-	-
2	Isoform0027367	Isoform0027367	0.538542	0.263943	1.02883	6.6408e-23	9.80049e-19	novel protein [Danio rerio]	-	-	-	-	-	-	-
2	Isoform0013705	Isoform0013705	0.325134	0.140758	1.20781	6.72585e-23	9.926e-19	PREDICTED: macrophage-capping protein isoform X2 [Kryptolebias marmoratus]	-	-	-	-	-	-	-
2	Isoform0029072	Isoform0029072	0.57101	0.263107	1.11787	7.22999e-23	1.067e-18	PREDICTED: histone deacetylase complex subunit SAP30L isoform X2 [Paralichthys olivaceus]	-	-	-	-	-	-	-
2	Isoform0010857	Isoform0010857	0.32989	0.138643	1.25061	7.34673e-23	1.08423e-18	PREDICTED: DENN domain-containing protein 5A isoform X3 [Lates calcarifer]	-	-	-	-	-	-	-
2	Isoform0001390	Isoform0001390	0.416103	0.148738	1.48417	8.04476e-23	1.18725e-18	PREDICTED: probable 28S rRNA (cytosine(4447)-C(5))-methyltransferase [Lates calcarifer]	-	-	-	-	-	GO:0008168//methyltransferase activity	GO:0008152//metabolic process
2	Isoform0024832	Isoform0024832	0.576836	0.272266	1.08314	8.315e-23	1.22713e-18	PREDICTED: valine--tRNA ligase [Larimichthys crocea]	Genetic Information Processing	Translation	ko00970//Aminoacyl-tRNA biosynthesis	K01873	-	-	-
2	Isoform0000930	Isoform0000930	0.608959	0.27734	1.13469	8.56002e-23	1.26329e-18	PREDICTED: mitogen-activated protein kinase 3 [Stegastes partitus]	Cellular Processes;Cellular Processes;Environmental Information Processing;Organismal Systems;Organismal Systems;Environmental Information Processing;Cellular Processes;Organismal Systems;Organismal Systems;Cellular Processes;Cellular Processes;Organismal Systems;Environmental Information Processing;Organismal Systems;Organismal Systems;Environmental Information Processing;Environmental Informati…	Cell motility;Cellular commiunity;Signal transduction;Endocrine system;Circulatory system;Signal transduction;Cellular commiunity;Circulatory system;Immune system;Cell growth and death;Cellular commiunity;Immune system;Signal transduction;Endocrine system;Endocrine system;Signal transduction;Signal transduction;Endocrine system;Signal transduction;Development	ko04810//Regulation of actin cytoskeleton;ko04510//Focal adhesion;ko04010//MAPK signaling pathway;ko04910//Insulin signaling pathway;ko04261//Adrenergic signaling in cardiomyocytes;ko04068//FoxO signaling pathway;ko04520//Adherens junction;ko04270//Vascular smooth muscle contraction;ko04620//Toll-like receptor signaling pathway;ko04114//Oocyte meiosis;ko04540//Gap junction;ko04621//NOD-like recep…	K04371;K04371;K04371;K04371;K04371;K04371;K04371;K04371;K04371;K04371;K04371;K04371;K04371;K04371;K04371;K04371;K04371;K04371;K04371;K04371	-	GO:0004702//receptor signaling protein serine/threonine kinase activity;GO:0032550//purine ribonucleoside binding	GO:0006464//cellular protein modification process;GO:0006796//phosphate-containing compound metabolic process;GO:0007423//sensory organ development;GO:0021955//central nervous system neuron axonogenesis
2	Isoform0000709	Isoform0000709	0.945832	0.462931	1.03079	1.34445e-22	1.98414e-18	PREDICTED: LOW QUALITY PROTEIN: bifunctional glutamate/proline--tRNA ligase-like [Lates calcarifer]	Metabolism;Metabolism;Metabolism;Genetic Information Processing;Metabolism	Global and Overview;Global and Overview;Global and Overview;Translation;Metabolism of cofactors and vitamins	ko01100//Metabolic pathways;ko01110//Biosynthesis of secondary metabolites;ko01120//Microbial metabolism in diverse environments;ko00970//Aminoacyl-tRNA biosynthesis;ko00860//Porphyrin and chlorophyll metabolism	K14163;K14163;K14163;K14163;K14163	GO:0044424//intracellular part	GO:0004812//aminoacyl-tRNA ligase activity;GO:0032550//purine ribonucleoside binding	GO:0006418//tRNA aminoacylation for protein translation
2	Isoform0004633	Isoform0004633	0.899514	0.26063	1.78714	1.54885e-22	2.28579e-18	PREDICTED: leukotriene B4 receptor 1 [Larimichthys crocea]	Environmental Information Processing	Signaling molecules and interaction	ko04080//Neuroactive ligand-receptor interaction	K04296	GO:0031224//intrinsic component of membrane	GO:0004953//icosanoid receptor activity	GO:0007166//cell surface receptor signaling pathway
2	Isoform0003754	Isoform0003754	0.467236	0.186652	1.3238	1.57221e-22	2.32027e-18	PREDICTED: ATP-dependent RNA helicase DDX18 [Lates calcarifer]	-	-	-	-	-	GO:0003676//nucleic acid binding;GO:0017111//nucleoside-triphosphatase activity;GO:0032550//purine ribonucleoside binding	GO:0030154//cell differentiation
2	Isoform0000052	Isoform0000052	0.429374	0.212676	1.01358	1.87736e-22	2.77061e-18	PREDICTED: protein PRRC2A-like isoform X2 [Larimichthys crocea]	-	-	-	-	-	-	-
2	Isoform0021707	Isoform0021707	1.9388	0.910875	1.08984	2.40495e-22	3.54922e-18	Cell division control protein 42 [Larimichthys crocea]	Cellular Processes;Cellular Processes;Cellular Processes;Environmental Information Processing;Cellular Processes;Cellular Processes;Organismal Systems;Environmental Information Processing	Transport and catabolism;Cell motility;Cellular commiunity;Signal transduction;Cellular commiunity;Cellular commiunity;Endocrine system;Signal transduction	ko04144//Endocytosis;ko04810//Regulation of actin cytoskeleton;ko04510//Focal adhesion;ko04010//MAPK signaling pathway;ko04530//Tight junction;ko04520//Adherens junction;ko04912//GnRH signaling pathway;ko04370//VEGF signaling pathway	K04393;K04393;K04393;K04393;K04393;K04393;K04393;K04393	GO:0044464//cell part	GO:0032550//purine ribonucleoside binding	GO:0035556//intracellular signal transduction
2	Isoform0025586	Isoform0025586	0.533567	0.221018	1.27151	3.84512e-22	5.67463e-18	PREDICTED: LOW QUALITY PROTEIN: von Willebrand factor A domain-containing protein 5A-like [Lates calcarifer]	-	-	-	-	-	-	-
2	Isoform0013169	Isoform0013169	0.310858	0.12883	1.27078	3.85289e-22	5.68609e-18	PREDICTED: muscle M-line assembly protein unc-89-like isoform X1 [Lates calcarifer]	-	-	-	-	-	-	-
2	Isoform0012162	Isoform0012162	0.346188	0.165444	1.06522	4.06875e-22	6.00466e-18	PREDICTED: SAP30-binding protein isoform X2 [Paralichthys olivaceus]	-	-	-	-	-	-	-
2	Isoform0020636	Isoform0020636	0.72093	0.262573	1.45714	4.53476e-22	6.6924e-18	--	-	-	-	-	-	-	-
2	Isoform0025964	Isoform0025964	1.24284	0.522997	1.24877	4.71624e-22	6.96022e-18	PREDICTED: H(+)/Cl(-) exchange transporter 5 isoform X2 [Lates calcarifer]	-	-	-	-	-	-	-
2	Isoform0021240	Isoform0021240	0.396965	0.1967	1.01302	6.74218e-22	9.95011e-18	PREDICTED: Golgi-associated PDZ and coiled-coil motif-containing protein isoform X2 [Lates calcarifer]	-	-	-	-	-	-	-
2	Isoform0000079	Isoform0000079	1.90475	0.907263	1.07001	7.20793e-22	1.06375e-17	Protein strawberry notch [Larimichthys crocea]	-	-	-	-	-	-	GO:0031347//regulation of defense response
2	Isoform0021134	Isoform0021134	0.635913	0.289744	1.13405	9.10102e-22	1.34313e-17	PREDICTED: dystrobrevin beta-like isoform X4 [Lates calcarifer]	-	-	-	-	-	-	-
2	Isoform0025833	Isoform0025833	0.52644	0.15688	1.7466	9.22562e-22	1.36152e-17	--	-	-	-	-	-	-	-
2	Isoform0000246	Isoform0000246	1.11518	0.494304	1.1738	1.02437e-21	1.51176e-17	Furin-1 [Larimichthys crocea]	-	-	-	-	-	GO:0070011//peptidase activity, acting on L-amino acid peptides	GO:0009887//organ morphogenesis;GO:0019538//protein metabolic process;GO:0033333//fin development;GO:0048598//embryonic morphogenesis
2	Isoform0000485	Isoform0000485	0.443333	0.209954	1.07832	1.16971e-21	1.72625e-17	PREDICTED: nuclear factor 1 X-type isoform X2 [Xiphophorus maculatus]	-	-	-	-	-	-	-
2	Isoform0000348	Isoform0000348	1.91628	0.952282	1.00885	1.64043e-21	2.42095e-17	PREDICTED: clathrin heavy chain 2 isoform X5 [Lates calcarifer]	Cellular Processes;Cellular Processes	Transport and catabolism;Transport and catabolism	ko04144//Endocytosis;ko04142//Lysosome	K04646;K04646	-	-	-
2	Isoform0021396	Isoform0021396	0.406036	0.198117	1.03526	3.06971e-21	4.53028e-17	PREDICTED: disintegrin and metalloproteinase domain-containing protein 17 isoform X2 [Lates calcarifer]	Environmental Information Processing	Signal transduction	ko04330//Notch signaling pathway	K06059	-	-	-
2	Isoform0021844	Isoform0021844	0.48025	0.188533	1.34897	3.37693e-21	4.98368e-17	PREDICTED: nuclear ubiquitous casein and cyclin-dependent kinase substrate 1 [Paralichthys olivaceus]	-	-	-	-	-	-	GO:0006796//phosphate-containing compound metabolic process
2	Isoform0028851	Isoform0028851	2.92333	1.44489	1.01665	3.40969e-21	5.03202e-17	PREDICTED: copine-3-like isoform X2 [Larimichthys crocea]	-	-	-	-	-	-	-
2	Isoform0011015	Isoform0011015	0.46251	0.189075	1.29053	3.71936e-21	5.48903e-17	PREDICTED: tetraspanin-8-like [Hippocampus comes]	-	-	-	-	-	-	-
2	Isoform0024107	Isoform0024107	0.358845	0.162673	1.14139	3.99878e-21	5.90139e-17	PREDICTED: LOW QUALITY PROTEIN: E3 ubiquitin-protein ligase BRE1B [Lates calcarifer]	-	-	-	-	-	-	-
2	Isoform0000244	Isoform0000244	0.396199	0.175762	1.1726	4.65389e-21	6.86822e-17	PREDICTED: LOW QUALITY PROTEIN: A-kinase anchor protein 13 [Lates calcarifer]	-	-	-	-	-	-	-
2	Isoform0027538	Isoform0027538	0.705224	0.348452	1.01712	5.28066e-21	7.79319e-17	PREDICTED: protein phosphatase 1 regulatory subunit 12C [Larimichthys crocea]	Cellular Processes;Cellular Processes;Organismal Systems	Cell motility;Cellular commiunity;Circulatory system	ko04810//Regulation of actin cytoskeleton;ko04510//Focal adhesion;ko04270//Vascular smooth muscle contraction	K17457;K17457;K17457	-	-	-
2	Isoform0010818	Isoform0010818	0.351246	0.162577	1.11135	5.31549e-21	7.84459e-17	PREDICTED: CDP-diacylglycerol--inositol 3-phosphatidyltransferase-like [Stegastes partitus]	Metabolism;Metabolism;Environmental Information Processing;Metabolism	Global and Overview;Lipid metabolism;Signal transduction;Carbohydrate metabolism	ko01100//Metabolic pathways;ko00564//Glycerophospholipid metabolism;ko04070//Phosphatidylinositol signaling system;ko00562//Inositol phosphate metabolism	K00999;K00999;K00999;K00999	-	-	-
2	Isoform0000258	Isoform0000258	0.740219	0.333511	1.15022	5.68261e-21	8.38639e-17	PREDICTED: LOW QUALITY PROTEIN: C-myc promoter-binding protein [Lates calcarifer]	-	-	-	-	-	-	-
2	Isoform0021961	Isoform0021961	0.471701	0.208602	1.17712	6.05446e-21	8.93517e-17	PREDICTED: LOW QUALITY PROTEIN: protein IWS1 homolog [Lates calcarifer]	-	-	-	-	GO:0043231//intracellular membrane-bounded organelle	-	GO:0034645//cellular macromolecule biosynthetic process
2	Isoform0026628	Isoform0026628	0.35163	0.154432	1.18709	7.40956e-21	1.0935e-16	PREDICTED: 116 kDa U5 small nuclear ribonucleoprotein component [Lates calcarifer]	Genetic Information Processing	Transcription	ko03040//Spliceosome	K12852	-	GO:0017111//nucleoside-triphosphatase activity;GO:0032550//purine ribonucleoside binding	-
2	Isoform0029146	Isoform0029146	0.611644	0.222056	1.46177	7.47898e-21	1.10375e-16	PREDICTED: bifunctional arginine demethylase and lysyl-hydroxylase JMJD6-like [Notothenia coriiceps]	-	-	-	-	-	-	-
2	Isoform0027735	Isoform0027735	1.16092	0.577853	1.0065	7.55324e-21	1.11471e-16	PREDICTED: calcium-binding protein 39 [Oreochromis niloticus]	Environmental Information Processing	Signal transduction	ko04150//mTOR signaling pathway	K08272	-	-	-
2	Isoform0025948	Isoform0025948	0.97671	0.473564	1.04437	8.33634e-21	1.23028e-16	PREDICTED: probable ATP-dependent RNA helicase DDX46 [Kryptolebias marmoratus]	Genetic Information Processing	Transcription	ko03040//Spliceosome	K12811	-	GO:0017111//nucleoside-triphosphatase activity;GO:0032550//purine ribonucleoside binding	-
2	Isoform0026498	Isoform0026498	0.519288	0.254981	1.02614	1.00637e-20	1.48519e-16	Protein kinase C, delta [Dicentrarchus labrax]	Cellular Processes;Organismal Systems;Organismal Systems	Cellular commiunity;Circulatory system;Endocrine system	ko04530//Tight junction;ko04270//Vascular smooth muscle contraction;ko04912//GnRH signaling pathway	K06068;K06068;K06068	-	GO:0004674//protein serine/threonine kinase activity;GO:0032550//purine ribonucleoside binding;GO:0043169//cation binding	GO:0006464//cellular protein modification process;GO:0006796//phosphate-containing compound metabolic process;GO:0007165//signal transduction
2	Isoform0021922	Isoform0021922	1.01244	0.352994	1.52012	1.13866e-20	1.68044e-16	PREDICTED: hexokinase-2 [Oreochromis niloticus]	Metabolism;Metabolism;Metabolism;Metabolism;Metabolism;Organismal Systems;Metabolism;Metabolism;Metabolism;Metabolism;Metabolism;Metabolism	Global and Overview;Global and Overview;Global and Overview;Global and Overview;Global and Overview;Endocrine system;Carbohydrate metabolism;Carbohydrate metabolism;Carbohydrate metabolism;Carbohydrate metabolism;Carbohydrate metabolism;Biosynthesis of other secondary metabolites	ko01100//Metabolic pathways;ko01110//Biosynthesis of secondary metabolites;ko01130//Biosynthesis of antibiotics;ko01120//Microbial metabolism in diverse environments;ko01200//Carbon metabolism;ko04910//Insulin signaling pathway;ko00010//Glycolysis / Gluconeogenesis;ko00520//Amino sugar and nucleotide sugar metabolism;ko00051//Fructose and mannose metabolism;ko00500//Starch and sucrose metabolism;…	K00844;K00844;K00844;K00844;K00844;K00844;K00844;K00844;K00844;K00844;K00844;K00844	GO:0043231//intracellular membrane-bounded organelle	GO:0003676//nucleic acid binding;GO:0016773//phosphotransferase activity, alcohol group as acceptor;GO:0032550//purine ribonucleoside binding	GO:0006090//pyruvate metabolic process;GO:0010468//regulation of gene expression;GO:0016310//phosphorylation;GO:0044238//primary metabolic process
2	Isoform0025682	Isoform0025682	0.514071	0.20956	1.2946	1.24038e-20	1.83055e-16	PREDICTED: SWI/SNF-related matrix-associated actin-dependent regulator of chromatin subfamily A member 5 [Lates calcarifer]	-	-	-	-	GO:0031010//ISWI-type complex	GO:0003676//nucleic acid binding;GO:0003682//chromatin binding;GO:0017111//nucleoside-triphosphatase activity;GO:0032550//purine ribonucleoside binding	GO:0006338//chromatin remodeling;GO:0009888//tissue development
2	Isoform0000368	Isoform0000368	0.914237	0.401781	1.18616	1.26318e-20	1.8642e-16	PREDICTED: guanine nucleotide exchange factor VAV3 isoform X2 [Larimichthys crocea]	Cellular Processes;Cellular Processes	Cell motility;Cellular commiunity	ko04810//Regulation of actin cytoskeleton;ko04510//Focal adhesion	K05730;K05730	-	GO:0005088//Ras guanyl-nucleotide exchange factor activity;GO:0043169//cation binding	GO:0043087//regulation of GTPase activity
2	Isoform0025579	Isoform0025579	0.425908	0.201946	1.07657	1.29605e-20	1.91271e-16	Translocation protein SEC62 [Larimichthys crocea]	Genetic Information Processing;Genetic Information Processing	Folding, sorting and degradation;Folding, sorting and degradation	ko04141//Protein processing in endoplasmic reticulum;ko03060//Protein export	K12275;K12275	GO:0031224//intrinsic component of membrane	-	GO:0008104//protein localization
2	Isoform0011359	Isoform0011359	0.490864	0.233821	1.06992	1.31927e-20	1.94698e-16	PREDICTED: ubiquitin carboxyl-terminal hydrolase 11-like [Lates calcarifer]	-	-	-	-	-	-	-
2	Isoform0011367	Isoform0011367	0.476555	0.216107	1.1409	1.56391e-20	2.30801e-16	PREDICTED: probable ATP-dependent RNA helicase ddx6 [Notothenia coriiceps]	Genetic Information Processing	Folding, sorting and degradation	ko03018//RNA degradation	K12614	-	GO:0017111//nucleoside-triphosphatase activity;GO:0032550//purine ribonucleoside binding	-
2	Isoform0000121	Isoform0000121	0.286242	0.141952	1.01183	1.72985e-20	2.55291e-16	PREDICTED: protein SMG7 isoform X2 [Stegastes partitus]	Genetic Information Processing	Translation	ko03015//mRNA surveillance pathway	K14409	-	-	-
2	Isoform0025238	Isoform0025238	0.383601	0.191743	1.00043	1.77468e-20	2.61907e-16	PREDICTED: RNA polymerase-associated protein CTR9 homolog [Lates calcarifer]	-	-	-	-	GO:0008023//transcription elongation factor complex	-	GO:0014031//mesenchymal cell development
2	Isoform0024551	Isoform0024551	0.330247	0.14627	1.17492	2.03177e-20	2.99849e-16	PREDICTED: N-alpha-acetyltransferase 15, NatA auxiliary subunit [Lates calcarifer]	-	-	-	-	-	-	-
2	Isoform0000614	Isoform0000614	1.76604	0.633451	1.47921	2.57385e-20	3.79849e-16	PREDICTED: zinc metalloproteinase-disintegrin-like 2d [Notothenia coriiceps]	-	-	-	-	-	-	-
2	Isoform0025959	Isoform0025959	0.489031	0.159442	1.6169	2.61613e-20	3.86089e-16	PREDICTED: ABC transporter F family member 4-like, partial [Larimichthys crocea]	-	-	-	-	-	-	-
2	Isoform0026411	Isoform0026411	1.76027	0.861966	1.03009	2.78229e-20	4.10611e-16	PREDICTED: protein GPR108 [Larimichthys crocea]	-	-	-	-	-	-	-
2	Isoform0000534	Isoform0000534	1.06253	0.401272	1.40485	3.00347e-20	4.43252e-16	PREDICTED: transferrin receptor protein 1 [Stegastes partitus]	Cellular Processes;Cellular Processes	Transport and catabolism;Transport and catabolism	ko04145//Phagosome;ko04144//Endocytosis	K06503;K06503	GO:0016020//membrane	-	GO:0006897//endocytosis;GO:0015031//protein transport;GO:0020027//hemoglobin metabolic process;GO:0030099//myeloid cell differentiation;GO:0046916//cellular transition metal ion homeostasis
2	Isoform0000003	Isoform0000003	0.353853	0.171763	1.04273	4.72607e-20	6.97473e-16	PREDICTED: baculoviral IAP repeat-containing protein 6 isoform X7 [Stegastes partitus]	Genetic Information Processing	Folding, sorting and degradation	ko04120//Ubiquitin mediated proteolysis	K10586	-	-	-
2	Isoform0021217	Isoform0021217	0.617812	0.199977	1.62734	4.84749e-20	7.15392e-16	PREDICTED: cell wall integrity and stress response component 4-like [Stegastes partitus]	-	-	-	-	-	-	-
2	Isoform0025223	Isoform0025223	1.34952	0.651729	1.05011	5.14955e-20	7.59971e-16	PREDICTED: von Willebrand factor A domain-containing protein 7-like [Lates calcarifer]	-	-	-	-	-	-	-
2	Isoform0009059	Isoform0009059	0.392335	0.195411	1.00557	5.35592e-20	7.90427e-16	ER-associated Hsp40 co-chaperone [Sparus aurata]	Genetic Information Processing	Folding, sorting and degradation	ko04141//Protein processing in endoplasmic reticulum	K09517	-	GO:0005515//protein binding	-
2	Isoform0027152	Isoform0027152	0.574159	0.271773	1.07905	6.74898e-20	9.96015e-16	PREDICTED: RNA-binding motif, single-stranded-interacting protein 1-like isoform X2 [Larimichthys crocea]	-	-	-	-	-	-	-
2	Isoform0000793	Isoform0000793	0.499031	0.24028	1.05441	6.80335e-20	1.00404e-15	PREDICTED: peptidyl-glycine alpha-amidating monooxygenase isoform X3 [Lates calcarifer]	-	-	-	-	-	-	-
2	Isoform0011449	Isoform0011449	0.662681	0.289581	1.19435	9.31923e-20	1.37533e-15	PREDICTED: peroxisomal acyl-coenzyme A oxidase 1 isoform X1 [Larimichthys crocea]	Metabolism;Metabolism;Organismal Systems;Cellular Processes;Metabolism;Metabolism;Metabolism;Metabolism	Global and Overview;Global and Overview;Endocrine system;Transport and catabolism;Lipid metabolism;Global and Overview;Lipid metabolism;Lipid metabolism	ko01100//Metabolic pathways;ko01110//Biosynthesis of secondary metabolites;ko03320//PPAR signaling pathway;ko04146//Peroxisome;ko00071//Fatty acid degradation;ko01212//Fatty acid metabolism;ko01040//Biosynthesis of unsaturated fatty acids;ko00592//alpha-Linolenic acid metabolism	K00232;K00232;K00232;K00232;K00232;K00232;K00232;K00232	GO:0042579//microbody	GO:0000166//nucleotide binding;GO:0016634//oxidoreductase activity, acting on the CH-CH group of donors, oxygen as acceptor	GO:0009062//fatty acid catabolic process
2	Isoform0000029	Isoform0000029	1.02633	0.511886	1.0036	1.60123e-19	2.3631e-15	PREDICTED: AP-1 complex subunit sigma-1A isoform X1 [Lates calcarifer]	Cellular Processes	Transport and catabolism	ko04142//Lysosome	K12394	-	-	-
2	Isoform0021695	Isoform0021695	0.446417	0.190333	1.22987	2.1192e-19	3.12752e-15	PREDICTED: anoctamin-10 [Lates calcarifer]	-	-	-	-	GO:0031224//intrinsic component of membrane	-	-
2	Isoform0025021	Isoform0025021	0.94005	0.409916	1.19741	2.16912e-19	3.20118e-15	PREDICTED: sodium-dependent lysophosphatidylcholine symporter 1 [Lates calcarifer]	-	-	-	-	-	-	-
2	Isoform0026517	Isoform0026517	0.565016	0.280995	1.00775	2.34722e-19	3.46403e-15	PREDICTED: phosphatidylinositol transfer protein beta isoform-like [Notothenia coriiceps]	-	-	-	-	-	-	GO:0051234//establishment of localization
2	Isoform0000461	Isoform0000461	0.418391	0.205634	1.02477	3.12768e-19	4.61583e-15	PREDICTED: myelin protein zero-like protein 1 isoform X1 [Larimichthys crocea]	Environmental Information Processing	Signaling molecules and interaction	ko04514//Cell adhesion molecules (CAMs)	K06770	-	-	-
2	Isoform0002058	Isoform0002058	0.791718	0.366281	1.11204	3.85179e-19	5.68448e-15	PREDICTED: neuroplastin-like isoform X2 [Stegastes partitus]	-	-	-	-	-	-	-
2	Isoform0001976	Isoform0001976	1.54068	0.282841	2.4455	5.49195e-19	8.10502e-15	PREDICTED: LOW QUALITY PROTEIN: sodium/nucleoside cotransporter 2-like [Lates calcarifer]	-	-	-	-	-	-	-
2	Isoform0004626	Isoform0004626	0.321198	0.153377	1.06638	6.05074e-19	8.92968e-15	PREDICTED: bridging integrator 3 [Stegastes partitus]	-	-	-	-	-	-	-
2	Isoform0027630	Isoform0027630	0.806327	0.377361	1.09542	6.44531e-19	9.51199e-15	PREDICTED: CD276 antigen-like [Lates calcarifer]	Environmental Information Processing;Organismal Systems;Organismal Systems	Signaling molecules and interaction;Immune system;Immune system	ko04514//Cell adhesion molecules (CAMs);ko04672//Intestinal immune network for IgA production;ko04620//Toll-like receptor signaling pathway	K05413;K05413;K05413	-	-	-
2	Isoform0001939	Isoform0001939	0.423616	0.210436	1.00938	7.38821e-19	1.09035e-14	--	-	-	-	-	-	-	-
2	Isoform0021937	Isoform0021937	0.803804	0.330271	1.28319	7.64936e-19	1.12889e-14	PREDICTED: phosphatidate phosphatase LPIN2-like isoform X2 [Lates calcarifer]	Metabolism;Metabolism;Metabolism;Metabolism	Global and Overview;Global and Overview;Lipid metabolism;Lipid metabolism	ko01100//Metabolic pathways;ko01110//Biosynthesis of secondary metabolites;ko00564//Glycerophospholipid metabolism;ko00561//Glycerolipid metabolism	K15728;K15728;K15728;K15728	-	-	-
2	Isoform0015037	Isoform0015037	0.368388	0.169508	1.11988	8.50156e-19	1.25466e-14	PREDICTED: YY1-associated factor 2 isoform X2 [Notothenia coriiceps]	-	-	-	-	-	-	-
2	Isoform0026397	Isoform0026397	0.36328	0.147127	1.30402	1.18561e-18	1.74972e-14	PREDICTED: epsin-1-like isoform X2 [Cyprinodon variegatus]	Cellular Processes	Transport and catabolism	ko04144//Endocytosis	K12471	-	-	-
2	Isoform0011381	Isoform0011381	1.11706	0.557025	1.00389	1.2269e-18	1.81066e-14	PREDICTED: SLAM family member 5 [Lates calcarifer]	-	-	-	-	-	-	-
2	Isoform0010250	Isoform0010250	0.419629	0.183578	1.19272	1.46547e-18	2.16274e-14	PREDICTED: tumor necrosis factor receptor superfamily member 6B-like isoform X1 [Lates calcarifer]	Environmental Information Processing	Signaling molecules and interaction	ko04060//Cytokine-cytokine receptor interaction	K05143	-	-	-
2	Isoform0010681	Isoform0010681	0.536502	0.238828	1.16761	1.63679e-18	2.41558e-14	PREDICTED: AP-1 complex subunit beta-1 isoform X1 [Larimichthys crocea]	Cellular Processes	Transport and catabolism	ko04144//Endocytosis	K11825	GO:0030119//AP-type membrane coat adaptor complex	GO:0022892//substrate-specific transporter activity	GO:0015031//protein transport
2	Isoform0021970	Isoform0021970	1.65666	0.798442	1.05301	2.42151e-18	3.57366e-14	PREDICTED: phostensin [Larimichthys crocea]	-	-	-	-	-	-	-
2	Isoform0000661	Isoform0000661	0.492504	0.218652	1.1715	2.45846e-18	3.62819e-14	PREDICTED: ubiquitin carboxyl-terminal hydrolase 7 isoform X3 [Poecilia latipinna]	Environmental Information Processing	Signal transduction	ko04068//FoxO signaling pathway	K11838	-	-	-
2	Isoform0029369	Isoform0029369	0.397087	0.183567	1.11315	3.58754e-18	5.29448e-14	UDP-N-acetylglucosamine transporter [Larimichthys crocea]	-	-	-	-	-	-	-
2	Isoform0029498	Isoform0029498	0.510549	0.217198	1.23304	3.59834e-18	5.31043e-14	PREDICTED: serrate RNA effector molecule homolog [Cynoglossus semilaevis]	-	-	-	-	-	-	-
2	Isoform0024633	Isoform0024633	0.323789	0.137874	1.2317	5.56734e-18	8.21628e-14	PREDICTED: bifunctional arginine demethylase and lysyl-hydroxylase JMJD6 [Lates calcarifer]	-	-	-	-	GO:0031981//nuclear lumen;GO:0043232//intracellular non-membrane-bounded organelle	GO:0003723//RNA binding;GO:0031543//peptidyl-proline dioxygenase activity;GO:0032452//histone demethylase activity;GO:0043169//cation binding;GO:0045543//gibberellin 2-beta-dioxygenase activity	GO:0001525//angiogenesis;GO:0006325//chromatin organization;GO:0017185//peptidyl-lysine hydroxylation;GO:0034645//cellular macromolecule biosynthetic process;GO:0043484//regulation of RNA splicing;GO:0044710//single-organism metabolic process;GO:0048869//cellular developmental process
2	Isoform0012582	Isoform0012582	0.607828	0.238268	1.35108	6.34036e-18	9.3571e-14	PREDICTED: C-reactive protein-like [Lates calcarifer]	-	-	-	-	-	-	-
2	Isoform0010774	Isoform0010774	0.533063	0.230946	1.20675	7.0947e-18	1.04704e-13	PREDICTED: zinc transporter ZIP14-like isoform X1 [Lates calcarifer]	-	-	-	-	-	GO:0022890//inorganic cation transmembrane transporter activity	GO:0006812//cation transport;GO:0044763//single-organism cellular process
2	Isoform0025435	Isoform0025435	4.22474	1.67569	1.33411	7.32743e-18	1.08138e-13	gp91phox protein [Takifugu rubripes]	Cellular Processes	Transport and catabolism	ko04145//Phagosome	K08008	GO:0031224//intrinsic component of membrane	GO:0003824//catalytic activity	GO:0044710//single-organism metabolic process
2	Isoform0029207	Isoform0029207	0.417286	0.197103	1.08209	9.54618e-18	1.40882e-13	PREDICTED: dnaJ homolog subfamily A member 1-like [Lates calcarifer]	Genetic Information Processing	Folding, sorting and degradation	ko04141//Protein processing in endoplasmic reticulum	K09502	-	GO:0005515//protein binding;GO:0043169//cation binding	GO:0006950//response to stress;GO:0044267//cellular protein metabolic process
2	Isoform0027549	Isoform0027549	0.67548	0.212349	1.66948	1.23564e-17	1.82355e-13	PREDICTED: E3 ubiquitin-protein ligase RNF19B-like [Lates calcarifer]	-	-	-	-	-	GO:0043169//cation binding	-
2	Isoform0027305	Isoform0027305	0.564398	0.265804	1.08635	1.35201e-17	1.99529e-13	PREDICTED: plasma membrane calcium-transporting ATPase 1 isoform X2 [Lates calcarifer]	Organismal Systems;Environmental Information Processing	Circulatory system;Signal transduction	ko04261//Adrenergic signaling in cardiomyocytes;ko04020//Calcium signaling pathway	K05850;K05850	GO:0031224//intrinsic component of membrane	GO:0019829//cation-transporting ATPase activity;GO:0032550//purine ribonucleoside binding;GO:0043169//cation binding	GO:0006816//calcium ion transport;GO:0048666//neuron development;GO:0048884//neuromast development;GO:0050954//sensory perception of mechanical stimulus
2	Isoform0027737	Isoform0027737	0.921934	0.402375	1.19612	1.45565e-17	2.14825e-13	PREDICTED: hemicentin-1-like [Notothenia coriiceps]	-	-	-	-	-	-	-
2	Isoform0010978	Isoform0010978	0.332966	0.15279	1.12383	1.50022e-17	2.21402e-13	PREDICTED: LOW QUALITY PROTEIN: protein polybromo-1-like [Lates calcarifer]	-	-	-	-	-	-	-
2	Isoform0000062	Isoform0000062	0.941825	0.466682	1.01302	1.93891e-17	2.86145e-13	PREDICTED: homeodomain-interacting protein kinase 3-like isoform X3 [Paralichthys olivaceus]	-	-	-	-	-	-	-
2	Isoform0024344	Isoform0024344	0.423417	0.201111	1.07409	2.56816e-17	3.79009e-13	Choline-phosphate cytidylyltransferase A [Larimichthys crocea]	Metabolism;Metabolism	Global and Overview;Lipid metabolism	ko01100//Metabolic pathways;ko00564//Glycerophospholipid metabolism	K00968;K00968	-	-	-
2	Isoform0026981	Isoform0026981	0.938637	0.397062	1.2412	3.59144e-17	5.30025e-13	PREDICTED: phosphoinositide 3-kinase adapter protein 1 isoform X2 [Notothenia coriiceps]	-	-	-	-	-	-	-
2	Isoform0021806	Isoform0021806	1.03222	0.275394	1.90619	4.13098e-17	6.09651e-13	PREDICTED: phosphoinositide 3-kinase regulatory subunit 5 [Larimichthys crocea]	Cellular Processes;Cellular Processes;Environmental Information Processing;Organismal Systems;Organismal Systems;Environmental Information Processing;Cellular Processes;Organismal Systems;Environmental Information Processing;Environmental Information Processing;Organismal Systems;Environmental Information Processing;Environmental Information Processing	Cell motility;Cellular commiunity;Signal transduction;Endocrine system;Circulatory system;Signal transduction;Cell growth and death;Immune system;Signal transduction;Signal transduction;Endocrine system;Signal transduction;Signal transduction	ko04810//Regulation of actin cytoskeleton;ko04510//Focal adhesion;ko04630//Jak-STAT signaling pathway;ko04910//Insulin signaling pathway;ko04261//Adrenergic signaling in cardiomyocytes;ko04068//FoxO signaling pathway;ko04210//Apoptosis;ko04620//Toll-like receptor signaling pathway;ko04150//mTOR signaling pathway;ko04070//Phosphatidylinositol signaling system;ko04914//Progesterone-mediated oocyte …	K02649;K02649;K02649;K02649;K02649;K02649;K02649;K02649;K02649;K02649;K02649;K02649;K02649	-	GO:0035014//phosphatidylinositol 3-kinase regulator activity	GO:0043550//regulation of lipid kinase activity
2	Isoform0000448	Isoform0000448	0.656942	0.299853	1.13151	4.59931e-17	6.78765e-13	PREDICTED: acidic leucine-rich nuclear phosphoprotein 32 family member E isoform X4 [Lates calcarifer]	-	-	-	-	-	-	-
2	Isoform0024102	Isoform0024102	0.400397	0.198086	1.01531	1.72755e-16	2.54952e-12	PREDICTED: importin subunit alpha-4 [Stegastes partitus]	-	-	-	-	GO:0044424//intracellular part	GO:0022892//substrate-specific transporter activity	GO:0006886//intracellular protein transport
2	Isoform0026501	Isoform0026501	0.622837	0.297445	1.06623	1.85057e-16	2.73107e-12	hydroxyacyl-CoA dehydrogenase [Dicentrarchus labrax]	Metabolism;Metabolism;Metabolism;Metabolism;Metabolism;Metabolism;Metabolism;Metabolism;Metabolism;Metabolism;Metabolism	Global and Overview;Global and Overview;Global and Overview;Global and Overview;Lipid metabolism;Amino acid metabolism;Amino acid metabolism;Global and Overview;Amino acid metabolism;Lipid metabolism;Carbohydrate metabolism	ko01100//Metabolic pathways;ko01110//Biosynthesis of secondary metabolites;ko01130//Biosynthesis of antibiotics;ko01120//Microbial metabolism in diverse environments;ko00071//Fatty acid degradation;ko00280//Valine, leucine and isoleucine degradation;ko00380//Tryptophan metabolism;ko01212//Fatty acid metabolism;ko00310//Lysine degradation;ko00062//Fatty acid elongation;ko00650//Butanoate metabolism	K00022;K00022;K00022;K00022;K00022;K00022;K00022;K00022;K00022;K00022;K00022	-	-	-
2	Isoform0022003	Isoform0022003	0.719073	0.338618	1.08648	2.33507e-16	3.4461e-12	PREDICTED: long-chain-fatty-acid--CoA ligase 4 [Lates calcarifer]	Metabolism;Organismal Systems;Organismal Systems;Cellular Processes;Metabolism;Metabolism;Metabolism	Global and Overview;Endocrine system;Endocrine system;Transport and catabolism;Lipid metabolism;Global and Overview;Lipid metabolism	ko01100//Metabolic pathways;ko04920//Adipocytokine signaling pathway;ko03320//PPAR signaling pathway;ko04146//Peroxisome;ko00071//Fatty acid degradation;ko01212//Fatty acid metabolism;ko00061//Fatty acid biosynthesis	K01897;K01897;K01897;K01897;K01897;K01897;K01897	-	-	-
2	Isoform0000566	Isoform0000566	0.682937	0.308661	1.14573	3.42079e-16	5.04841e-12	PREDICTED: NAD-dependent malic enzyme, mitochondrial [Larimichthys crocea]	Metabolism;Metabolism	Global and Overview;Carbohydrate metabolism	ko01200//Carbon metabolism;ko00620//Pyruvate metabolism	K00027;K00027	-	GO:0000166//nucleotide binding;GO:0004470//malic enzyme activity;GO:0043169//cation binding	GO:0043648//dicarboxylic acid metabolic process
2	Isoform0000224	Isoform0000224	0.811898	0.378485	1.10106	3.53187e-16	5.21233e-12	PREDICTED: LOW QUALITY PROTEIN: phosphatidylinositol 3,4,5-trisphosphate-dependent Rac exchanger 1 protein [Lates calcarifer]	-	-	-	-	-	GO:0005088//Ras guanyl-nucleotide exchange factor activity	GO:0032924//activin receptor signaling pathway;GO:0043087//regulation of GTPase activity
2	Isoform0026376	Isoform0026376	0.429896	0.191191	1.16897	3.79853e-16	5.60587e-12	PREDICTED: obscurin-like [Lates calcarifer]	-	-	-	-	-	-	-
2	Isoform0002362	Isoform0002362	0.578217	0.26996	1.09887	4.51449e-16	6.66249e-12	PREDICTED: pumilio homolog 3 [Larimichthys crocea]	-	-	-	-	-	-	-
2	Isoform0019905	Isoform0019905	0.325577	0.161835	1.00847	5.32083e-16	7.85248e-12	PREDICTED: elongation factor 1-beta [Hippocampus comes]	-	-	-	-	GO:0043234//protein complex	-	GO:0010467//gene expression;GO:0034645//cellular macromolecule biosynthetic process
2	Isoform0028639	Isoform0028639	1.07706	0.441298	1.28727	5.71071e-16	8.42786e-12	PREDICTED: gelsolin isoform X2 [Lates calcarifer]	Cellular Processes	Cell motility	ko04810//Regulation of actin cytoskeleton	K05768	-	GO:0046872//metal ion binding	GO:0051693//actin filament capping
2	Isoform0021659	Isoform0021659	0.480982	0.199149	1.27214	7.52559e-16	1.11063e-11	PREDICTED: tax1-binding protein 3 [Poecilia mexicana]	-	-	-	-	-	-	-
2	Isoform0000544	Isoform0000544	1.5581	0.749622	1.05555	1.02359e-15	1.51062e-11	PREDICTED: LIM domain kinase 1-like isoform X2 [Larimichthys crocea]	Cellular Processes	Cell motility	ko04810//Regulation of actin cytoskeleton	K05743	-	GO:0016301//kinase activity;GO:0032550//purine ribonucleoside binding;GO:0046914//transition metal ion binding	GO:0006464//cellular protein modification process
2	Isoform0010952	Isoform0010952	1.25018	0.372642	1.74628	3.72977e-15	5.5044e-11	PREDICTED: FYVE, RhoGEF and PH domain-containing protein 4 isoform X1 [Lates calcarifer]	-	-	-	-	-	-	-
2	Isoform0004756	Isoform0004756	2.50308	1.17649	1.08922	8.92279e-15	1.31683e-10	PREDICTED: cyclin-G2-like [Lates calcarifer]	Environmental Information Processing;Cellular Processes	Signal transduction;Cell growth and death	ko04068//FoxO signaling pathway;ko04115//p53 signaling pathway	K10146;K10146	-	-	-
2	Isoform0010694	Isoform0010694	3.21612	1.31585	1.28933	1.14861e-14	1.69512e-10	PREDICTED: tumor necrosis factor alpha-induced protein 3 [Larimichthys crocea]	Organismal Systems	Immune system	ko04621//NOD-like receptor signaling pathway	K11859	-	GO:0046914//transition metal ion binding	-
2	Isoform0026694	Isoform0026694	0.490096	0.240353	1.02791	1.15432e-14	1.70354e-10	Platelet-derived growth factor subunit A [Larimichthys crocea]	Cellular Processes;Cellular Processes;Environmental Information Processing;Environmental Information Processing;Cellular Processes	Cell motility;Cellular commiunity;Signal transduction;Signaling molecules and interaction;Cellular commiunity	ko04810//Regulation of actin cytoskeleton;ko04510//Focal adhesion;ko04010//MAPK signaling pathway;ko04060//Cytokine-cytokine receptor interaction;ko04540//Gap junction	K04359;K04359;K04359;K04359;K04359	-	-	-
2	Isoform0010584	Isoform0010584	0.404564	0.195532	1.04896	2.35742e-14	3.47907e-10	PREDICTED: semaphorin-4B-like [Larimichthys crocea]	-	-	-	-	-	-	-
2	Isoform0024356	Isoform0024356	1.05767	0.467452	1.17799	2.73302e-14	4.03338e-10	PREDICTED: disintegrin and metalloproteinase domain-containing protein 8-like [Stegastes partitus]	-	-	-	-	-	-	-
2	Isoform0020299	Isoform0020299	0.448318	0.214604	1.06284	2.78713e-14	4.11324e-10	--	-	-	-	-	-	-	-
2	Isoform0025637	Isoform0025637	0.533236	0.256247	1.05724	3.64372e-14	5.37741e-10	PREDICTED: SH3 domain-binding protein 2 isoform X3 [Lates calcarifer]	-	-	-	-	-	-	-
2	Isoform0026529	Isoform0026529	4.75894	2.17735	1.12807	3.92029e-14	5.78557e-10	PREDICTED: nucleolin [Lates calcarifer]	-	-	-	-	-	-	-
2	Isoform0023425	Isoform0023425	0.825462	0.401544	1.03965	5.93894e-14	8.76468e-10	--	-	-	-	-	-	-	-
2	Isoform0001521	Isoform0001521	0.689964	0.282872	1.28637	7.0601e-14	1.04193e-09	PREDICTED: arrestin domain-containing protein 3-like isoform X2 [Paralichthys olivaceus]	-	-	-	-	-	-	-
2	Isoform0024900	Isoform0024900	0.555693	0.262654	1.08113	1.261e-13	1.86098e-09	PREDICTED: succinate-semialdehyde dehydrogenase, mitochondrial-like isoform X1 [Lates calcarifer]	Metabolism;Metabolism;Metabolism;Metabolism	Global and Overview;Global and Overview;Amino acid metabolism;Carbohydrate metabolism	ko01100//Metabolic pathways;ko01120//Microbial metabolism in diverse environments;ko00250//Alanine, aspartate and glutamate metabolism;ko00650//Butanoate metabolism	K00139;K00139;K00139;K00139	-	-	-
2	Isoform0022796	Isoform0022796	2.41363	0.33027	2.86949	3.5895e-13	5.29738e-09	PREDICTED: histone H1-like [Xiphophorus maculatus]	-	-	-	-	GO:0043229//intracellular organelle	-	-
2	Isoform0024234	Isoform0024234	0.441251	0.194247	1.18371	4.02923e-13	5.94634e-09	PREDICTED: chromatin complexes subunit BAP18 isoform X1 [Poecilia formosa]	-	-	-	-	-	GO:0005488//binding	-
2	Isoform0007933	Isoform0007933	1.79073	0.727609	1.29932	5.05668e-13	7.46265e-09	PREDICTED: proline-serine-threonine phosphatase-interacting protein 1 isoform X1 [Larimichthys crocea]	Organismal Systems	Immune system	ko04621//NOD-like receptor signaling pathway	K12804	-	-	-
2	Isoform0024623	Isoform0024623	0.756976	0.321888	1.23369	3.146e-12	4.64287e-08	PREDICTED: CD166 antigen isoform X3 [Cynoglossus semilaevis]	Environmental Information Processing	Signaling molecules and interaction	ko04514//Cell adhesion molecules (CAMs)	K06547	GO:0031224//intrinsic component of membrane	-	-
2	Isoform0026799	Isoform0026799	14.0665	6.81901	1.04463	4.17576e-12	6.16259e-08	toll-like receptor 5S [Epinephelus coioides]	Organismal Systems	Immune system	ko04620//Toll-like receptor signaling pathway	K10168	-	-	-
2	Isoform0026134	Isoform0026134	1.88191	0.422812	2.15411	4.54677e-12	6.71012e-08	PREDICTED: interleukin-1 receptor type 1-like [Larimichthys crocea]	-	-	-	-	-	-	GO:0007165//signal transduction
2	Isoform0024251	Isoform0024251	0.535	0.254291	1.07306	1.05394e-11	1.55541e-07	PREDICTED: neurocalcin-delta A [Oreochromis niloticus]	-	-	-	-	GO:0030125//clathrin vesicle coat	GO:0015631//tubulin binding;GO:0046872//metal ion binding	GO:0006810//transport;GO:0007267//cell-cell signaling;GO:0008217//regulation of blood pressure;GO:0019932//second-messenger-mediated signaling
2	Isoform0010669	Isoform0010669	1.04165	0.387842	1.42534	1.87663e-10	2.76953e-06	interleukin-34 [Epinephelus coioides]	-	-	-	-	-	-	-
2	Isoform0028301	Isoform0028301	1.43088	0.638952	1.16312	4.50551e-10	6.64924e-06	PREDICTED: tumor necrosis factor receptor superfamily member 16-like [Lates calcarifer]	Environmental Information Processing	Signaling molecules and interaction	ko04060//Cytokine-cytokine receptor interaction	K05146	-	-	-
2	Isoform0015546	Isoform0015546	0.504447	0.241097	1.06509	1.00632e-09	1.48513e-05	--	-	-	-	-	-	-	-
2	Isoform0027507	Isoform0027507	11.7282	5.58098	1.07139	3.42431e-09	5.05359e-05	PREDICTED: 6-phosphofructo-2-kinase/fructose-2,6-bisphosphatase 3 isoform X2 [Lates calcarifer]	Metabolism	Carbohydrate metabolism	ko00051//Fructose and mannose metabolism	K01103	-	GO:0008443//phosphofructokinase activity;GO:0032550//purine ribonucleoside binding;GO:0050308//sugar-phosphatase activity	GO:0016310//phosphorylation;GO:0019318//hexose metabolic process
2	Isoform0026197	Isoform0026197	5.72631	1.36485	2.06887	1.57441e-08	0.000232352	PREDICTED: C5a anaphylatoxin chemotactic receptor 1-like [Larimichthys crocea]	Environmental Information Processing	Signaling molecules and interaction	ko04080//Neuroactive ligand-receptor interaction	K04010	-	-	-
2	Isoform0026139	Isoform0026139	0.553907	0.265118	1.06301	2.03177e-08	0.000299848	PREDICTED: chromatin assembly factor 1 subunit A-like isoform X1 [Neolamprologus brichardi]	-	-	-	-	-	-	-
2	Isoform0026684	Isoform0026684	1.38119	0.51412	1.42574	6.86347e-07	0.0101291	PREDICTED: probable E3 ubiquitin-protein ligase DTX3 isoform X1 [Larimichthys crocea]	Environmental Information Processing	Signal transduction	ko04330//Notch signaling pathway	K06058	-	-	-
2	Isoform0004256	Isoform0004256	72.778	27.5431	1.40181	1.12835e-05	0.166522	PREDICTED: metalloproteinase inhibitor 2 [Larimichthys crocea]	-	-	-	-	-	GO:0004866//endopeptidase inhibitor activity	GO:0010466//negative regulation of peptidase activity
2	Isoform0005096	Isoform0005096	0.836819	0.367569	1.1869	1.48238e-05	0.218769	PREDICTED: uncharacterized protein LOC102309500 [Haplochromis burtoni]	-	-	-	-	-	-	-
2	Isoform0008610	Isoform0008610	1.18231	0.530675	1.15571	0.000489216	1	PREDICTED: G-protein coupled receptor 84 [Notothenia coriiceps]	-	-	-	-	-	-	-
2	Isoform0004176	Isoform0004176	1.27723	0.429317	1.5729	0.00050226	1	PREDICTED: protein phosphatase 1 regulatory subunit 3C [Lates calcarifer]	Organismal Systems	Endocrine system	ko04910//Insulin signaling pathway	K07189	-	-	GO:0006073//cellular glucan metabolic process
2	Isoform0019629	Isoform0019629	8.14182	2.99799	1.44135	0.000840257	1	histone 2, H2a [Danio rerio]	-	-	-	-	GO:0000785//chromatin;GO:0043231//intracellular membrane-bounded organelle;GO:0044421//extracellular region part	GO:0003676//nucleic acid binding;GO:0046983//protein dimerization activity	GO:0035821//modification of morphology or physiology of other organism;GO:0042742//defense response to bacterium
2	Isoform0030044	Isoform0030044	3.63798	0.634389	2.5197	0.00536141	1	PREDICTED: complement factor B-like [Lates calcarifer]	-	-	-	-	-	GO:0004175//endopeptidase activity	GO:0002252//immune effector process;GO:0019538//protein metabolic process
3	Isoform0022573	Isoform0022573	5.12538	0.191683	4.74086	3.84076e-40	5.66819e-36	PREDICTED: interferon alpha-inducible protein 27-like protein 2A [Kryptolebias marmoratus]	-	-	-	-	-	-	-
3	Isoform0019559	Isoform0019559	89.5408	17.7713	2.333	5.34955e-35	7.89487e-31	ferritin middle subunit, partial [Epinephelus bruneus]	-	-	-	-	-	GO:0005506//iron ion binding	GO:0046916//cellular transition metal ion homeostasis
3	Isoform0016448	Isoform0016448	56.7516	6.32193	3.16622	1.34795e-33	1.98931e-29	PREDICTED: heme oxygenase-like [Lates calcarifer]	Metabolism;Metabolism;Metabolism	Global and Overview;Global and Overview;Metabolism of cofactors and vitamins	ko01100//Metabolic pathways;ko01110//Biosynthesis of secondary metabolites;ko00860//Porphyrin and chlorophyll metabolism	K00510;K00510;K00510	-	-	-
3	Isoform0018394	Isoform0018394	523.504	231.568	1.17677	2.7527e-33	4.06243e-29	Tumor suppressor candidate 5 [Larimichthys crocea]	-	-	-	-	-	-	-
3	Isoform0017458	Isoform0017458	28.6775	3.82864	2.90502	4.45615e-33	6.57639e-29	heme oxygenase-1b [Siniperca chuatsi]	Metabolism;Metabolism;Metabolism	Global and Overview;Global and Overview;Metabolism of cofactors and vitamins	ko01100//Metabolic pathways;ko01110//Biosynthesis of secondary metabolites;ko00860//Porphyrin and chlorophyll metabolism	K00510;K00510;K00510	-	-	-
3	Isoform0022963	Isoform0022963	73.5438	22.1358	1.73223	4.48455e-28	6.61829e-24	Ly-6/neurotoxin-like protein 1 [Epinephelus coioides]	-	-	-	-	-	-	-
3	Isoform0011683	Isoform0011683	8.91274	0.875553	3.3476	2.24456e-24	3.31252e-20	PREDICTED: MARCKS-related protein [Cyprinodon variegatus]	-	-	-	-	-	-	-
3	Isoform0007917	Isoform0007917	27.1689	11.3938	1.2537	2.60581e-23	3.84566e-19	atp6v0c-like protein [Epinephelus coioides]	Metabolism;Cellular Processes;Cellular Processes;Metabolism	Global and Overview;Transport and catabolism;Transport and catabolism;Energy metabolism	ko01100//Metabolic pathways;ko04145//Phagosome;ko04142//Lysosome;ko00190//Oxidative phosphorylation	K02155;K02155;K02155;K02155	GO:0031224//intrinsic component of membrane;GO:0033177//proton-transporting two-sector ATPase complex, proton-transporting domain	GO:0015077//monovalent inorganic cation transmembrane transporter activity	GO:0015988//energy coupled proton transmembrane transport, against electrochemical gradient
3	Isoform0011522	Isoform0011522	12.0204	1.13941	3.39913	2.46088e-22	3.63177e-18	heme oxygenase-1b [Siniperca chuatsi]	Metabolism;Metabolism;Metabolism	Global and Overview;Global and Overview;Metabolism of cofactors and vitamins	ko01100//Metabolic pathways;ko01110//Biosynthesis of secondary metabolites;ko00860//Porphyrin and chlorophyll metabolism	K00510;K00510;K00510	-	GO:0016705//oxidoreductase activity, acting on paired donors, with incorporation or reduction of molecular oxygen;GO:0043169//cation binding	GO:0009410//response to xenobiotic stimulus;GO:0055114//oxidation-reduction process
3	Isoform0005954	Isoform0005954	13.8561	3.0867	2.16638	9.38297e-20	1.38474e-15	PREDICTED: sulfotransferase 6B1 [Lates calcarifer]	-	-	-	-	-	GO:0003824//catalytic activity	GO:0009410//response to xenobiotic stimulus
3	Isoform0018718	Isoform0018718	8.69473	2.05717	2.07948	1.51099e-18	2.22993e-14	C-C chemokine ligand 4 [Epinephelus coioides]	Environmental Information Processing;Organismal Systems;Organismal Systems	Signaling molecules and interaction;Immune system;Immune system	ko04060//Cytokine-cytokine receptor interaction;ko04620//Toll-like receptor signaling pathway;ko04623//Cytosolic DNA-sensing pathway	K12964;K12964;K12964	-	GO:0005125//cytokine activity	GO:0002376//immune system process;GO:0006935//chemotaxis
3	Isoform0014283	Isoform0014283	23.2779	7.76988	1.583	3.05861e-18	4.5139e-14	cathepsin L [Larimichthys crocea]	Cellular Processes;Cellular Processes	Transport and catabolism;Transport and catabolism	ko04145//Phagosome;ko04142//Lysosome	K01365;K01365	-	GO:0070011//peptidase activity, acting on L-amino acid peptides	-
3	Isoform0021109	Isoform0021109	4.89157	0.410692	3.57417	9.06644e-18	1.33802e-13	PREDICTED: opioid growth factor receptor-like protein 1 [Larimichthys crocea]	-	-	-	-	-	-	-
3	Isoform0024703	Isoform0024703	18.4097	7.53436	1.28891	1.50739e-17	2.22461e-13	PREDICTED: moesin isoform X1 [Larimichthys crocea]	Cellular Processes	Cell motility	ko04810//Regulation of actin cytoskeleton	K05763	GO:0043232//intracellular non-membrane-bounded organelle;GO:0044425//membrane part	GO:0005515//protein binding	-
3	Isoform0030739	Isoform0030739	20.5319	6.70534	1.61448	3.60915e-16	5.32638e-12	heat shock protein 90 [Epinephelus coioides]	Genetic Information Processing;Organismal Systems;Organismal Systems	Folding, sorting and degradation;Immune system;Endocrine system	ko04141//Protein processing in endoplasmic reticulum;ko04621//NOD-like receptor signaling pathway;ko04914//Progesterone-mediated oocyte maturation	K04079;K04079;K04079	-	GO:0005515//protein binding	GO:0044267//cellular protein metabolic process;GO:0050896//response to stimulus
3	Isoform0000275	Isoform0000275	6.5707	1.50666	2.1247	4.66971e-16	6.89157e-12	PREDICTED: large neutral amino acids transporter small subunit 4 isoform X2 [Larimichthys crocea]	-	-	-	-	GO:0031224//intrinsic component of membrane	-	GO:0003333//amino acid transmembrane transport
3	Isoform0023693	Isoform0023693	28.6772	13.611	1.07513	5.09099e-16	7.51328e-12	--	-	-	-	-	-	-	-
3	Isoform0007237	Isoform0007237	29.0528	13.4604	1.10996	5.9221e-16	8.73984e-12	PREDICTED: cylicin-1-like [Larimichthys crocea]	-	-	-	-	-	-	-
3	Isoform0023297	Isoform0023297	14.4217	6.22106	1.21301	2.65232e-14	3.9143e-10	--	-	-	-	-	-	-	-
3	Isoform0016075	Isoform0016075	15.6347	7.02672	1.15383	5.78732e-13	8.54093e-09	complement component 1qB like-protein [Oplegnathus fasciatus]	-	-	-	-	-	-	-
3	Isoform0027784	Isoform0027784	14.4129	5.30054	1.44315	1.13778e-12	1.67913e-08	PREDICTED: girdin-like [Notothenia coriiceps]	-	-	-	-	-	-	-
3	Isoform0022059	Isoform0022059	20.0931	9.74315	1.04424	1.56676e-12	2.31223e-08	serum amyloid A [Epinephelus coioides]	-	-	-	-	-	-	-
3	Isoform0028268	Isoform0028268	10.0535	3.1056	1.69475	7.31784e-12	1.07997e-07	--	-	-	-	-	-	-	-
3	Isoform0023175	Isoform0023175	13.2975	5.21181	1.3513	3.83151e-11	5.65454e-07	--	-	-	-	-	-	-	-
3	Isoform0010830	Isoform0010830	5.40863	0.802024	2.75354	2.87872e-09	4.24842e-05	PREDICTED: LOW QUALITY PROTEIN: nuclear factor interleukin-3-regulated protein-like [Lates calcarifer]	-	-	-	-	-	GO:0003677//DNA binding	GO:0010468//regulation of gene expression
3	Isoform0024400	Isoform0024400	4.26685	0.43296	3.30086	3.53402e-09	5.2155e-05	PREDICTED: SE-cephalotoxin-like [Hippocampus comes]	-	-	-	-	-	-	-
3	Isoform0015805	Isoform0015805	10.3526	4.55768	1.18362	4.48374e-09	6.61711e-05	PREDICTED: cylicin-2-like [Cynoglossus semilaevis]	-	-	-	-	-	-	-
3	Isoform0025115	Isoform0025115	9.0865	1.874	2.2776	4.92333e-09	7.26585e-05	PREDICTED: transcription factor MafB [Larimichthys crocea]	-	-	-	-	GO:0043231//intracellular membrane-bounded organelle	GO:0001071//nucleic acid binding transcription factor activity;GO:0003677//DNA binding	GO:0003002//regionalization;GO:0009790//embryo development;GO:0010468//regulation of gene expression;GO:0034645//cellular macromolecule biosynthetic process
3	Isoform0027107	Isoform0027107	8.3584	3.00903	1.47393	7.57259e-09	0.000111756	PREDICTED: mRNA decay activator protein ZFP36L1 [Paralichthys olivaceus]	-	-	-	-	-	-	-
3	Isoform0005788	Isoform0005788	5.78051	1.77485	1.7035	4.69664e-08	0.000693131	PREDICTED: laccase domain-containing protein 1 [Oreochromis niloticus]	-	-	-	-	-	-	-
3	Isoform0028301	Isoform0028301	3.48787	0.639696	2.44689	4.96903e-07	0.0073333	PREDICTED: tumor necrosis factor receptor superfamily member 16-like [Lates calcarifer]	Environmental Information Processing	Signaling molecules and interaction	ko04060//Cytokine-cytokine receptor interaction	K05146	-	-	-
3	Isoform0014597	Isoform0014597	10.7533	5.16484	1.05798	7.51446e-07	0.0110898	PREDICTED: HIG1 domain family member 1A, mitochondrial [Stegastes partitus]	-	-	-	-	GO:0031224//intrinsic component of membrane	-	-
3	Isoform0016858	Isoform0016858	5.31271	1.25246	2.08468	1.41789e-06	0.0209252	PREDICTED: growth arrest and DNA damage-inducible protein GADD45 beta [Stegastes partitus]	Environmental Information Processing;Environmental Information Processing;Cellular Processes;Cellular Processes	Signal transduction;Signal transduction;Cell growth and death;Cell growth and death	ko04010//MAPK signaling pathway;ko04068//FoxO signaling pathway;ko04110//Cell cycle;ko04115//p53 signaling pathway	K04402;K04402;K04402;K04402	-	-	GO:0007049//cell cycle;GO:0050896//response to stimulus
3	Isoform0010071	Isoform0010071	10.0755	4.6036	1.13002	1.7652e-06	0.0260509	PREDICTED: complement C1q subcomponent subunit C-like [Haplochromis burtoni]	-	-	-	-	-	-	GO:0006956//complement activation
3	Isoform0021694	Isoform0021694	2.37255	0.370801	2.67772	3.20303e-06	0.0472703	PREDICTED: arrestin domain-containing protein 3 isoform X2 [Stegastes partitus]	-	-	-	-	-	-	-
3	Isoform0010557	Isoform0010557	6.77914	2.36179	1.52122	4.24052e-06	0.0625816	PREDICTED: ceramide glucosyltransferase [Oreochromis niloticus]	Metabolism;Metabolism	Global and Overview;Lipid metabolism	ko01100//Metabolic pathways;ko00600//Sphingolipid metabolism	K00720;K00720	-	GO:0035251//UDP-glucosyltransferase activity	-
3	Isoform0016356	Isoform0016356	4.56695	1.11981	2.02797	6.56325e-06	0.0968604	PREDICTED: transcription factor PU.1-like [Lates calcarifer]	-	-	-	-	GO:0043231//intracellular membrane-bounded organelle	GO:0001071//nucleic acid binding transcription factor activity;GO:0003677//DNA binding	GO:0010468//regulation of gene expression
3	Isoform0004579	Isoform0004579	3.61304	0.896254	2.01123	8.5968e-06	0.126872	PREDICTED: microtubule-associated proteins 1A/1B light chain 3B [Maylandia zebra]	-	-	-	-	-	-	GO:0044248//cellular catabolic process
3	Isoform0019763	Isoform0019763	5.44548	1.85484	1.55376	1.07024e-05	0.157947	PREDICTED: hepcidin [Maylandia zebra]	-	-	-	-	-	-	GO:0046916//cellular transition metal ion homeostasis
3	Isoform0010782	Isoform0010782	3.931	1.12889	1.79999	3.54175e-05	0.522691	PREDICTED: lysosome-associated membrane glycoprotein 1-like [Poecilia reticulata]	Cellular Processes	Transport and catabolism	ko04142//Lysosome	K06501	-	-	-
3	Isoform0016545	Isoform0016545	3.02586	0.649655	2.2196	7.30704e-05	1	PREDICTED: growth arrest and DNA damage-inducible protein GADD45 gamma [Larimichthys crocea]	Environmental Information Processing;Environmental Information Processing;Cellular Processes;Cellular Processes	Signal transduction;Signal transduction;Cell growth and death;Cell growth and death	ko04010//MAPK signaling pathway;ko04068//FoxO signaling pathway;ko04110//Cell cycle;ko04115//p53 signaling pathway	K04402;K04402;K04402;K04402	-	-	GO:0007049//cell cycle;GO:0050896//response to stimulus
3	Isoform0009706	Isoform0009706	3.99832	1.16268	1.78194	0.00129598	1	Cell wall-associated hydrolase [Trichuris trichiura]	-	-	-	-	-	-	-
3	Isoform0029992	Isoform0029992	5.47045	2.14744	1.34904	0.00158306	1	PREDICTED: flotillin-1-like [Lates calcarifer]	Organismal Systems	Endocrine system	ko04910//Insulin signaling pathway	K07192	-	-	-
3	Isoform0002599	Isoform0002599	5.08875	1.52301	1.74039	0.00160439	1	PREDICTED: protein Tob1-like [Lates calcarifer]	Genetic Information Processing	Folding, sorting and degradation	ko03018//RNA degradation	K14443	GO:0044424//intracellular part	-	GO:0003002//regionalization;GO:0007178//transmembrane receptor protein serine/threonine kinase signaling pathway;GO:0016055//Wnt signaling pathway
3	Isoform0022369	Isoform0022369	5.64911	2.20654	1.35623	0.00288846	1	--	-	-	-	-	-	-	-
3	Isoform0013002	Isoform0013002	5.12692	2.09506	1.2911	0.003065	1	PREDICTED: V-type proton ATPase subunit E 1-like [Stegastes partitus]	Metabolism;Cellular Processes;Metabolism	Global and Overview;Transport and catabolism;Energy metabolism	ko01100//Metabolic pathways;ko04145//Phagosome;ko00190//Oxidative phosphorylation	K02150;K02150;K02150	-	-	-
3	Isoform0029373	Isoform0029373	3.76538	1.78768	1.0747	0.00495346	1	MHC class I alpha antigen [Epinephelus coioides]	Cellular Processes;Cellular Processes;Environmental Information Processing	Transport and catabolism;Transport and catabolism;Signaling molecules and interaction	ko04145//Phagosome;ko04144//Endocytosis;ko04514//Cell adhesion molecules (CAMs)	K06751;K06751;K06751	-	-	-
3	Isoform0024050	Isoform0024050	2.16797	0.484897	2.1606	0.0049613	1	PREDICTED: EGF-like module-containing mucin-like hormone receptor-like 1 [Notothenia coriiceps]	-	-	-	-	-	-	-
3	Isoform0002761	Isoform0002761	3.23405	0.956357	1.75772	0.00728409	1	Cyclin-dependent kinase inhibitor 1B [Anoplopoma fimbria]	Environmental Information Processing;Cellular Processes;Environmental Information Processing	Signal transduction;Cell growth and death;Signal transduction	ko04068//FoxO signaling pathway;ko04110//Cell cycle;ko04012//ErbB signaling pathway	K06624;K06624;K06624	GO:0043231//intracellular membrane-bounded organelle	-	GO:0006469//negative regulation of protein kinase activity;GO:0008283//cell proliferation;GO:0022402//cell cycle process
3	Isoform0027652	Isoform0027652	3.90934	1.54445	1.33983	0.0090942	1	PREDICTED: tripeptidyl-peptidase 1-like isoform X2 [Lates calcarifer]	Cellular Processes	Transport and catabolism	ko04142//Lysosome	K01279	-	-	-
4	Isoform0006958	Isoform0006958	29.6598	0.0346167	9.74282	3.11959e-248	4.6039e-244	PREDICTED: uncharacterized protein LOC100690225 isoform X1 [Oreochromis niloticus]	-	-	-	-	-	-	-
4	Isoform0029397	Isoform0029397	36.5517	0.0592343	9.26929	2.75719e-234	4.06906e-230	PREDICTED: apelin [Larimichthys crocea]	Environmental Information Processing	Signaling molecules and interaction	ko04080//Neuroactive ligand-receptor interaction	K05225	-	GO:0071855//neuropeptide receptor binding	GO:0001944//vasculature development;GO:0006950//response to stress;GO:0042074//cell migration involved in gastrulation;GO:0050794//regulation of cellular process
4	Isoform0000922	Isoform0000922	3.74316	0.00258334	10.5008	1.1876e-143	1.75266e-139	PREDICTED: thrombospondin-1-like [Larimichthys crocea]	Cellular Processes;Cellular Processes;Cellular Processes;Environmental Information Processing;Environmental Information Processing	Transport and catabolism;Cellular commiunity;Cell growth and death;Signal transduction;Signaling molecules and interaction	ko04145//Phagosome;ko04510//Focal adhesion;ko04115//p53 signaling pathway;ko04350//TGF-beta signaling pathway;ko04512//ECM-receptor interaction	K16857;K16857;K16857;K16857;K16857	GO:0044421//extracellular region part	GO:0005539//glycosaminoglycan binding	GO:0006952//defense response;GO:0022610//biological adhesion;GO:0045765//regulation of angiogenesis
4	Isoform0024279	Isoform0024279	2.94834	0.0112887	8.02887	3.26401e-138	4.81702e-134	PREDICTED: coagulation factor XIII A chain [Notothenia coriiceps]	-	-	-	-	-	GO:0043169//cation binding	GO:0006464//cellular protein modification process
4	Isoform0000198	Isoform0000198	20.1846	0.118487	7.41238	1.65442e-137	2.44159e-133	PREDICTED: protein spinster homolog 2 isoform X1 [Larimichthys crocea]	-	-	-	-	-	-	GO:0044763//single-organism cellular process
4	Isoform0005362	Isoform0005362	17.006	0.0304614	9.12484	3.60597e-136	5.3217e-132	PREDICTED: metalloproteinase inhibitor 3 [Larimichthys crocea]	-	-	-	-	-	GO:0004866//endopeptidase inhibitor activity	GO:0010466//negative regulation of peptidase activity
4	Isoform0013597	Isoform0013597	7.10626	0.022622	8.29522	4.31792e-136	6.37239e-132	PREDICTED: RNA-binding protein with multiple splicing [Xiphophorus maculatus]	-	-	-	-	-	GO:0097159//organic cyclic compound binding	-
4	Isoform0003292	Isoform0003292	16.2244	0.0738859	7.77865	1.33214e-132	1.96598e-128	PREDICTED: proteinase-activated receptor 1 [Notothenia coriiceps]	Cellular Processes;Cellular Processes;Environmental Information Processing;Environmental Information Processing	Transport and catabolism;Cell motility;Signal transduction;Signaling molecules and interaction	ko04144//Endocytosis;ko04810//Regulation of actin cytoskeleton;ko04020//Calcium signaling pathway;ko04080//Neuroactive ligand-receptor interaction	K03914;K03914;K03914;K03914	GO:0031224//intrinsic component of membrane	GO:0008528//G-protein coupled peptide receptor activity	GO:0007186//G-protein coupled receptor signaling pathway;GO:0007599//hemostasis
4	Isoform0030338	Isoform0030338	10.1801	0.040935	7.9582	6.76473e-131	9.98339e-127	PREDICTED: leucine-rich repeat-containing protein 32-like isoform X1 [Notothenia coriiceps]	-	-	-	-	-	-	-
4	Isoform0005518	Isoform0005518	11.2335	0.0723396	7.27881	2.04273e-129	3.01466e-125	PREDICTED: alpha-2Db adrenergic receptor-like [Paralichthys olivaceus]	Environmental Information Processing	Signaling molecules and interaction	ko04080//Neuroactive ligand-receptor interaction	K04140	GO:0031224//intrinsic component of membrane	GO:0004936//alpha-adrenergic receptor activity	GO:0001775//cell activation;GO:0006937//regulation of muscle contraction;GO:0007186//G-protein coupled receptor signaling pathway;GO:1903522//regulation of blood circulation
4	Isoform0027128	Isoform0027128	12.7492	0.0528711	7.91371	1.77163e-128	2.61457e-124	PREDICTED: bone morphogenetic protein 2-like [Paralichthys olivaceus]	Environmental Information Processing;Environmental Information Processing;Environmental Information Processing	Signaling molecules and interaction;Signal transduction;Signal transduction	ko04060//Cytokine-cytokine receptor interaction;ko04350//TGF-beta signaling pathway;ko04340//Hedgehog signaling pathway	K04662;K04662;K04662	-	-	-
4	Isoform0014290	Isoform0014290	20.4482	0.109486	7.54508	7.61447e-128	1.12374e-123	Contactin-3 [Larimichthys crocea]	-	-	-	-	-	-	-
4	Isoform0003785	Isoform0003785	11.5497	0.0770491	7.22786	3.19106e-122	4.70936e-118	PREDICTED: adenosine receptor A2b-like [Lates calcarifer]	Organismal Systems;Environmental Information Processing;Environmental Information Processing	Circulatory system;Signal transduction;Signaling molecules and interaction	ko04270//Vascular smooth muscle contraction;ko04020//Calcium signaling pathway;ko04080//Neuroactive ligand-receptor interaction	K04266;K04266;K04266	GO:0031224//intrinsic component of membrane	GO:0004888//transmembrane signaling receptor activity	GO:0035588//G-protein coupled purinergic receptor signaling pathway
4	Isoform0028664	Isoform0028664	9.33454	0.0531312	7.45688	2.37952e-121	3.5117e-117	PREDICTED: platelet glycoprotein V-like isoform X1 [Haplochromis burtoni]	-	-	-	-	-	-	-
4	Isoform0015457	Isoform0015457	10.1304	0.0747095	7.08319	4.0194e-118	5.93183e-114	PREDICTED: peripheral myelin protein 22 [Esox lucius]	-	-	-	-	-	-	-
4	Isoform0025009	Isoform0025009	58.0529	0.147196	8.62349	9.62978e-118	1.42116e-113	PREDICTED: metalloproteinase inhibitor 3 [Larimichthys crocea]	-	-	-	-	-	GO:0004866//endopeptidase inhibitor activity	GO:0010466//negative regulation of peptidase activity
4	Isoform0002424	Isoform0002424	41.0103	0.205603	7.63998	9.40469e-114	1.38794e-109	PREDICTED: platelet glycoprotein Ib beta chain [Lates calcarifer]	Environmental Information Processing	Signaling molecules and interaction	ko04512//ECM-receptor interaction	K06262	-	-	-
4	Isoform0005050	Isoform0005050	12.3339	0.0736764	7.38721	1.71435e-113	2.53004e-109	PREDICTED: proteinase-activated receptor 3-like [Notothenia coriiceps]	Environmental Information Processing	Signaling molecules and interaction	ko04080//Neuroactive ligand-receptor interaction	K04235	-	-	-
4	Isoform0007168	Isoform0007168	21.4798	0.153385	7.12968	1.71697e-113	2.5339e-109	PREDICTED: LOW QUALITY PROTEIN: tripartite motif-containing protein 16-like [Lates calcarifer]	-	-	-	-	-	GO:0046914//transition metal ion binding	-
4	Isoform0001534	Isoform0001534	9.79679	0.0504298	7.60189	7.55452e-112	1.1149e-107	PREDICTED: T-cell acute lymphocytic leukemia protein 1 isoform X2 [Larimichthys crocea]	-	-	-	-	-	-	-
4	Isoform0024410	Isoform0024410	15.5972	0.104823	7.21719	6.72274e-111	9.92141e-107	PREDICTED: coagulation factor XIII A chain [Notothenia coriiceps]	-	-	-	-	-	GO:0043169//cation binding	GO:0006464//cellular protein modification process
4	Isoform0026715	Isoform0026715	30.6258	0.177378	7.43177	5.78255e-110	8.53389e-106	PREDICTED: non-muscle caldesmon-like [Stegastes partitus]	Organismal Systems	Circulatory system	ko04270//Vascular smooth muscle contraction	K12327	-	-	-
4	Isoform0024693	Isoform0024693	11.1722	0.0903532	6.95013	4.26615e-109	6.29599e-105	PREDICTED: deoxynucleoside triphosphate triphosphohydrolase SAMHD1 [Larimichthys crocea]	-	-	-	-	-	-	-
4	Isoform0030666	Isoform0030666	10.3325	0.0588803	7.45518	1.74513e-107	2.57547e-103	PREDICTED: proteinase-activated receptor 1 [Larimichthys crocea]	Cellular Processes;Cellular Processes;Environmental Information Processing;Environmental Information Processing	Transport and catabolism;Cell motility;Signal transduction;Signaling molecules and interaction	ko04144//Endocytosis;ko04810//Regulation of actin cytoskeleton;ko04020//Calcium signaling pathway;ko04080//Neuroactive ligand-receptor interaction	K03914;K03914;K03914;K03914	-	-	-
4	Isoform0004577	Isoform0004577	9.38796	0.0704838	7.05738	8.58925e-105	1.2676e-100	PREDICTED: four and a half LIM domains protein 3 isoform X1 [Lates calcarifer]	-	-	-	-	-	GO:0043169//cation binding	-
4	Isoform0015369	Isoform0015369	5.76195	0.0347109	7.37502	1.02869e-104	1.51814e-100	PREDICTED: very-long-chain 3-oxoacyl-CoA reductase-like [Kryptolebias marmoratus]	Metabolism;Metabolism;Metabolism;Metabolism;Metabolism;Metabolism	Global and Overview;Global and Overview;Global and Overview;Lipid metabolism;Lipid metabolism;Lipid metabolism	ko01100//Metabolic pathways;ko01110//Biosynthesis of secondary metabolites;ko01212//Fatty acid metabolism;ko00140//Steroid hormone biosynthesis;ko00062//Fatty acid elongation;ko01040//Biosynthesis of unsaturated fatty acids	K10251;K10251;K10251;K10251;K10251;K10251	-	GO:0033764//steroid dehydrogenase activity, acting on the CH-OH group of donors, NAD or NADP as acceptor	GO:0044710//single-organism metabolic process
4	Isoform0025936	Isoform0025936	4.3968	0.0253201	7.44003	1.36975e-101	2.02148e-97	--	-	-	-	-	-	-	-
4	Isoform0015172	Isoform0015172	14.426	0.103003	7.12984	2.10502e-101	3.10659e-97	PREDICTED: transgelin isoform X1 [Oreochromis niloticus]	-	-	-	-	-	-	-
4	Isoform0000030	Isoform0000030	4.60064	0.0342934	7.06776	2.86658e-99	4.2305e-95	PREDICTED: inositol 1,4,5-trisphosphate receptor type 3-like, partial [Paralichthys olivaceus]	Organismal Systems;Environmental Information Processing;Cellular Processes;Cellular Processes;Organismal Systems;Environmental Information Processing	Circulatory system;Signal transduction;Cell growth and death;Cellular commiunity;Endocrine system;Signal transduction	ko04270//Vascular smooth muscle contraction;ko04020//Calcium signaling pathway;ko04114//Oocyte meiosis;ko04540//Gap junction;ko04912//GnRH signaling pathway;ko04070//Phosphatidylinositol signaling system	K04960;K04960;K04960;K04960;K04960;K04960	-	-	-
4	Isoform0006886	Isoform0006886	9.65384	0.0706561	7.09415	1.15996e-98	1.71187e-94	G6F-like protein precursor [Oryzias latipes]	-	-	-	-	-	-	-
4	Isoform0024521	Isoform0024521	5.17783	0.0451066	6.84287	1.43444e-95	2.11694e-91	PREDICTED: NUAK family SNF1-like kinase 2 [Lates calcarifer]	-	-	-	-	-	GO:0004672//protein kinase activity;GO:0032550//purine ribonucleoside binding	GO:0006464//cellular protein modification process
4	Isoform0001924	Isoform0001924	4.21472	0.0227479	7.53356	1.7577e-95	2.59402e-91	PREDICTED: sodium-dependent glucose transporter 1 [Lates calcarifer]	-	-	-	-	-	-	-
4	Isoform0004617	Isoform0004617	5.73975	0.0418884	7.09829	2.24686e-93	3.31592e-89	PREDICTED: tyrosine-protein kinase Blk [Larimichthys crocea]	-	-	-	-	-	GO:0004713//protein tyrosine kinase activity;GO:0032550//purine ribonucleoside binding	GO:0006468//protein phosphorylation
4	Isoform0007021	Isoform0007021	3.58768	0.0198472	7.49797	9.21273e-93	1.35961e-88	PREDICTED: guanine nucleotide-binding protein G(q) subunit alpha [Stegastes partitus]	Organismal Systems;Organismal Systems;Environmental Information Processing;Cellular Processes;Organismal Systems;Organismal Systems	Circulatory system;Circulatory system;Signal transduction;Cellular commiunity;Endocrine system;Endocrine system	ko04261//Adrenergic signaling in cardiomyocytes;ko04270//Vascular smooth muscle contraction;ko04020//Calcium signaling pathway;ko04540//Gap junction;ko04912//GnRH signaling pathway;ko04916//Melanogenesis	K04634;K04634;K04634;K04634;K04634;K04634	-	GO:0005102//receptor binding;GO:0017076//purine nucleotide binding;GO:0017111//nucleoside-triphosphatase activity;GO:0032403//protein complex binding;GO:0032550//purine ribonucleoside binding;GO:0060089//molecular transducer activity	GO:0007166//cell surface receptor signaling pathway
4	Isoform0004221	Isoform0004221	19.2845	0.105936	7.50811	8.77295e-91	1.29471e-86	PREDICTED: connective tissue growth factor [Lates calcarifer]	-	-	-	-	-	GO:0019838//growth factor binding	GO:0048568//embryonic organ development
4	Isoform0024988	Isoform0024988	26.1003	0.2066	6.98108	1.03617e-89	1.52919e-85	PREDICTED: serine/threonine-protein kinase 26 isoform X1 [Larimichthys crocea]	-	-	-	-	-	GO:0016301//kinase activity;GO:0032550//purine ribonucleoside binding	GO:0006464//cellular protein modification process
4	Isoform0000197	Isoform0000197	4.57296	0.0452146	6.6602	2.61989e-89	3.86644e-85	PREDICTED: galectin-related protein isoform X2 [Stegastes partitus]	-	-	-	-	-	-	-
4	Isoform0010828	Isoform0010828	5.30053	0.0382044	7.11626	3.60217e-89	5.31609e-85	PREDICTED: epithelial membrane protein 2 [Stegastes partitus]	-	-	-	-	-	-	-
4	Isoform0010883	Isoform0010883	28.6546	0.183759	7.28481	2.2273e-87	3.28705e-83	PREDICTED: angiopoietin-1 [Larimichthys crocea]	-	-	-	-	-	GO:0005102//receptor binding	GO:0001944//vasculature development;GO:0007169//transmembrane receptor protein tyrosine kinase signaling pathway
4	Isoform0029536	Isoform0029536	29.045	0.198488	7.19309	4.21975e-87	6.2275e-83	PREDICTED: thrombopoietin receptor [Larimichthys crocea]	Environmental Information Processing;Environmental Information Processing	Signaling molecules and interaction;Signal transduction	ko04060//Cytokine-cytokine receptor interaction;ko04630//Jak-STAT signaling pathway	K05082;K05082	-	-	-
4	Isoform0023273	Isoform0023273	16.9319	0.150663	6.81228	2.2823e-86	3.36822e-82	--	-	-	-	-	-	-	-
4	Isoform0026771	Isoform0026771	2.54219	0.00977914	8.02215	3.15066e-86	4.64974e-82	Contactin-3 [Larimichthys crocea]	-	-	-	-	-	-	-
4	Isoform0007535	Isoform0007535	30.3214	0.214902	7.14051	3.29318e-86	4.86008e-82	PREDICTED: tissue factor pathway inhibitor-like [Stegastes partitus]	-	-	-	-	-	-	GO:0010466//negative regulation of peptidase activity
4	Isoform0015430	Isoform0015430	12.5977	0.101732	6.95224	4.28458e-85	6.32318e-81	GB-type lysozyme [Epinephelus coioides]	-	-	-	-	-	GO:0016787//hydrolase activity	GO:0000270//peptidoglycan metabolic process;GO:0044036//cell wall macromolecule metabolic process
4	Isoform0026050	Isoform0026050	6.03623	0.0571695	6.72226	9.5236e-85	1.40549e-80	PREDICTED: membrane transport protein XK-like [Lates calcarifer]	-	-	-	-	GO:0031224//intrinsic component of membrane	-	-
4	Isoform0030585	Isoform0030585	9.29389	0.138511	6.06821	8.45021e-84	1.24708e-79	PREDICTED: cytohesin-1-like isoform X2 [Lates calcarifer]	Cellular Processes	Transport and catabolism	ko04144//Endocytosis	K18441	-	-	-
4	Isoform0002635	Isoform0002635	6.06268	0.0480827	6.97829	2.27543e-80	3.35808e-76	MGC86483 protein [Xenopus laevis]	-	-	-	-	-	-	-
4	Isoform0027036	Isoform0027036	7.35933	0.0663772	6.79274	3.24973e-80	4.79596e-76	PREDICTED: phospholipid phosphatase 3 isoform X1 [Lates calcarifer]	Metabolism;Metabolism;Metabolism;Metabolism;Metabolism;Metabolism	Global and Overview;Global and Overview;Lipid metabolism;Lipid metabolism;Lipid metabolism;Lipid metabolism	ko01100//Metabolic pathways;ko01110//Biosynthesis of secondary metabolites;ko00564//Glycerophospholipid metabolism;ko00600//Sphingolipid metabolism;ko00561//Glycerolipid metabolism;ko00565//Ether lipid metabolism	K01080;K01080;K01080;K01080;K01080;K01080	-	GO:0016791//phosphatase activity	GO:0006796//phosphate-containing compound metabolic process;GO:0009966//regulation of signal transduction
4	Isoform0025686	Isoform0025686	5.41472	0.040979	7.04586	4.4779e-79	6.60848e-75	PREDICTED: homeobox protein Meis1 isoform X1 [Lates calcarifer]	-	-	-	-	GO:0043231//intracellular membrane-bounded organelle;GO:0044444//cytoplasmic part	GO:0003676//nucleic acid binding	GO:0002064//epithelial cell development;GO:0003143//embryonic heart tube morphogenesis;GO:0016477//cell migration;GO:0030218//erythrocyte differentiation;GO:0030851//granulocyte differentiation;GO:0031647//regulation of protein stability;GO:0035162//embryonic hemopoiesis;GO:0035904//aorta development;GO:0044772//mitotic cell cycle phase transition;GO:0045765//regulation of angiogenesis;GO:0061154…
4	Isoform0025765	Isoform0025765	34.1653	0.313477	6.76803	5.06057e-75	7.46839e-71	PREDICTED: integrin alpha-IIb isoform X2 [Lates calcarifer]	Cellular Processes;Cellular Processes;Environmental Information Processing	Cell motility;Cellular commiunity;Signaling molecules and interaction	ko04810//Regulation of actin cytoskeleton;ko04510//Focal adhesion;ko04512//ECM-receptor interaction	K06476;K06476;K06476	GO:0005887//integral component of plasma membrane	-	GO:0007166//cell surface receptor signaling pathway;GO:0007599//hemostasis;GO:0022610//biological adhesion;GO:0050673//epithelial cell proliferation
4	Isoform0030274	Isoform0030274	2.91657	0.0166199	7.45522	1.42104e-74	2.09717e-70	PREDICTED: epithelial membrane protein 2-like isoform X1 [Lates calcarifer]	-	-	-	-	-	-	-
4	Isoform0025197	Isoform0025197	21.2793	0.234713	6.50241	4.98672e-73	7.35941e-69	PREDICTED: oligophrenin-1 [Stegastes partitus]	-	-	-	-	-	-	-
4	Isoform0010539	Isoform0010539	2.8771	0.0179397	7.32532	1.08679e-72	1.60388e-68	PREDICTED: synaptic vesicle glycoprotein 2C-like [Lates calcarifer]	Environmental Information Processing	Signaling molecules and interaction	ko04512//ECM-receptor interaction	K06258	GO:0031224//intrinsic component of membrane	GO:0005215//transporter activity	GO:0044763//single-organism cellular process;GO:0051234//establishment of localization
4	Isoform0030109	Isoform0030109	50.1437	0.296758	7.40064	6.83138e-72	1.00817e-67	PREDICTED: peripheral myelin protein 22 [Esox lucius]	-	-	-	-	-	-	-
4	Isoform0014042	Isoform0014042	20.1335	0.191547	6.71575	2.09044e-70	3.08507e-66	PREDICTED: CD81 antigen-like [Takifugu rubripes]	-	-	-	-	-	-	-
4	Isoform0005391	Isoform0005391	13.3927	0.210052	5.99456	2.29227e-68	3.38293e-64	PREDICTED: transforming growth factor beta-1-induced transcript 1 protein isoform X2 [Larimichthys crocea]	-	-	-	-	-	GO:0043169//cation binding	-
4	Isoform0002109	Isoform0002109	11.924	0.214554	5.79639	4.01476e-67	5.92498e-63	PREDICTED: cAMP-responsive element modulator-like isoform X1 [Lates calcarifer]	Organismal Systems	Circulatory system	ko04261//Adrenergic signaling in cardiomyocytes	K09052	GO:0043231//intracellular membrane-bounded organelle	GO:0001071//nucleic acid binding transcription factor activity;GO:0003677//DNA binding	GO:0006357//regulation of transcription from RNA polymerase II promoter
4	Isoform0025352	Isoform0025352	2.69258	0.0302944	6.47379	2.64816e-65	3.90815e-61	PREDICTED: type I inositol 1,4,5-trisphosphate 5-phosphatase-like, partial [Kryptolebias marmoratus]	Metabolism;Environmental Information Processing;Metabolism	Global and Overview;Signal transduction;Carbohydrate metabolism	ko01100//Metabolic pathways;ko04070//Phosphatidylinositol signaling system;ko00562//Inositol phosphate metabolism	K01106;K01106;K01106	-	-	-
4	Isoform0018279	Isoform0018279	11.0208	0.225784	5.60914	3.67314e-64	5.42082e-60	transposase [Nuttalliella namaqua]	-	-	-	-	-	-	-
4	Isoform0006823	Isoform0006823	2.25341	0.013829	7.34827	1.48391e-63	2.18995e-59	PREDICTED: hepatocyte growth factor activator isoform X1 [Lates calcarifer]	-	-	-	-	-	GO:0004175//endopeptidase activity	GO:0019538//protein metabolic process
4	Isoform0021952	Isoform0021952	14.3734	0.226793	5.98589	3.2503e-62	4.79679e-58	PREDICTED: beta-parvin isoform X1 [Stegastes partitus]	Cellular Processes	Cellular commiunity	ko04510//Focal adhesion	K06275	GO:0031674//I band	-	GO:0030036//actin cytoskeleton organization;GO:0031589//cell-substrate adhesion;GO:1903522//regulation of blood circulation
4	Isoform0005830	Isoform0005830	27.1038	0.316517	6.42007	7.2528e-62	1.07037e-57	PREDICTED: tubulin beta chain [Larimichthys crocea]	Cellular Processes;Cellular Processes	Transport and catabolism;Cellular commiunity	ko04145//Phagosome;ko04540//Gap junction	K07375;K07375	GO:0015630//microtubule cytoskeleton;GO:0032991//macromolecular complex	GO:0005198//structural molecule activity;GO:0017111//nucleoside-triphosphatase activity;GO:0032550//purine ribonucleoside binding	GO:0043623//cellular protein complex assembly;GO:0044763//single-organism cellular process
4	Isoform0028060	Isoform0028060	3.20667	0.0222314	7.17234	7.86919e-62	1.16133e-57	PREDICTED: calponin homology domain-containing protein DDB_G0272472-like [Takifugu rubripes]	-	-	-	-	-	-	-
4	Isoform0027021	Isoform0027021	59.8328	0.480796	6.95937	9.58163e-62	1.41406e-57	PREDICTED: integrin beta-3 [Larimichthys crocea]	Cellular Processes;Cellular Processes;Cellular Processes;Environmental Information Processing	Transport and catabolism;Cell motility;Cellular commiunity;Signaling molecules and interaction	ko04145//Phagosome;ko04810//Regulation of actin cytoskeleton;ko04510//Focal adhesion;ko04512//ECM-receptor interaction	K06493;K06493;K06493;K06493	GO:0005887//integral component of plasma membrane	-	GO:0001525//angiogenesis;GO:0007166//cell surface receptor signaling pathway;GO:0016477//cell migration;GO:0030168//platelet activation;GO:0031589//cell-substrate adhesion;GO:0034329//cell junction assembly
4	Isoform0001765	Isoform0001765	21.4031	0.210055	6.67091	1.67029e-61	2.46502e-57	PREDICTED: regulator of G-protein signaling 3 isoform X6 [Fundulus heteroclitus]	-	-	-	-	-	-	-
4	Isoform0024198	Isoform0024198	21.5892	0.156574	7.10732	6.46977e-61	9.54808e-57	PREDICTED: nuclear GTPase SLIP-GC-like isoform X1 [Lates calcarifer]	-	-	-	-	-	-	-
4	Isoform0021837	Isoform0021837	3.76302	0.0379882	6.6302	4.87137e-60	7.18917e-56	PREDICTED: integrin alpha-2 [Stegastes partitus]	Cellular Processes;Cellular Processes;Cellular Processes;Environmental Information Processing	Transport and catabolism;Cell motility;Cellular commiunity;Signaling molecules and interaction	ko04145//Phagosome;ko04810//Regulation of actin cytoskeleton;ko04510//Focal adhesion;ko04512//ECM-receptor interaction	K06481;K06481;K06481;K06481	-	-	-
4	Isoform0003166	Isoform0003166	2.88661	0.0322276	6.48494	1.67005e-58	2.46467e-54	PREDICTED: trichohyalin-like [Lates calcarifer]	-	-	-	-	-	-	-
4	Isoform0014974	Isoform0014974	2.8914	0.0350514	6.36615	1.68345e-58	2.48444e-54	PREDICTED: zinc finger protein Gfi-1b [Notothenia coriiceps]	-	-	-	-	-	GO:0046914//transition metal ion binding	GO:0010468//regulation of gene expression;GO:0030099//myeloid cell differentiation;GO:0031060//regulation of histone methylation
4	Isoform0006171	Isoform0006171	15.927	0.106234	7.22808	4.76173e-58	7.02736e-54	PREDICTED: protein CYR61 [Larimichthys crocea]	-	-	-	-	-	GO:0019838//growth factor binding	-
4	Isoform0025114	Isoform0025114	7.00315	0.0912321	6.26232	6.83835e-57	1.0092e-52	PREDICTED: LIM and senescent cell antigen-like-containing domain protein 1 isoform X4 [Larimichthys crocea]	-	-	-	-	-	GO:0043169//cation binding	GO:0003015//heart process;GO:1902531//regulation of intracellular signal transduction
4	Isoform0015570	Isoform0015570	10.2575	0.216439	5.56657	5.77572e-56	8.52381e-52	PREDICTED: prothymosin alpha-A-like [Lates calcarifer]	-	-	-	-	-	-	-
4	Isoform0011160	Isoform0011160	3.39749	0.0231326	7.19839	7.96486e-56	1.17545e-51	PREDICTED: platelet-derived growth factor D isoform X2 [Larimichthys crocea]	Cellular Processes;Cellular Processes;Environmental Information Processing;Cellular Processes	Cell motility;Cellular commiunity;Signaling molecules and interaction;Cellular commiunity	ko04810//Regulation of actin cytoskeleton;ko04510//Focal adhesion;ko04060//Cytokine-cytokine receptor interaction;ko04540//Gap junction	K05450;K05450;K05450;K05450	-	-	-
4	Isoform0016522	Isoform0016522	9.1315	0.079908	6.83637	3.84636e-55	5.67646e-51	Cysteine and glycine-rich protein 1 [Anoplopoma fimbria]	-	-	-	-	-	GO:0043169//cation binding	-
4	Isoform0004737	Isoform0004737	2.463	0.0167378	7.20116	1.7729e-54	2.61645e-50	PREDICTED: adhesion G-protein coupled receptor G5-like isoform X1 [Paralichthys olivaceus]	-	-	-	-	GO:0016020//membrane	-	GO:0007166//cell surface receptor signaling pathway
4	Isoform0026574	Isoform0026574	5.55076	0.0298325	7.53966	3.63247e-54	5.3608e-50	PREDICTED: cell wall protein DAN4-like [Lates calcarifer]	-	-	-	-	-	-	-
4	Isoform0001356	Isoform0001356	6.1884	0.0658092	6.55513	3.67105e-54	5.41773e-50	PREDICTED: interferon-induced protein with tetratricopeptide repeats 2-like [Lates calcarifer]	-	-	-	-	-	-	-
4	Isoform0003678	Isoform0003678	3.47291	0.034518	6.65265	4.19221e-54	6.18686e-50	PREDICTED: transcription factor NF-E2 45 kDa subunit [Lates calcarifer]	Genetic Information Processing	Folding, sorting and degradation	ko04141//Protein processing in endoplasmic reticulum	K05638	GO:0043231//intracellular membrane-bounded organelle;GO:0043234//protein complex	GO:0001071//nucleic acid binding transcription factor activity;GO:0003677//DNA binding;GO:0046983//protein dimerization activity	GO:0010468//regulation of gene expression;GO:0034645//cellular macromolecule biosynthetic process
4	Isoform0024389	Isoform0024389	7.9004	0.165903	5.57351	1.3559e-53	2.00103e-49	PREDICTED: Friend leukemia integration 1 transcription factor isoform X1 [Larimichthys crocea]	-	-	-	-	-	-	-
4	Isoform0002153	Isoform0002153	17.5989	0.334055	5.71925	1.48997e-53	2.1989e-49	PREDICTED: tumor necrosis factor receptor superfamily member 6-like isoform X1 [Stegastes partitus]	Environmental Information Processing;Cellular Processes	Signaling molecules and interaction;Cell growth and death	ko04060//Cytokine-cytokine receptor interaction;ko04210//Apoptosis	K04722;K04722	-	-	-
4	Isoform0017673	Isoform0017673	62.2378	0.45945	7.08174	8.66744e-53	1.27914e-48	PREDICTED: microtubule-associated proteins 1A/1B light chain 3C-like [Oryzias latipes]	-	-	-	-	-	-	-
4	Isoform0004823	Isoform0004823	4.87441	0.0614735	6.30912	1.58088e-52	2.33306e-48	PREDICTED: phosphatidylinositol 5-phosphate 4-kinase type-2 alpha isoform X3 [Kryptolebias marmoratus]	Cellular Processes;Environmental Information Processing;Metabolism	Cell motility;Signal transduction;Carbohydrate metabolism	ko04810//Regulation of actin cytoskeleton;ko04070//Phosphatidylinositol signaling system;ko00562//Inositol phosphate metabolism	K00920;K00920;K00920	-	-	-
4	Isoform0030578	Isoform0030578	2.77215	0.0230863	6.90782	5.8272e-52	8.59978e-48	PREDICTED: aldehyde dehydrogenase family 1 member A3 [Lates calcarifer]	Metabolism;Metabolism;Metabolism;Metabolism;Metabolism;Metabolism;Metabolism;Metabolism;Metabolism;Metabolism	Global and Overview;Global and Overview;Global and Overview;Carbohydrate metabolism;Xenobiotics biodegradation and metabolism;Xenobiotics biodegradation and metabolism;Metabolism of other amino acids;Amino acid metabolism;Amino acid metabolism;Amino acid metabolism	ko01100//Metabolic pathways;ko01110//Biosynthesis of secondary metabolites;ko01120//Microbial metabolism in diverse environments;ko00010//Glycolysis / Gluconeogenesis;ko00980//Metabolism of xenobiotics by cytochrome P450;ko00982//Drug metabolism - cytochrome P450;ko00410//beta-Alanine metabolism;ko00340//Histidine metabolism;ko00350//Tyrosine metabolism;ko00360//Phenylalanine metabolism	K00129;K00129;K00129;K00129;K00129;K00129;K00129;K00129;K00129;K00129	-	GO:0016620//oxidoreductase activity, acting on the aldehyde or oxo group of donors, NAD or NADP as acceptor	GO:0044710//single-organism metabolic process
4	Isoform0024596	Isoform0024596	4.85649	0.065048	6.22227	2.43827e-51	3.5984e-47	PREDICTED: GTPase-activating Rap/Ran-GAP domain-like protein 3 [Stegastes partitus]	-	-	-	-	-	-	-
4	Isoform0028520	Isoform0028520	3.36276	0.02636	6.99515	6.77078e-51	9.99231e-47	BOK [Epinephelus coioides]	-	-	-	-	-	-	-
4	Isoform0015321	Isoform0015321	5.32602	0.111518	5.57771	3.43392e-50	5.06777e-46	--	-	-	-	-	-	-	-
4	Isoform0024296	Isoform0024296	3.49648	0.0255641	7.09564	6.92342e-50	1.02176e-45	PREDICTED: transforming acidic coiled-coil-containing protein 2 isoform X9 [Larimichthys crocea]	-	-	-	-	-	-	-
4	Isoform0021584	Isoform0021584	5.04139	0.0829949	5.92466	1.33162e-49	1.96521e-45	PREDICTED: extended synaptotagmin-1-like [Larimichthys crocea]	-	-	-	-	-	-	-
4	Isoform0026128	Isoform0026128	19.2878	0.399507	5.59332	1.48485e-49	2.19133e-45	PREDICTED: brain acid soluble protein 1 [Lates calcarifer]	-	-	-	-	-	-	-
4	Isoform0016891	Isoform0016891	11.2611	0.137897	6.35162	1.96598e-48	2.90139e-44	--	-	-	-	-	-	-	-
4	Isoform0024259	Isoform0024259	16.6905	0.308154	5.75923	4.17882e-48	6.1671e-44	PREDICTED: G1/S-specific cyclin-D2-like [Larimichthys crocea]	Cellular Processes;Environmental Information Processing;Environmental Information Processing;Cellular Processes;Environmental Information Processing;Cellular Processes	Cellular commiunity;Signal transduction;Signal transduction;Cell growth and death;Signal transduction;Cell growth and death	ko04510//Focal adhesion;ko04630//Jak-STAT signaling pathway;ko04068//FoxO signaling pathway;ko04110//Cell cycle;ko04310//Wnt signaling pathway;ko04115//p53 signaling pathway	K10151;K10151;K10151;K10151;K10151;K10151	-	-	GO:0044763//single-organism cellular process
4	Isoform0011520	Isoform0011520	7.15992	0.156061	5.51976	6.34019e-48	9.35685e-44	PREDICTED: LOW QUALITY PROTEIN: interferon-inducible GTPase 5-like [Lates calcarifer]	-	-	-	-	-	-	-
4	Isoform0021052	Isoform0021052	4.17132	0.0545967	6.25554	1.40557e-47	2.07434e-43	PREDICTED: vascular endothelial growth factor receptor 2 isoform X2 [Stegastes partitus]	Cellular Processes;Cellular Processes;Environmental Information Processing;Environmental Information Processing	Transport and catabolism;Cellular commiunity;Signaling molecules and interaction;Signal transduction	ko04144//Endocytosis;ko04510//Focal adhesion;ko04060//Cytokine-cytokine receptor interaction;ko04370//VEGF signaling pathway	K05098;K05098;K05098;K05098	GO:0031224//intrinsic component of membrane	GO:0004714//transmembrane receptor protein tyrosine kinase activity;GO:0005515//protein binding;GO:0032550//purine ribonucleoside binding	GO:0006468//protein phosphorylation;GO:0007169//transmembrane receptor protein tyrosine kinase signaling pathway;GO:0048646//anatomical structure formation involved in morphogenesis
4	Isoform0025128	Isoform0025128	3.21907	0.0465848	6.11064	2.79993e-47	4.13214e-43	PREDICTED: integrin beta-1 isoform X2 [Lates calcarifer]	Cellular Processes;Environmental Information Processing;Cellular Processes;Cellular Processes;Environmental Information Processing	Transport and catabolism;Signaling molecules and interaction;Cell motility;Cellular commiunity;Signaling molecules and interaction	ko04145//Phagosome;ko04514//Cell adhesion molecules (CAMs);ko04810//Regulation of actin cytoskeleton;ko04510//Focal adhesion;ko04512//ECM-receptor interaction	K05719;K05719;K05719;K05719;K05719	GO:0005887//integral component of plasma membrane	GO:0046983//protein dimerization activity;GO:0060089//molecular transducer activity	GO:0007166//cell surface receptor signaling pathway;GO:0031589//cell-substrate adhesion;GO:0044707//single-multicellular organism process
4	Isoform0004501	Isoform0004501	2.56152	0.0296969	6.43054	5.61533e-47	8.28711e-43	PREDICTED: E3 ubiquitin/ISG15 ligase TRIM25-like, partial [Larimichthys crocea]	-	-	-	-	-	-	-
4	Isoform0000359	Isoform0000359	7.12185	0.136942	5.70061	6.24104e-47	9.21052e-43	PREDICTED: LOW QUALITY PROTEIN: protein phosphatase 1 regulatory subunit 37 [Lates calcarifer]	-	-	-	-	-	-	-
4	Isoform0000067	Isoform0000067	3.6436	0.047018	6.27601	1.89767e-46	2.80058e-42	PREDICTED: phosphatidate cytidylyltransferase 2-like [Lates calcarifer]	Metabolism;Metabolism;Metabolism;Environmental Information Processing	Global and Overview;Global and Overview;Lipid metabolism;Signal transduction	ko01100//Metabolic pathways;ko01110//Biosynthesis of secondary metabolites;ko00564//Glycerophospholipid metabolism;ko04070//Phosphatidylinositol signaling system	K00981;K00981;K00981;K00981	GO:0031224//intrinsic component of membrane	GO:0070567//cytidylyltransferase activity	GO:0043410//positive regulation of MAPK cascade;GO:0046341//CDP-diacylglycerol metabolic process
4	Isoform0000363	Isoform0000363	7.38354	0.116386	5.98732	6.39782e-46	9.4419e-42	PREDICTED: monocarboxylate transporter 10 [Larimichthys crocea]	-	-	-	-	-	-	-
4	Isoform0026521	Isoform0026521	8.66266	0.218541	5.30884	5.41605e-45	7.993e-41	PREDICTED: LOW QUALITY PROTEIN: TGF-beta receptor type-1-like [Lates calcarifer]	Environmental Information Processing;Environmental Information Processing	Signaling molecules and interaction;Signal transduction	ko04060//Cytokine-cytokine receptor interaction;ko04350//TGF-beta signaling pathway	K13567;K13567	GO:0031224//intrinsic component of membrane;GO:0043231//intracellular membrane-bounded organelle;GO:0043235//receptor complex;GO:0043296//apical junction complex	GO:0005024//transforming growth factor beta-activated receptor activity;GO:0005160//transforming growth factor beta receptor binding;GO:0019838//growth factor binding;GO:0032550//purine ribonucleoside binding;GO:0043169//cation binding;GO:0046332//SMAD binding	GO:0001558//regulation of cell growth;GO:0001701//in utero embryonic development;GO:0001775//cell activation;GO:0001837//epithelial to mesenchymal transition;GO:0001936//regulation of endothelial cell proliferation;GO:0003002//regionalization;GO:0006355//regulation of transcription, DNA-templated;GO:0008406//gonad development;GO:0009611//response to wounding;GO:0009967//positive regulation of sig…
4	Isoform0029603	Isoform0029603	15.8885	0.457467	5.11817	3.50353e-44	5.1705e-40	PREDICTED: occludin-like [Xiphophorus maculatus]	Environmental Information Processing;Cellular Processes	Signaling molecules and interaction;Cellular commiunity	ko04514//Cell adhesion molecules (CAMs);ko04530//Tight junction	K06088;K06088	-	-	-
4	Isoform0010888	Isoform0010888	4.02597	0.0642417	5.96968	8.32146e-44	1.22808e-39	PREDICTED: arf-GAP with SH3 domain, ANK repeat and PH domain-containing protein 1-like [Neolamprologus brichardi]	Cellular Processes	Transport and catabolism	ko04144//Endocytosis	K12488	-	GO:0043169//cation binding	-
4	Isoform0026308	Isoform0026308	3.64927	0.0636797	5.84063	8.91918e-44	1.31629e-39	GATA-binding factor 3 [Dicentrarchus labrax]	-	-	-	-	-	GO:0001071//nucleic acid binding transcription factor activity;GO:0003677//DNA binding;GO:0046914//transition metal ion binding	GO:0002573//myeloid leukocyte differentiation;GO:0006357//regulation of transcription from RNA polymerase II promoter;GO:0035162//embryonic hemopoiesis;GO:0042981//regulation of apoptotic process;GO:0045595//regulation of cell differentiation;GO:0061515//myeloid cell development
4	Isoform0007137	Isoform0007137	3.68357	0.0525099	6.13237	1.97946e-43	2.92129e-39	PREDICTED: uncharacterized protein LOC103375740, partial [Stegastes partitus]	-	-	-	-	-	-	-
4	Isoform0007800	Isoform0007800	2.40124	0.0275373	6.44625	3.30035e-43	4.87065e-39	PREDICTED: ADP-ribosylation factor-like protein 4D [Lates calcarifer]	-	-	-	-	GO:0044464//cell part	GO:0032550//purine ribonucleoside binding	GO:0035556//intracellular signal transduction
4	Isoform0015269	Isoform0015269	3.66615	0.0745427	5.62006	5.68952e-42	8.3966e-38	PREDICTED: ras-related protein Rab-11B [Oreochromis niloticus]	Cellular Processes	Transport and catabolism	ko04144//Endocytosis	K07905	-	GO:0032550//purine ribonucleoside binding	GO:0008104//protein localization;GO:0035556//intracellular signal transduction;GO:0044765//single-organism transport;GO:0051649//establishment of localization in cell
4	Isoform0005042	Isoform0005042	16.0285	0.34527	5.53677	7.3809e-42	1.08927e-37	PREDICTED: extracellular matrix protein 1-like [Lates calcarifer]	-	-	-	-	-	-	-
4	Isoform0004404	Isoform0004404	4.90607	0.065908	6.21797	1.26054e-41	1.8603e-37	PREDICTED: LOW QUALITY PROTEIN: tripartite motif-containing protein 16-like [Lates calcarifer]	-	-	-	-	-	-	-
4	Isoform0011904	Isoform0011904	18.6783	0.442023	5.4011	2.02789e-40	2.99275e-36	PREDICTED: rab11 family-interacting protein 1 [Maylandia zebra]	Cellular Processes	Transport and catabolism	ko04144//Endocytosis	K12484	-	-	-
4	Isoform0000426	Isoform0000426	2.46545	0.0326755	6.2375	7.24401e-39	1.06907e-34	PREDICTED: rho-associated protein kinase 2 isoform X2 [Lates calcarifer]	Cellular Processes;Cellular Processes;Organismal Systems;Environmental Information Processing	Cell motility;Cellular commiunity;Circulatory system;Signal transduction	ko04810//Regulation of actin cytoskeleton;ko04510//Focal adhesion;ko04270//Vascular smooth muscle contraction;ko04310//Wnt signaling pathway	K17388;K17388;K17388;K17388	-	-	-
4	Isoform0012357	Isoform0012357	8.86182	0.258583	5.0989	7.95212e-38	1.17357e-33	Protein kinase C delta type [Larimichthys crocea]	-	-	-	-	-	-	-
4	Isoform0000675	Isoform0000675	2.45795	0.0378807	6.01985	1.08896e-37	1.60709e-33	PREDICTED: LOW QUALITY PROTEIN: putative homeodomain transcription factor 2 [Lates calcarifer]	-	-	-	-	-	-	-
4	Isoform0025257	Isoform0025257	3.89519	0.0693114	5.81246	1.60068e-37	2.36229e-33	--	-	-	-	-	-	-	-
4	Isoform0012389	Isoform0012389	7.68589	0.172671	5.47612	2.90387e-37	4.28553e-33	PREDICTED: myosin regulatory light polypeptide 9 [Oreochromis niloticus]	Cellular Processes;Cellular Processes;Cellular Processes;Organismal Systems	Cell motility;Cellular commiunity;Cellular commiunity;Circulatory system	ko04810//Regulation of actin cytoskeleton;ko04510//Focal adhesion;ko04530//Tight junction;ko04270//Vascular smooth muscle contraction	K12755;K12755;K12755;K12755	-	-	-
4	Isoform0000918	Isoform0000918	1.86937	0.0266027	6.13483	3.23211e-37	4.76994e-33	PREDICTED: endothelial cell-selective adhesion molecule-like [Lates calcarifer]	Environmental Information Processing	Signaling molecules and interaction	ko04514//Cell adhesion molecules (CAMs)	K06787	-	-	-
4	Isoform0007903	Isoform0007903	52.5725	1.84968	4.82896	1.25257e-36	1.84855e-32	ras-related protein Rap-1b [Oncorhynchus mykiss]	Cellular Processes;Environmental Information Processing	Cellular commiunity;Signal transduction	ko04510//Focal adhesion;ko04010//MAPK signaling pathway	K04353;K04353	-	GO:0032550//purine ribonucleoside binding	GO:0035556//intracellular signal transduction
4	Isoform0015869	Isoform0015869	2.49782	0.030869	6.33837	1.33581e-36	1.97139e-32	PREDICTED: prothymosin alpha-like [Lates calcarifer]	-	-	-	-	-	-	-
4	Isoform0011230	Isoform0011230	21.6787	0.719137	4.91387	2.66263e-36	3.92951e-32	PREDICTED: sodium channel subunit beta-3-like isoform X1 [Lates calcarifer]	-	-	-	-	-	-	-
4	Isoform0016253	Isoform0016253	10.6465	0.461175	4.52893	5.89026e-36	8.69285e-32	PREDICTED: vesicle-associated membrane protein 5-like [Larimichthys crocea]	Genetic Information Processing	Folding, sorting and degradation	ko04130//SNARE interactions in vesicular transport	K08514	GO:0031224//intrinsic component of membrane	-	GO:0006810//transport
4	Isoform0026070	Isoform0026070	3.47071	0.069832	5.6352	6.10814e-36	9.01439e-32	PREDICTED: ectonucleoside triphosphate diphosphohydrolase 5-like isoform X1 [Lates calcarifer]	Metabolism;Metabolism	Nucleotide metabolism;Nucleotide metabolism	ko00230//Purine metabolism;ko00240//Pyrimidine metabolism	K01511;K01511	-	GO:0003824//catalytic activity	-
4	Isoform0030718	Isoform0030718	2.38898	0.0387347	5.94662	2.31568e-35	3.41749e-31	PREDICTED: kell blood group glycoprotein-like [Lates calcarifer]	-	-	-	-	-	-	-
4	Isoform0025737	Isoform0025737	9.10237	0.343132	4.72941	8.265e-35	1.21975e-30	PREDICTED: LOW QUALITY PROTEIN: interferon regulatory factor 9 [Lates calcarifer]	Environmental Information Processing	Signal transduction	ko04630//Jak-STAT signaling pathway	K04693	-	GO:0001071//nucleic acid binding transcription factor activity	GO:0010468//regulation of gene expression
4	Isoform0000014	Isoform0000014	28.9536	1.16704	4.63281	1.61575e-34	2.38453e-30	PREDICTED: LOW QUALITY PROTEIN: talin-1-like [Lates calcarifer]	Cellular Processes	Cellular commiunity	ko04510//Focal adhesion	K06271	GO:0005924//cell-substrate adherens junction;GO:0043232//intracellular non-membrane-bounded organelle	GO:0003779//actin binding;GO:0005102//receptor binding;GO:0005198//structural molecule activity	GO:0007010//cytoskeleton organization;GO:0022610//biological adhesion
4	Isoform0011432	Isoform0011432	9.7919	0.294067	5.05737	2.69867e-34	3.9827e-30	PREDICTED: vinculin [Lates calcarifer]	Cellular Processes;Cellular Processes;Cellular Processes	Cell motility;Cellular commiunity;Cellular commiunity	ko04810//Regulation of actin cytoskeleton;ko04510//Focal adhesion;ko04520//Adherens junction	K05700;K05700;K05700	-	-	-
4	Isoform0013232	Isoform0013232	40.534	3.32073	3.60956	2.78095e-34	4.10412e-30	PREDICTED: serglycin [Larimichthys crocea]	-	-	-	-	-	-	-
4	Isoform0017884	Isoform0017884	265.377	33.2799	2.99532	9.20348e-34	1.35825e-29	PREDICTED: thymosin beta-12 [Fundulus heteroclitus]	Cellular Processes	Cell motility	ko04810//Regulation of actin cytoskeleton	K05764	-	-	-
4	Isoform0012388	Isoform0012388	7.47184	0.215501	5.1157	1.15868e-33	1.70998e-29	PREDICTED: RNA-binding motif, single-stranded-interacting protein 1-like [Paralichthys olivaceus]	-	-	-	-	-	GO:0003676//nucleic acid binding	-
4	Isoform0000033	Isoform0000033	34.7957	2.19226	3.98842	1.51919e-33	2.24202e-29	PREDICTED: filamin-A-like isoform X2 [Lates calcarifer]	Cellular Processes;Environmental Information Processing	Cellular commiunity;Signal transduction	ko04510//Focal adhesion;ko04010//MAPK signaling pathway	K04437;K04437	-	GO:0008092//cytoskeletal protein binding	-
4	Isoform0007446	Isoform0007446	3.31375	0.064816	5.67597	1.739e-33	2.56641e-29	PREDICTED: rhombotin-2 [Stegastes partitus]	-	-	-	-	GO:0043231//intracellular membrane-bounded organelle	GO:0003676//nucleic acid binding;GO:0046914//transition metal ion binding	GO:0030099//myeloid cell differentiation;GO:0048514//blood vessel morphogenesis
4	Isoform0003791	Isoform0003791	86.9106	2.73505	4.9899	3.39459e-33	5.00973e-29	PREDICTED: uncharacterized protein LOC108899242 [Lates calcarifer]	-	-	-	-	-	-	-
4	Isoform0000889	Isoform0000889	4.17225	0.10475	5.3158	3.44216e-33	5.07993e-29	PREDICTED: tumor necrosis factor alpha-induced protein 2-like [Stegastes partitus]	-	-	-	-	-	-	-
4	Isoform0003301	Isoform0003301	3.17626	0.0675012	5.55627	4.70441e-33	6.94276e-29	Tripartite motif-containing protein 16 [Larimichthys crocea]	-	-	-	-	-	-	-
4	Isoform0029130	Isoform0029130	131.03	24.8993	2.39572	5.80416e-33	8.56578e-29	PREDICTED: tetraspanin-8-like [Larimichthys crocea]	-	-	-	-	-	-	-
4	Isoform0027237	Isoform0027237	3.62125	0.0808488	5.48512	1.29432e-32	1.91015e-28	PREDICTED: LOW QUALITY PROTEIN: transcription factor E2F4-like [Lates calcarifer]	Cellular Processes;Environmental Information Processing	Cell growth and death;Signal transduction	ko04110//Cell cycle;ko04350//TGF-beta signaling pathway	K04682;K04682	GO:0043231//intracellular membrane-bounded organelle;GO:0043234//protein complex	GO:0001071//nucleic acid binding transcription factor activity;GO:0003676//nucleic acid binding	GO:0010468//regulation of gene expression;GO:0034645//cellular macromolecule biosynthetic process
4	Isoform0014959	Isoform0014959	3.02639	0.0648729	5.54384	2.82908e-32	4.17515e-28	--	-	-	-	-	-	-	-
4	Isoform0012738	Isoform0012738	4.99008	0.166352	4.90676	2.96802e-32	4.38021e-28	PREDICTED: nucleoplasmin-like protein ANO39 [Notothenia coriiceps]	-	-	-	-	-	-	-
4	Isoform0028489	Isoform0028489	3.49284	0.0487471	6.16294	3.19048e-32	4.70851e-28	PREDICTED: E3 ubiquitin-protein ligase MARCH2 isoform X2 [Lates calcarifer]	-	-	-	-	-	-	-
4	Isoform0026250	Isoform0026250	5.44713	0.119904	5.50554	6.56042e-32	9.68186e-28	Transposable element Tc1 transposase, partial [Anoplophora glabripennis]	-	-	-	-	-	-	-
4	Isoform0006627	Isoform0006627	2.01858	0.0363897	5.79367	1.19149e-31	1.7584e-27	PREDICTED: ectodysplasin-A isoform X2 [Lates calcarifer]	Environmental Information Processing	Signaling molecules and interaction	ko04060//Cytokine-cytokine receptor interaction	K05480	-	-	-
4	Isoform0009086	Isoform0009086	12.6624	0.458924	4.78616	1.46258e-31	2.15847e-27	PREDICTED: pleckstrin [Stegastes partitus]	-	-	-	-	-	-	-
4	Isoform0028415	Isoform0028415	13.2347	0.289697	5.51364	1.53825e-31	2.27015e-27	PREDICTED: suppressor of cytokine signaling 3 [Larimichthys crocea]	Environmental Information Processing;Organismal Systems;Genetic Information Processing;Organismal Systems	Signal transduction;Endocrine system;Folding, sorting and degradation;Endocrine system	ko04630//Jak-STAT signaling pathway;ko04910//Insulin signaling pathway;ko04120//Ubiquitin mediated proteolysis;ko04920//Adipocytokine signaling pathway	K04696;K04696;K04696;K04696	-	-	GO:0007165//signal transduction;GO:0032446//protein modification by small protein conjugation;GO:0042981//regulation of apoptotic process
4	Isoform0028414	Isoform0028414	21.1159	1.06894	4.30408	2.01476e-31	2.97338e-27	PREDICTED: fermitin family homolog 3 [Lates calcarifer]	-	-	-	-	-	-	-
4	Isoform0024463	Isoform0024463	36.9449	2.28428	4.01556	3.97613e-31	5.86797e-27	MHC class I antigen [Oplegnathus fasciatus]	Cellular Processes;Cellular Processes;Environmental Information Processing	Transport and catabolism;Transport and catabolism;Signaling molecules and interaction	ko04145//Phagosome;ko04144//Endocytosis;ko04514//Cell adhesion molecules (CAMs)	K06751;K06751;K06751	GO:0042611//MHC protein complex	GO:0003823//antigen binding	GO:0048002//antigen processing and presentation of peptide antigen
4	Isoform0006275	Isoform0006275	44.8101	1.6612	4.75353	5.04168e-31	7.44052e-27	PREDICTED: glutamate dehydrogenase 1, mitochondrial-like [Rhinopithecus roxellana]	Environmental Information Processing	Signal transduction	ko04010//MAPK signaling pathway	K04469	GO:0019866//organelle inner membrane;GO:0043231//intracellular membrane-bounded organelle	GO:0003824//catalytic activity	GO:0009064//glutamine family amino acid metabolic process;GO:0050796//regulation of insulin secretion
4	Isoform0029373	Isoform0029373	18.1516	1.52589	3.57237	6.98914e-31	1.03146e-26	MHC class I alpha antigen [Epinephelus coioides]	Cellular Processes;Cellular Processes;Environmental Information Processing	Transport and catabolism;Transport and catabolism;Signaling molecules and interaction	ko04145//Phagosome;ko04144//Endocytosis;ko04514//Cell adhesion molecules (CAMs)	K06751;K06751;K06751	-	-	-
4	Isoform0025921	Isoform0025921	55.8024	2.65145	4.39547	7.79967e-31	1.15108e-26	PREDICTED: Krueppel-like factor 6 [Larimichthys crocea]	-	-	-	-	-	GO:0043169//cation binding;GO:0097159//organic cyclic compound binding	GO:0021603//cranial nerve formation;GO:0035295//tube development;GO:0040007//growth
4	Isoform0007065	Isoform0007065	18.0451	0.779887	4.5322	3.08998e-30	4.56019e-26	PREDICTED: rho-related GTP-binding protein RhoF [Lates calcarifer]	-	-	-	-	GO:0044464//cell part	GO:0032550//purine ribonucleoside binding	GO:0035556//intracellular signal transduction
4	Isoform0003623	Isoform0003623	6.27375	0.160834	5.28569	5.66298e-30	8.35743e-26	PREDICTED: SH3 domain-containing protein 21 isoform X3 [Paralichthys olivaceus]	-	-	-	-	-	-	-
4	Isoform0027784	Isoform0027784	38.9938	4.87424	2.99999	6.92195e-30	1.02154e-25	PREDICTED: girdin-like [Notothenia coriiceps]	-	-	-	-	-	-	-
4	Isoform0029915	Isoform0029915	7.10743	0.182705	5.28174	7.5808e-30	1.11877e-25	PREDICTED: LOW QUALITY PROTEIN: chloride intracellular channel protein 4 [Lates calcarifer]	-	-	-	-	GO:0034702//ion channel complex;GO:0044424//intracellular part	GO:0005253//anion channel activity	GO:0006821//chloride transport;GO:0012501//programmed cell death;GO:0034220//ion transmembrane transport
4	Isoform0024745	Isoform0024745	2.58699	0.0492999	5.71355	9.25229e-30	1.36545e-25	PREDICTED: LOW QUALITY PROTEIN: DENN domain-containing protein 2C [Lates calcarifer]	-	-	-	-	-	-	-
4	Isoform0025732	Isoform0025732	13.0629	0.581283	4.49009	1.1454e-29	1.69039e-25	PREDICTED: butyrophilin subfamily 1 member A1 [Oreochromis niloticus]	-	-	-	-	-	-	-
4	Isoform0017909	Isoform0017909	3.30617	0.0829971	5.31596	1.16371e-29	1.71741e-25	PREDICTED: A-kinase anchor protein 11-like [Paralichthys olivaceus]	-	-	-	-	-	-	-
4	Isoform0025164	Isoform0025164	27.4384	0.87941	4.96352	1.39344e-29	2.05643e-25	PREDICTED: Krueppel-like factor 6 [Larimichthys crocea]	-	-	-	-	-	GO:0043169//cation binding	-
4	Isoform0009446	Isoform0009446	29.4723	6.5419	2.17158	1.60229e-29	2.36466e-25	scavenger receptor class B member 1 isoform B [Alligator mississippiensis]	Organismal Systems	Endocrine system	ko03320//PPAR signaling pathway	K08770	GO:0031988//membrane-bounded vesicle;GO:0043231//intracellular membrane-bounded organelle	GO:0003723//RNA binding	GO:0019725//cellular homeostasis;GO:0019941//modification-dependent protein catabolic process
4	Isoform0010647	Isoform0010647	5.39833	0.140393	5.26497	7.79158e-29	1.14988e-24	PREDICTED: multidrug resistance-associated protein 5-like [Stegastes partitus]	Environmental Information Processing	Membrane transport	ko02010//ABC transporters	K05668	GO:0031224//intrinsic component of membrane	GO:0008509//anion transmembrane transporter activity;GO:0015405//P-P-bond-hydrolysis-driven transmembrane transporter activity;GO:0017111//nucleoside-triphosphatase activity;GO:0032550//purine ribonucleoside binding	GO:0006820//anion transport;GO:0044763//single-organism cellular process
4	Isoform0028522	Isoform0028522	4.65336	0.0913401	5.67088	1.142e-28	1.68537e-24	Uridine-cytidine kinase-like 1 [Larimichthys crocea]	Metabolism;Metabolism;Metabolism	Global and Overview;Nucleotide metabolism;Xenobiotics biodegradation and metabolism	ko01100//Metabolic pathways;ko00240//Pyrimidine metabolism;ko00983//Drug metabolism - other enzymes	K00876;K00876;K00876	-	GO:0019206//nucleoside kinase activity;GO:0032550//purine ribonucleoside binding	GO:0006222//UMP biosynthetic process;GO:0006241//CTP biosynthetic process
4	Isoform0024916	Isoform0024916	7.94705	0.321054	4.62953	1.16768e-28	1.72326e-24	TGF beta-1 [Epinephelus coioides]	Cellular Processes;Environmental Information Processing;Environmental Information Processing;Organismal Systems;Environmental Information Processing;Cellular Processes;Environmental Information Processing	Transport and catabolism;Signal transduction;Signaling molecules and interaction;Immune system;Signal transduction;Cell growth and death;Signal transduction	ko04144//Endocytosis;ko04010//MAPK signaling pathway;ko04060//Cytokine-cytokine receptor interaction;ko04672//Intestinal immune network for IgA production;ko04068//FoxO signaling pathway;ko04110//Cell cycle;ko04350//TGF-beta signaling pathway	K13375;K13375;K13375;K13375;K13375;K13375;K13375	GO:0044421//extracellular region part	GO:0005102//receptor binding	GO:0040007//growth
4	Isoform0025464	Isoform0025464	3.31928	0.0590374	5.8131	1.37814e-28	2.03386e-24	PREDICTED: myelin-oligodendrocyte glycoprotein isoform X2 [Oreochromis niloticus]	-	-	-	-	-	-	-
4	Isoform0016539	Isoform0016539	4.74341	0.0607564	6.28674	2.42316e-28	3.5761e-24	PREDICTED: extracellular matrix protein 1-like [Larimichthys crocea]	-	-	-	-	-	-	-
4	Isoform0016039	Isoform0016039	7.02169	0.210221	5.06184	3.14458e-28	4.64077e-24	PREDICTED: general receptor for phosphoinositides 1-associated scaffold protein isoform X2 [Lates calcarifer]	-	-	-	-	-	-	-
4	Isoform0003420	Isoform0003420	17.5455	1.55952	3.49193	4.46389e-28	6.58781e-24	MHC class I alpha antigen [Epinephelus coioides]	Cellular Processes;Cellular Processes;Environmental Information Processing	Transport and catabolism;Transport and catabolism;Signaling molecules and interaction	ko04145//Phagosome;ko04144//Endocytosis;ko04514//Cell adhesion molecules (CAMs)	K06751;K06751;K06751	-	-	-
4	Isoform0019999	Isoform0019999	3.87794	0.0829429	5.54703	5.28396e-28	7.79807e-24	--	-	-	-	-	-	-	-
4	Isoform0001897	Isoform0001897	2.61864	0.0557909	5.55264	5.87784e-28	8.67451e-24	--	-	-	-	-	-	-	-
4	Isoform0000172	Isoform0000172	23.0785	2.4318	3.24645	6.171e-28	9.10716e-24	PREDICTED: LOW QUALITY PROTEIN: myosin-9 [Lates calcarifer]	Cellular Processes	Cellular commiunity	ko04530//Tight junction	K10352	-	-	-
4	Isoform0030574	Isoform0030574	4.34972	0.171711	4.66287	2.88894e-27	4.26349e-23	--	-	-	-	-	-	-	-
4	Isoform0025457	Isoform0025457	8.386	0.333246	4.65332	1.1021e-26	1.62648e-22	PREDICTED: sushi domain-containing protein 6 [Larimichthys crocea]	-	-	-	-	-	-	-
4	Isoform0021228	Isoform0021228	6.03329	0.176451	5.09561	1.5621e-26	2.30535e-22	PREDICTED: ETS-related transcription factor Elf-1-like isoform X1 [Larimichthys crocea]	-	-	-	-	GO:0043231//intracellular membrane-bounded organelle	GO:0001071//nucleic acid binding transcription factor activity;GO:0003677//DNA binding	GO:0010468//regulation of gene expression
4	Isoform0009803	Isoform0009803	171.095	32.2076	2.40933	1.72355e-26	2.54362e-22	--	-	-	-	-	-	-	-
4	Isoform0004310	Isoform0004310	15.0958	0.559437	4.75403	3.76241e-26	5.55256e-22	heparin-binding EGF-like growth factor precursor [Xiphophorus maculatus]	Organismal Systems;Environmental Information Processing	Endocrine system;Signal transduction	ko04912//GnRH signaling pathway;ko04012//ErbB signaling pathway	K08523;K08523	-	-	-
4	Isoform0026340	Isoform0026340	6.20919	0.148891	5.38207	4.76365e-26	7.0302e-22	PREDICTED: G-box-binding factor-like [Lates calcarifer]	Cellular Processes;Cellular Processes;Environmental Information Processing;Environmental Information Processing;Cellular Processes	Cell motility;Cellular commiunity;Signal transduction;Signaling molecules and interaction;Cellular commiunity	ko04810//Regulation of actin cytoskeleton;ko04510//Focal adhesion;ko04010//MAPK signaling pathway;ko04060//Cytokine-cytokine receptor interaction;ko04540//Gap junction	K17386;K17386;K17386;K17386;K17386	-	-	-
4	Isoform0018663	Isoform0018663	60.3447	18.6458	1.69438	5.48945e-25	8.10133e-21	PREDICTED: myosin regulatory light chain 2, smooth muscle minor isoform [Larimichthys crocea]	Cellular Processes;Cellular Processes;Cellular Processes;Organismal Systems	Cell motility;Cellular commiunity;Cellular commiunity;Circulatory system	ko04810//Regulation of actin cytoskeleton;ko04510//Focal adhesion;ko04530//Tight junction;ko04270//Vascular smooth muscle contraction	K12755;K12755;K12755;K12755	-	-	-
4	Isoform0026866	Isoform0026866	11.4091	0.570867	4.32089	9.12766e-25	1.34706e-20	PREDICTED: LIM domain-containing protein 2 [Stegastes partitus]	-	-	-	-	-	-	-
4	Isoform0008791	Isoform0008791	21.1251	0.933755	4.49977	9.53147e-25	1.40665e-20	PREDICTED: P2Y purinoceptor 13 [Notothenia coriiceps]	Environmental Information Processing	Signaling molecules and interaction	ko04080//Neuroactive ligand-receptor interaction	K08388	GO:0031224//intrinsic component of membrane	GO:0001608//G-protein coupled nucleotide receptor activity	GO:0030818//negative regulation of cAMP biosynthetic process;GO:0035588//G-protein coupled purinergic receptor signaling pathway
4	Isoform0011155	Isoform0011155	6.50934	0.171345	5.24753	1.25926e-24	1.85842e-20	PREDICTED: formin-like protein 3 isoform X1 [Lates calcarifer]	-	-	-	-	-	GO:0008092//cytoskeletal protein binding;GO:0017016//Ras GTPase binding	GO:0007010//cytoskeleton organization;GO:0022604//regulation of cell morphogenesis;GO:0048870//cell motility
4	Isoform0010630	Isoform0010630	3.21444	0.0890372	5.17402	1.86211e-24	2.74811e-20	PREDICTED: fasciculation and elongation protein zeta-2-like isoform X3 [Lates calcarifer]	-	-	-	-	-	-	-
4	Isoform0021366	Isoform0021366	8.8777	0.778627	3.51118	1.91065e-24	2.81973e-20	PREDICTED: RNA-directed DNA polymerase from mobile element jockey-like, partial [Larimichthys crocea]	-	-	-	-	-	-	-
4	Isoform0006713	Isoform0006713	4.90355	0.146423	5.06561	2.26132e-24	3.33726e-20	PREDICTED: SH3 domain-containing protein 21 isoform X3 [Paralichthys olivaceus]	-	-	-	-	-	-	-
4	Isoform0005393	Isoform0005393	28.2047	1.26638	4.47715	9.05251e-24	1.33597e-19	PREDICTED: cAMP-responsive element modulator-like [Paralichthys olivaceus]	Organismal Systems	Circulatory system	ko04261//Adrenergic signaling in cardiomyocytes	K09052	GO:0043231//intracellular membrane-bounded organelle	GO:0001071//nucleic acid binding transcription factor activity;GO:0003677//DNA binding	GO:0006357//regulation of transcription from RNA polymerase II promoter
4	Isoform0012423	Isoform0012423	11.0484	0.679399	4.02343	1.21738e-23	1.79661e-19	PREDICTED: ICOS ligand-like, partial [Neolamprologus brichardi]	-	-	-	-	-	-	-
4	Isoform0012337	Isoform0012337	2.39531	0.0429722	5.80067	1.4451e-23	2.13268e-19	PREDICTED: interferon-inducible GTPase 5-like [Neolamprologus brichardi]	-	-	-	-	-	-	-
4	Isoform0006207	Isoform0006207	3.41411	0.114828	4.89396	2.20622e-23	3.25594e-19	PREDICTED: dolichyldiphosphatase 1 [Lates calcarifer]	Metabolism	Glycan biosynthesis and metabolism	ko00510//N-Glycan biosynthesis	K07252	-	-	-
4	Isoform0025906	Isoform0025906	5.42062	0.288119	4.23372	2.69433e-23	3.9763e-19	PREDICTED: proline-rich nuclear receptor coactivator 1 [Stegastes partitus]	-	-	-	-	-	-	-
4	Isoform0010778	Isoform0010778	3.94095	0.159189	4.62973	3.03388e-23	4.4774e-19	PREDICTED: phosphatidylinositol 4,5-bisphosphate 3-kinase catalytic subunit delta isoform isoform X1 [Larimichthys crocea]	Cellular Processes;Cellular Processes;Environmental Information Processing;Organismal Systems;Organismal Systems;Environmental Information Processing;Cellular Processes;Organismal Systems;Environmental Information Processing;Environmental Information Processing;Organismal Systems;Environmental Information Processing;Environmental Information Processing;Metabolism	Cell motility;Cellular commiunity;Signal transduction;Endocrine system;Circulatory system;Signal transduction;Cell growth and death;Immune system;Signal transduction;Signal transduction;Endocrine system;Signal transduction;Signal transduction;Carbohydrate metabolism	ko04810//Regulation of actin cytoskeleton;ko04510//Focal adhesion;ko04630//Jak-STAT signaling pathway;ko04910//Insulin signaling pathway;ko04261//Adrenergic signaling in cardiomyocytes;ko04068//FoxO signaling pathway;ko04210//Apoptosis;ko04620//Toll-like receptor signaling pathway;ko04150//mTOR signaling pathway;ko04070//Phosphatidylinositol signaling system;ko04914//Progesterone-mediated oocyte …	K00922;K00922;K00922;K00922;K00922;K00922;K00922;K00922;K00922;K00922;K00922;K00922;K00922;K00922	-	GO:0016772//transferase activity, transferring phosphorus-containing groups;GO:0032550//purine ribonucleoside binding	GO:0046488//phosphatidylinositol metabolic process;GO:0048017//inositol lipid-mediated signaling
4	Isoform0008872	Isoform0008872	96.5174	15.0609	2.67998	1.23448e-22	1.82184e-18	PREDICTED: induced myeloid leukemia cell differentiation protein Mcl-1-like [Stegastes partitus]	Environmental Information Processing	Signal transduction	ko04630//Jak-STAT signaling pathway	K02539	-	-	-
4	Isoform0002492	Isoform0002492	4.56124	0.132283	5.10772	1.43045e-22	2.11106e-18	PREDICTED: TRAF3-interacting JNK-activating modulator isoform X1 [Notothenia coriiceps]	-	-	-	-	-	-	-
4	Isoform0009519	Isoform0009519	10.2918	0.754678	3.76949	1.69287e-22	2.49834e-18	PREDICTED: hyaluronan and proteoglycan link protein 1-like [Lates calcarifer]	-	-	-	-	-	-	-
4	Isoform0012884	Isoform0012884	15.6438	0.243313	6.00663	6.6293e-22	9.78353e-18	PREDICTED: cell wall protein IFF6-like isoform X3 [Pundamilia nyererei]	-	-	-	-	-	-	-
4	Isoform0024721	Isoform0024721	3.44293	0.0517257	6.05661	7.48639e-22	1.10484e-17	PREDICTED: ral guanine nucleotide dissociation stimulator isoform X1 [Lates calcarifer]	-	-	-	-	-	-	-
4	Isoform0026406	Isoform0026406	12.2677	0.524969	4.54649	7.97903e-22	1.17754e-17	PREDICTED: max dimerization protein 4 [Stegastes partitus]	-	-	-	-	-	-	-
4	Isoform0007176	Isoform0007176	13.5126	0.578495	4.54586	9.70808e-22	1.43272e-17	PREDICTED: methyl-CpG-binding domain protein 2-like [Lates calcarifer]	-	-	-	-	-	-	-
4	Isoform0027984	Isoform0027984	2.90201	0.0532801	5.76731	1.73015e-21	2.55336e-17	PREDICTED: tissue-type plasminogen activator isoform X1 [Stegastes partitus]	-	-	-	-	-	GO:0004175//endopeptidase activity	GO:0031638//zymogen activation
4	Isoform0026556	Isoform0026556	6.27072	0.222446	4.8171	3.10315e-21	4.57963e-17	--	-	-	-	-	-	-	-
4	Isoform0020002	Isoform0020002	2.5429	0.0777884	5.03078	3.19434e-21	4.71421e-17	--	-	-	-	-	-	-	-
4	Isoform0017961	Isoform0017961	17.6136	3.29646	2.4177	8.41797e-21	1.24232e-16	--	-	-	-	-	-	-	-
4	Isoform0002547	Isoform0002547	18.2654	2.72245	2.74614	1.10155e-20	1.62566e-16	beta-2 microglobulin [Epinephelus coioides]	-	-	-	-	-	-	-
4	Isoform0006436	Isoform0006436	19.1566	3.17311	2.59387	2.22865e-20	3.28904e-16	PREDICTED: galectin-9-like isoform X1 [Lates calcarifer]	-	-	-	-	-	-	-
4	Isoform0029208	Isoform0029208	4.88957	0.208578	4.55105	2.60898e-20	3.85033e-16	PREDICTED: PDZ and LIM domain protein 5-like isoform X2 [Notothenia coriiceps]	-	-	-	-	-	GO:0043169//cation binding	-
4	Isoform0000580	Isoform0000580	8.12951	0.486301	4.06325	6.93508e-20	1.02348e-15	PREDICTED: WD repeat and FYVE domain-containing protein 3 isoform X3 [Lates calcarifer]	-	-	-	-	-	-	-
4	Isoform0009770	Isoform0009770	5.32085	0.184093	4.85315	1.15607e-19	1.70613e-15	PREDICTED: general receptor for phosphoinositides 1-associated scaffold protein isoform X1 [Lates calcarifer]	-	-	-	-	-	-	-
4	Isoform0010793	Isoform0010793	2.91589	0.0952046	4.93676	1.18133e-19	1.7434e-15	PREDICTED: SEC14-like protein 1 isoform X2 [Larimichthys crocea]	-	-	-	-	-	-	-
4	Isoform0012752	Isoform0012752	29.4266	7.67289	1.93928	3.23338e-19	4.77182e-15	Cofilin-2 [Anoplopoma fimbria]	Cellular Processes	Cell motility	ko04810//Regulation of actin cytoskeleton	K05765	GO:0005856//cytoskeleton	-	GO:0008154//actin polymerization or depolymerization
4	Isoform0025194	Isoform0025194	7.38141	0.340237	4.43928	4.04877e-19	5.97517e-15	STAT6 [Lateolabrax japonicus]	Environmental Information Processing;Environmental Information Processing	Signal transduction;Signal transduction	ko04630//Jak-STAT signaling pathway;ko04012//ErbB signaling pathway	K11224;K11224	GO:0043231//intracellular membrane-bounded organelle	GO:0001071//nucleic acid binding transcription factor activity;GO:0060089//molecular transducer activity	GO:0010468//regulation of gene expression;GO:0034645//cellular macromolecule biosynthetic process;GO:0050794//regulation of cellular process
4	Isoform0000900	Isoform0000900	7.25123	0.377506	4.26366	1.39429e-18	2.0577e-14	PREDICTED: ras GTPase-activating-like protein IQGAP1 isoform X1 [Larimichthys crocea]	Cellular Processes	Cell motility	ko04810//Regulation of actin cytoskeleton	K05767	GO:0044464//cell part	GO:0003677//DNA binding	GO:0010468//regulation of gene expression;GO:0035556//intracellular signal transduction
4	Isoform0006810	Isoform0006810	3.68616	0.239477	3.94416	2.06664e-18	3.04994e-14	--	-	-	-	-	-	-	-
4	Isoform0027693	Isoform0027693	12.4099	0.594692	4.3832	2.42003e-18	3.57148e-14	PREDICTED: P-selectin-like isoform X1 [Notothenia coriiceps]	Environmental Information Processing	Signaling molecules and interaction	ko04514//Cell adhesion molecules (CAMs)	K06496	-	-	-
4	Isoform0010165	Isoform0010165	10.9717	1.15976	3.24188	2.71574e-18	4.00789e-14	PREDICTED: BTB/POZ domain-containing protein KCTD12-like [Maylandia zebra]	-	-	-	-	-	-	GO:0010769//regulation of cell morphogenesis involved in differentiation;GO:0051259//protein oligomerization
4	Isoform0015214	Isoform0015214	3.12308	0.123049	4.66567	2.88791e-18	4.26197e-14	PREDICTED: supervillin-like isoform X1 [Hippocampus comes]	-	-	-	-	-	-	-
4	Isoform0022140	Isoform0022140	5.07362	0.186254	4.76767	1.09118e-17	1.61036e-13	PREDICTED: cAMP-responsive element modulator-like [Paralichthys olivaceus]	-	-	-	-	-	-	-
4	Isoform0028495	Isoform0028495	4.10732	0.214644	4.25818	1.64526e-17	2.42808e-13	PREDICTED: cAMP-dependent protein kinase type II-alpha regulatory subunit-like [Lates calcarifer]	Organismal Systems;Cellular Processes	Endocrine system;Cell growth and death	ko04910//Insulin signaling pathway;ko04210//Apoptosis	K04739;K04739	GO:0044424//intracellular part	GO:0019887//protein kinase regulator activity	GO:0001932//regulation of protein phosphorylation
4	Isoform0025020	Isoform0025020	2.55412	0.0985082	4.69644	3.57419e-17	5.27478e-13	PREDICTED: serine/threonine-protein kinase ppk4-like [Larimichthys crocea]	Genetic Information Processing	Folding, sorting and degradation	ko04141//Protein processing in endoplasmic reticulum	K08852	-	-	-
4	Isoform0028470	Isoform0028470	10.8467	0.510972	4.40786	3.71685e-17	5.48532e-13	PREDICTED: zinc finger E-box-binding homeobox 2-like isoform X1 [Lates calcarifer]	-	-	-	-	-	-	-
4	Isoform0000336	Isoform0000336	5.54062	0.327173	4.08192	7.37311e-17	1.08812e-12	PREDICTED: volume-regulated anion channel subunit LRRC8A [Larimichthys crocea]	-	-	-	-	-	-	-
4	Isoform0027569	Isoform0027569	14.3674	0.988519	3.86138	9.30826e-17	1.37371e-12	PREDICTED: cbp/p300-interacting transactivator 3-like isoform X1 [Lates calcarifer]	-	-	-	-	-	-	GO:0010468//regulation of gene expression
4	Isoform0024423	Isoform0024423	14.9241	0.524758	4.82985	1.68466e-16	2.48622e-12	PREDICTED: cysteine/serine-rich nuclear protein 1 [Stegastes partitus]	-	-	-	-	-	-	-
4	Isoform0007801	Isoform0007801	3.69088	0.18297	4.33429	2.06056e-16	3.04097e-12	MHC class I alpha antigen [Epinephelus akaara]	Cellular Processes;Cellular Processes;Environmental Information Processing	Transport and catabolism;Transport and catabolism;Signaling molecules and interaction	ko04145//Phagosome;ko04144//Endocytosis;ko04514//Cell adhesion molecules (CAMs)	K06751;K06751;K06751	-	-	-
4	Isoform0026258	Isoform0026258	7.46322	0.296405	4.65416	3.13568e-16	4.62764e-12	PREDICTED: LIM domain-binding protein 1 isoform X1 [Larimichthys crocea]	-	-	-	-	-	-	-
4	Isoform0024217	Isoform0024217	2.9806	0.0920822	5.01654	3.43845e-16	5.07447e-12	PREDICTED: FYVE, RhoGEF and PH domain-containing protein 3 isoform X1 [Larimichthys crocea]	Cellular Processes	Cell motility	ko04810//Regulation of actin cytoskeleton	K05722	-	GO:0043169//cation binding	GO:0043087//regulation of GTPase activity
4	Isoform0024802	Isoform0024802	14.226	1.26455	3.49183	3.80674e-16	5.61799e-12	PREDICTED: mitochondrial glutamate carrier 1-like [Lates calcarifer]	-	-	-	-	GO:0031224//intrinsic component of membrane	-	GO:0044763//single-organism cellular process
4	Isoform0002922	Isoform0002922	8.08977	0.737307	3.45576	4.33291e-16	6.39452e-12	PREDICTED: ADP-ribosylation factor 6 [Chinchilla lanigera]	Cellular Processes;Organismal Systems;Environmental Information Processing;Environmental Information Processing	Transport and catabolism;Immune system;Signal transduction;Signal transduction	ko04144//Endocytosis;ko04666//Fc gamma R-mediated phagocytosis;ko04072//Phospholipase D signaling pathway;ko04014//Ras signaling pathway	K07941;K07941;K07941;K07941	GO:0005924//cell-substrate adherens junction;GO:0010008//endosome membrane;GO:0016023//cytoplasmic, membrane-bounded vesicle;GO:0031252//cell leading edge;GO:0031253//cell projection membrane;GO:0032155//cell division site part	GO:0017111//nucleoside-triphosphatase activity;GO:0019899//enzyme binding;GO:0032550//purine ribonucleoside binding	GO:0022610//biological adhesion;GO:0030010//establishment of cell polarity;GO:0030833//regulation of actin filament polymerization;GO:0033365//protein localization to organelle;GO:0045806//negative regulation of endocytosis;GO:0046578//regulation of Ras protein signal transduction;GO:0048598//embryonic morphogenesis;GO:0050773//regulation of dendrite development;GO:0051130//positive regulation of…
4	Isoform0009082	Isoform0009082	2.51927	0.0728881	5.11118	4.80631e-16	7.09315e-12	PREDICTED: sarcolemmal membrane-associated protein-like isoform X1 [Lates calcarifer]	-	-	-	-	-	-	-
4	Isoform0013835	Isoform0013835	17.373	4.54168	1.93555	8.72716e-16	1.28795e-11	--	-	-	-	-	-	-	-
4	Isoform0017220	Isoform0017220	90.6269	39.9034	1.18343	3.30195e-15	4.87301e-11	--	-	-	-	-	-	-	-
4	Isoform0024448	Isoform0024448	6.59266	0.222793	4.88709	3.76191e-15	5.55182e-11	PREDICTED: LOW QUALITY PROTEIN: inositol-trisphosphate 3-kinase C [Lates calcarifer]	Metabolism;Environmental Information Processing;Environmental Information Processing;Metabolism	Global and Overview;Signal transduction;Signal transduction;Carbohydrate metabolism	ko01100//Metabolic pathways;ko04020//Calcium signaling pathway;ko04070//Phosphatidylinositol signaling system;ko00562//Inositol phosphate metabolism	K00911;K00911;K00911;K00911	-	-	GO:0006796//phosphate-containing compound metabolic process
4	Isoform0027925	Isoform0027925	7.95735	0.577342	3.78479	5.67291e-15	8.37207e-11	beta-2 microglobulin [Epinephelus coioides]	-	-	-	-	GO:0042611//MHC protein complex	-	-
4	Isoform0016552	Isoform0016552	4.57851	0.2133	4.42392	6.02637e-15	8.89371e-11	PREDICTED: prothymosin alpha-A-like isoform X2 [Paralichthys olivaceus]	-	-	-	-	-	-	-
4	Isoform0021988	Isoform0021988	18.1072	8.55514	1.0817	7.5324e-15	1.11163e-10	PREDICTED: 14-3-3 protein beta/alpha-1 [Lates calcarifer]	Cellular Processes;Cellular Processes	Cell growth and death;Cell growth and death	ko04110//Cell cycle;ko04114//Oocyte meiosis	K16197;K16197	GO:0044424//intracellular part	GO:0005515//protein binding	-
4	Isoform0028946	Isoform0028946	6.68856	0.360551	4.21342	1.01151e-14	1.49279e-10	PREDICTED: cytohesin-2 isoform X1 [Oreochromis niloticus]	Cellular Processes	Transport and catabolism	ko04144//Endocytosis	K18441	-	-	-
4	Isoform0008645	Isoform0008645	2.36883	0.0972043	4.60701	1.25214e-14	1.8479e-10	PREDICTED: emerin-like isoform X1 [Stegastes partitus]	-	-	-	-	-	-	-
4	Isoform0014958	Isoform0014958	10.657	1.29204	3.04408	1.26579e-14	1.86805e-10	PREDICTED: tropomyosin alpha-4 chain-like isoform X5 [Cyprinodon variegatus]	Organismal Systems;Organismal Systems	Circulatory system;Circulatory system	ko04261//Adrenergic signaling in cardiomyocytes;ko04260//Cardiac muscle contraction	K10375;K10375	-	-	-
4	Isoform0026541	Isoform0026541	4.3318	0.23175	4.22433	1.36587e-14	2.01575e-10	PREDICTED: interleukin-3 receptor class 2 subunit beta-like [Larimichthys crocea]	Environmental Information Processing;Environmental Information Processing;Cellular Processes	Signaling molecules and interaction;Signal transduction;Cell growth and death	ko04060//Cytokine-cytokine receptor interaction;ko04630//Jak-STAT signaling pathway;ko04210//Apoptosis	K04738;K04738;K04738	-	-	-
4	Isoform0026850	Isoform0026850	4.04157	0.221811	4.18751	1.61177e-14	2.37866e-10	PREDICTED: protein phosphatase Slingshot homolog 3 [Stegastes partitus]	Cellular Processes	Cell motility	ko04810//Regulation of actin cytoskeleton	K05766	-	GO:0004721//phosphoprotein phosphatase activity	GO:0006470//protein dephosphorylation
4	Isoform0013274	Isoform0013274	6.73054	0.281628	4.57886	2.72268e-14	4.01813e-10	PREDICTED: PDZ and LIM domain protein 1 [Lates calcarifer]	-	-	-	-	-	-	-
4	Isoform0019484	Isoform0019484	7.37568	0.509049	3.8569	5.0344e-14	7.42976e-10	--	-	-	-	-	-	-	-
4	Isoform0000013	Isoform0000013	3.30516	0.148852	4.47277	5.95621e-14	8.79017e-10	PREDICTED: LOW QUALITY PROTEIN: helicase with zinc finger domain 2-like [Lates calcarifer]	-	-	-	-	-	-	-
4	Isoform0012189	Isoform0012189	3.54138	0.134208	4.72177	9.98039e-14	1.47291e-09	PREDICTED: cell surface glycoprotein CD200 receptor 1 isoform X2 [Larimichthys crocea]	-	-	-	-	-	-	-
4	Isoform0024170	Isoform0024170	1.9524	0.0927087	4.3964	1.01354e-13	1.49578e-09	PREDICTED: NACHT, LRR and PYD domains-containing protein 1-like [Lates calcarifer]	-	-	-	-	-	-	-
4	Isoform0011453	Isoform0011453	6.33443	0.533966	3.5684	5.13736e-13	7.58172e-09	PREDICTED: ETS-related transcription factor Elf-1-like isoform X1 [Stegastes partitus]	-	-	-	-	GO:0043231//intracellular membrane-bounded organelle	GO:0001071//nucleic acid binding transcription factor activity;GO:0003677//DNA binding	GO:0010468//regulation of gene expression
4	Isoform0024875	Isoform0024875	2.30961	0.0831851	4.79518	5.67954e-13	8.38186e-09	PREDICTED: serine/threonine-protein kinase SRK2H-like [Neolamprologus brichardi]	-	-	-	-	-	GO:0004672//protein kinase activity;GO:0032550//purine ribonucleoside binding	GO:0006464//cellular protein modification process;GO:0010646//regulation of cell communication;GO:0048333//mesodermal cell differentiation
4	Isoform0001699	Isoform0001699	2.90128	0.174443	4.05586	1.02846e-12	1.5178e-08	PREDICTED: tyrosine-protein kinase JAK1 [Lates calcarifer]	Environmental Information Processing	Signal transduction	ko04630//Jak-STAT signaling pathway	K11217	-	-	-
4	Isoform0030466	Isoform0030466	5.82633	0.268146	4.44149	1.08974e-12	1.60825e-08	PREDICTED: class E basic helix-loop-helix protein 40-like [Stegastes partitus]	-	-	-	-	GO:0043231//intracellular membrane-bounded organelle	GO:0005515//protein binding	GO:0010468//regulation of gene expression;GO:0034645//cellular macromolecule biosynthetic process
4	Isoform0027455	Isoform0027455	2.74132	0.153164	4.16172	1.37717e-12	2.03243e-08	PREDICTED: interferon-inducible GTPase 5-like [Larimichthys crocea]	-	-	-	-	-	-	-
4	Isoform0014355	Isoform0014355	2.67332	0.110084	4.60196	1.47354e-12	2.17465e-08	PREDICTED: dnaJ homolog subfamily C member 5-like [Neolamprologus brichardi]	-	-	-	-	-	-	-
4	Isoform0022506	Isoform0022506	4.53496	0.159683	4.8278	1.83038e-12	2.70128e-08	PREDICTED: guanine nucleotide-binding protein G(I)/G(S)/G(O) subunit gamma-10 [Poecilia formosa]	-	-	-	-	GO:0016020//membrane;GO:0043234//protein complex	-	GO:0007166//cell surface receptor signaling pathway
4	Isoform0007501	Isoform0007501	18.4823	6.29432	1.55402	2.12025e-12	3.12907e-08	Ubc protein, partial [Rattus norvegicus]	Organismal Systems	Endocrine system	ko03320//PPAR signaling pathway	K08770	GO:0031988//membrane-bounded vesicle;GO:0043231//intracellular membrane-bounded organelle	GO:0003723//RNA binding	GO:0019725//cellular homeostasis;GO:0019941//modification-dependent protein catabolic process
4	Isoform0001202	Isoform0001202	12.0974	1.40897	3.10198	2.1334e-12	3.14847e-08	PREDICTED: protein phosphatase 1 regulatory subunit 15A-like [Lates calcarifer]	-	-	-	-	-	-	-
4	Isoform0024833	Isoform0024833	3.16746	0.107429	4.88187	2.1801e-12	3.21739e-08	PREDICTED: inositol 1,4,5-trisphosphate receptor-interacting protein [Stegastes partitus]	-	-	-	-	-	-	-
4	Isoform0010097	Isoform0010097	34.4147	0.78087	5.4618	3.95562e-12	5.83771e-08	PREDICTED: plasminogen activator inhibitor 1 [Lates calcarifer]	Cellular Processes	Cell growth and death	ko04115//p53 signaling pathway	K03982	GO:0044421//extracellular region part	GO:0004866//endopeptidase inhibitor activity	GO:0010466//negative regulation of peptidase activity;GO:0010755//regulation of plasminogen activation
4	Isoform0001251	Isoform0001251	3.35471	0.129589	4.69417	4.39674e-12	6.48872e-08	PREDICTED: CASP8 and FADD-like apoptosis regulator [Notothenia coriiceps]	Cellular Processes	Cell growth and death	ko04210//Apoptosis	K04724	-	-	-
4	Isoform0007049	Isoform0007049	8.56122	2.39731	1.8364	5.28767e-12	7.80354e-08	cyclic-AMP response element-binding protein 2 [Sparus aurata]	-	-	-	-	-	-	-
4	Isoform0003674	Isoform0003674	7.32455	0.561446	3.70552	5.73592e-12	8.46507e-08	PREDICTED: chromobox protein homolog 8-like [Lates calcarifer]	-	-	-	-	-	-	-
4	Isoform0006430	Isoform0006430	5.4086	0.335978	4.00881	7.4226e-12	1.09543e-07	PREDICTED: interferon-related developmental regulator 1 [Larimichthys crocea]	-	-	-	-	-	-	-
4	Isoform0024981	Isoform0024981	2.30253	0.0896523	4.68274	8.74841e-12	1.29109e-07	Protein Niban [Larimichthys crocea]	-	-	-	-	-	-	-
4	Isoform0000276	Isoform0000276	3.19236	0.1945	4.03678	1.17845e-11	1.73915e-07	PREDICTED: poly [ADP-ribose] polymerase 14-like isoform X2 [Larimichthys crocea]	-	-	-	-	-	-	-
4	Isoform0011259	Isoform0011259	3.36041	0.110168	4.93085	1.20283e-11	1.77513e-07	PREDICTED: alpha/beta hydrolase domain-containing protein 17A [Stegastes partitus]	-	-	-	-	-	-	-
4	Isoform0025219	Isoform0025219	3.52037	0.278744	3.65872	1.27377e-11	1.87983e-07	PREDICTED: lamin-B receptor isoform X1 [Larimichthys crocea]	-	-	-	-	-	GO:0016627//oxidoreductase activity, acting on the CH-CH group of donors	GO:0001667//ameboidal-type cell migration;GO:0044710//single-organism metabolic process
4	Isoform0002784	Isoform0002784	3.75334	0.297597	3.65674	1.78886e-11	2.64e-07	PREDICTED: E3 ubiquitin-protein ligase RNF114-like [Stegastes partitus]	-	-	-	-	-	GO:0043169//cation binding	-
4	Isoform0029312	Isoform0029312	2.32642	0.0951937	4.6111	1.99617e-11	2.94595e-07	PREDICTED: death-associated protein kinase 3 isoform X1 [Stegastes partitus]	-	-	-	-	GO:0043231//intracellular membrane-bounded organelle	GO:0004672//protein kinase activity;GO:0032550//purine ribonucleoside binding	GO:0006464//cellular protein modification process
4	Isoform0024909	Isoform0024909	7.9187	0.73758	3.42439	2.25203e-11	3.32354e-07	PREDICTED: integrin beta-1-like isoform X1 [Paralichthys olivaceus]	Cellular Processes;Environmental Information Processing;Cellular Processes;Cellular Processes;Environmental Information Processing	Transport and catabolism;Signaling molecules and interaction;Cell motility;Cellular commiunity;Signaling molecules and interaction	ko04145//Phagosome;ko04514//Cell adhesion molecules (CAMs);ko04810//Regulation of actin cytoskeleton;ko04510//Focal adhesion;ko04512//ECM-receptor interaction	K05719;K05719;K05719;K05719;K05719	GO:0005887//integral component of plasma membrane	-	GO:0007166//cell surface receptor signaling pathway;GO:0031589//cell-substrate adhesion;GO:0044707//single-multicellular organism process
4	Isoform0029188	Isoform0029188	3.60011	0.21312	4.0783	2.42737e-11	3.58231e-07	PREDICTED: integrin-linked protein kinase [Larimichthys crocea]	Cellular Processes;Organismal Systems	Cellular commiunity;Endocrine system	ko04510//Focal adhesion;ko03320//PPAR signaling pathway	K06272;K06272	-	GO:0004672//protein kinase activity;GO:0032550//purine ribonucleoside binding	GO:0006464//cellular protein modification process;GO:0006796//phosphate-containing compound metabolic process;GO:0007166//cell surface receptor signaling pathway;GO:0010646//regulation of cell communication
4	Isoform0016884	Isoform0016884	4.24075	0.495188	3.09827	2.44986e-11	3.6155e-07	hypothetical protein EH28_15926 [Larimichthys crocea]	-	-	-	-	-	-	-
4	Isoform0007120	Isoform0007120	12.8022	3.10012	2.046	3.46432e-11	5.11265e-07	PREDICTED: F-actin-capping protein subunit alpha-2 [Lates calcarifer]	Cellular Processes	Transport and catabolism	ko04144//Endocytosis	K10364	GO:0015629//actin cytoskeleton	-	GO:0051693//actin filament capping
4	Isoform0025345	Isoform0025345	2.59388	0.123492	4.39263	3.58791e-11	5.29503e-07	PREDICTED: SH2B adapter protein 2 [Stegastes partitus]	Organismal Systems	Endocrine system	ko04910//Insulin signaling pathway	K07193	-	-	GO:0007165//signal transduction
4	Isoform0001710	Isoform0001710	3.96961	0.189097	4.3918	4.68238e-11	6.91026e-07	PREDICTED: MAP kinase-activated protein kinase 2-like [Lates calcarifer]	Environmental Information Processing;Environmental Information Processing	Signal transduction;Signal transduction	ko04010//MAPK signaling pathway;ko04370//VEGF signaling pathway	K04444;K04444	-	-	-
4	Isoform0021066	Isoform0021066	5.4841	0.338928	4.0162	4.80346e-11	7.08895e-07	NACHT, LRR and PYD domains-containing protein 12 [Larimichthys crocea]	-	-	-	-	-	-	-
4	Isoform0029879	Isoform0029879	8.20321	0.607066	3.75626	5.0959e-11	7.52052e-07	PREDICTED: trichohyalin isoform X2 [Oreochromis niloticus]	-	-	-	-	-	-	-
4	Isoform0011168	Isoform0011168	3.46977	0.210126	4.04552	5.55071e-11	8.19174e-07	PREDICTED: stromal interaction molecule 1 isoform X2 [Lates calcarifer]	Environmental Information Processing	Signal transduction	ko04020//Calcium signaling pathway	K16059	-	-	-
4	Isoform0007516	Isoform0007516	2.66428	0.0985448	4.75682	6.40674e-11	9.45507e-07	PREDICTED: inhibitor of growth protein 5 [Hippocampus comes]	-	-	-	-	-	-	-
4	Isoform0012710	Isoform0012710	11.8283	2.19207	2.43188	7.63356e-11	1.12656e-06	PREDICTED: immediate early response gene 2 protein-like [Stegastes partitus]	-	-	-	-	-	-	-
4	Isoform0015320	Isoform0015320	11.0486	1.29839	3.08906	7.63613e-11	1.12694e-06	PREDICTED: regulator of G-protein signaling 13-like [Lates calcarifer]	-	-	-	-	-	-	-
4	Isoform0026824	Isoform0026824	2.35648	0.0988674	4.57499	7.69839e-11	1.13613e-06	PREDICTED: calcium release-activated calcium channel protein 1 [Oreochromis niloticus]	Environmental Information Processing	Signal transduction	ko04020//Calcium signaling pathway	K16056	-	-	-
4	Isoform0005588	Isoform0005588	3.28861	0.18957	4.11668	1.01372e-10	1.49605e-06	MHC class I alpha antigen [Epinephelus coioides]	Cellular Processes;Cellular Processes;Environmental Information Processing	Transport and catabolism;Transport and catabolism;Signaling molecules and interaction	ko04145//Phagosome;ko04144//Endocytosis;ko04514//Cell adhesion molecules (CAMs)	K06751;K06751;K06751	-	-	-
4	Isoform0020754	Isoform0020754	28.0155	2.80973	3.31772	1.27814e-10	1.88627e-06	--	-	-	-	-	-	-	-
4	Isoform0015350	Isoform0015350	4.01317	0.102922	5.28512	1.73222e-10	2.55641e-06	PREDICTED: plasma membrane calcium-transporting ATPase 1 isoform X2 [Paralichthys olivaceus]	Organismal Systems;Environmental Information Processing	Circulatory system;Signal transduction	ko04261//Adrenergic signaling in cardiomyocytes;ko04020//Calcium signaling pathway	K05850;K05850	-	-	-
4	Isoform0024819	Isoform0024819	9.26533	1.19122	2.9594	1.82498e-10	2.6933e-06	PREDICTED: LOW QUALITY PROTEIN: neuroblast differentiation-associated protein AHNAK [Lates calcarifer]	-	-	-	-	-	-	-
4	Isoform0025898	Isoform0025898	11.4983	1.42106	3.01638	2.87057e-10	4.23639e-06	PREDICTED: guanine nucleotide-binding protein G(I)/G(S)/G(T) subunit beta-1 [Stegastes partitus]	Organismal Systems	Sensory system	ko04744//Phototransduction	K04536	-	GO:0005488//binding;GO:0060089//molecular transducer activity	GO:0050794//regulation of cellular process
4	Isoform0003925	Isoform0003925	2.42134	0.12559	4.26901	3.88209e-10	5.72919e-06	PREDICTED: tripartite motif-containing protein 16-like isoform X1 [Larimichthys crocea]	-	-	-	-	-	-	-
4	Isoform0026641	Isoform0026641	8.36948	1.39229	2.58768	4.3713e-10	6.45116e-06	PREDICTED: integrin beta-2 isoform X2 [Stegastes partitus]	Cellular Processes;Environmental Information Processing;Cellular Processes	Transport and catabolism;Signaling molecules and interaction;Cell motility	ko04145//Phagosome;ko04514//Cell adhesion molecules (CAMs);ko04810//Regulation of actin cytoskeleton	K06464;K06464;K06464	-	-	-
4	Isoform0011327	Isoform0011327	8.76861	0.57386	3.93358	4.79699e-10	7.0794e-06	PREDICTED: serine/threonine-protein kinase SIK2-like [Larimichthys crocea]	-	-	-	-	-	-	-
4	Isoform0003653	Isoform0003653	15.5802	2.63748	2.56248	4.90302e-10	7.23588e-06	PREDICTED: serine/threonine-protein kinase pim-2 [Lates calcarifer]	-	-	-	-	-	GO:0004672//protein kinase activity;GO:0032550//purine ribonucleoside binding	GO:0006464//cellular protein modification process
4	Isoform0010650	Isoform0010650	3.34358	0.23149	3.85237	4.99463e-10	7.37108e-06	PREDICTED: serine/threonine-protein kinase 3/4-like [Stegastes partitus]	Environmental Information Processing;Environmental Information Processing	Signal transduction;Signal transduction	ko04010//MAPK signaling pathway;ko04068//FoxO signaling pathway	K04411;K04411	-	GO:0004672//protein kinase activity;GO:0032550//purine ribonucleoside binding	GO:0006464//cellular protein modification process;GO:0006796//phosphate-containing compound metabolic process;GO:0050794//regulation of cellular process
4	Isoform0022141	Isoform0022141	2.83999	0.187837	3.91833	6.17165e-10	9.10812e-06	--	-	-	-	-	-	-	-
4	Isoform0000408	Isoform0000408	5.28395	0.536528	3.29989	6.63452e-10	9.79123e-06	PREDICTED: EH domain-containing protein 4-like [Lates calcarifer]	Cellular Processes	Transport and catabolism	ko04144//Endocytosis	K12477	-	GO:0032550//purine ribonucleoside binding	GO:0016192//vesicle-mediated transport
4	Isoform0029404	Isoform0029404	10.3769	2.56709	2.01518	6.87272e-10	1.01428e-05	PREDICTED: LOW QUALITY PROTEIN: heterogeneous nuclear ribonucleoprotein A0 [Oreochromis niloticus]	-	-	-	-	-	GO:0097159//organic cyclic compound binding	-
4	Isoform0010229	Isoform0010229	4.75671	0.491878	3.27359	1.08106e-09	1.59543e-05	--	-	-	-	-	-	-	-
4	Isoform0025779	Isoform0025779	8.5437	1.34827	2.66375	1.2813e-09	1.89094e-05	PREDICTED: protein shisa-4-like [Larimichthys crocea]	Cellular Processes	Cell growth and death	ko04115//p53 signaling pathway	K10135	-	-	-
4	Isoform0000595	Isoform0000595	4.45542	0.179091	4.63679	1.28557e-09	1.89724e-05	PREDICTED: huntingtin-interacting protein 1-like isoform X1 [Neolamprologus brichardi]	-	-	-	-	-	-	-
4	Isoform0000901	Isoform0000901	4.54284	0.520326	3.12611	1.4931e-09	2.20352e-05	PREDICTED: tyrosine-protein kinase JAK1 [Lates calcarifer]	Environmental Information Processing	Signal transduction	ko04630//Jak-STAT signaling pathway	K11217	-	-	-
4	Isoform0016205	Isoform0016205	6.49919	2.03694	1.67386	1.87277e-09	2.76384e-05	TPA: AC1147-like [Bos taurus]	-	-	-	-	-	-	-
4	Isoform0027743	Isoform0027743	2.20547	0.115066	4.26056	2.29001e-09	3.3796e-05	PREDICTED: PRELI domain containing protein 3B [Larimichthys crocea]	-	-	-	-	-	-	-
4	Isoform0021933	Isoform0021933	2.11313	0.127137	4.05492	2.58874e-09	3.82046e-05	PREDICTED: CREB-binding protein-like isoform X1 [Stegastes partitus]	Environmental Information Processing;Environmental Information Processing;Cellular Processes;Cellular Processes;Environmental Information Processing;Environmental Information Processing;Organismal Systems;Environmental Information Processing	Signal transduction;Signal transduction;Cellular commiunity;Cell growth and death;Signal transduction;Signal transduction;Endocrine system;Signal transduction	ko04630//Jak-STAT signaling pathway;ko04068//FoxO signaling pathway;ko04520//Adherens junction;ko04110//Cell cycle;ko04310//Wnt signaling pathway;ko04350//TGF-beta signaling pathway;ko04916//Melanogenesis;ko04330//Notch signaling pathway	K04498;K04498;K04498;K04498;K04498;K04498;K04498;K04498	-	-	-
4	Isoform0026624	Isoform0026624	2.3512	0.132739	4.14674	2.91972e-09	4.30892e-05	PREDICTED: leucine-rich repeat flightless-interacting protein 2 isoform X7 [Lates calcarifer]	-	-	-	-	-	-	-
4	Isoform0021450	Isoform0021450	4.31546	0.604741	2.83513	4.11088e-09	6.06683e-05	PREDICTED: globoside alpha-1,3-N-acetylgalactosaminyltransferase 1-like isoform X1 [Stegastes partitus]	Metabolism;Metabolism	Global and Overview;Glycan biosynthesis and metabolism	ko01100//Metabolic pathways;ko00601//Glycosphingolipid biosynthesis - lacto and neolacto series	K00709;K00709	-	GO:0016757//transferase activity, transferring glycosyl groups	-
4	Isoform0008038	Isoform0008038	1.99167	0.115904	4.10298	4.72986e-09	6.98032e-05	PREDICTED: beta-1,3-N-acetylglucosaminyltransferase manic fringe-like [Lates calcarifer]	Environmental Information Processing;Metabolism	Signal transduction;Glycan biosynthesis and metabolism	ko04330//Notch signaling pathway;ko00514//Other types of O-glycan biosynthesis	K05948;K05948	-	GO:0016740//transferase activity	-
4	Isoform0000004	Isoform0000004	4.47745	0.392964	3.51021	4.75855e-09	7.02266e-05	PREDICTED: protein FAM65A isoform X1 [Lates calcarifer]	-	-	-	-	-	-	-
4	Isoform0029569	Isoform0029569	7.60077	0.518792	3.87292	4.94929e-09	7.30416e-05	PREDICTED: transcription factor MafF-like isoform X1 [Paralichthys olivaceus]	-	-	-	-	GO:0043231//intracellular membrane-bounded organelle;GO:0043234//protein complex	GO:0001071//nucleic acid binding transcription factor activity;GO:0003677//DNA binding;GO:0046983//protein dimerization activity	GO:0006355//regulation of transcription, DNA-templated
4	Isoform0007524	Isoform0007524	10.5224	1.5198	2.79152	5.06928e-09	7.48124e-05	PREDICTED: transcription factor jun-D [Larimichthys crocea]	Environmental Information Processing	Signal transduction	ko04010//MAPK signaling pathway	K04449	GO:0043231//intracellular membrane-bounded organelle	GO:0001071//nucleic acid binding transcription factor activity;GO:0003677//DNA binding	GO:0006355//regulation of transcription, DNA-templated
4	Isoform0027164	Isoform0027164	4.69691	0.41199	3.51103	5.35493e-09	7.9028e-05	PREDICTED: guanine nucleotide-binding protein subunit beta-4 [Lates calcarifer]	-	-	-	-	-	-	-
4	Isoform0028509	Isoform0028509	2.59403	0.120427	4.42897	6.08633e-09	8.98221e-05	PREDICTED: choline transporter-like protein 2 isoform X1 [Stegastes partitus]	-	-	-	-	-	-	-
4	Isoform0023185	Isoform0023185	2.77752	0.160837	4.11013	9.41811e-09	0.000138992	--	-	-	-	-	-	-	-
4	Isoform0011009	Isoform0011009	4.28511	0.277197	3.95035	9.81909e-09	0.00014491	PREDICTED: serine/threonine-protein kinase 10 [Notothenia coriiceps]	-	-	-	-	-	-	-
4	Isoform0006592	Isoform0006592	8.22434	0.406025	4.34026	1.17393e-08	0.000173248	PREDICTED: fos-related antigen 1 [Larimichthys crocea]	-	-	-	-	GO:0043231//intracellular membrane-bounded organelle	GO:0001071//nucleic acid binding transcription factor activity;GO:0003677//DNA binding	GO:0006355//regulation of transcription, DNA-templated
4	Isoform0024613	Isoform0024613	2.11765	0.123203	4.10336	1.28086e-08	0.000189029	PREDICTED: S-adenosylmethionine decarboxylase proenzyme [Lates calcarifer]	Metabolism;Metabolism;Metabolism	Global and Overview;Amino acid metabolism;Amino acid metabolism	ko01100//Metabolic pathways;ko00270//Cysteine and methionine metabolism;ko00330//Arginine and proline metabolism	K01611;K01611;K01611	-	GO:0016830//carbon-carbon lyase activity	GO:0006596//polyamine biosynthetic process;GO:0044272//sulfur compound biosynthetic process
4	Isoform0025122	Isoform0025122	9.9299	0.824719	3.5898	1.28792e-08	0.000190071	PREDICTED: early endosome antigen 1-like [Oryzias latipes]	-	-	-	-	-	-	-
4	Isoform0028505	Isoform0028505	4.2344	0.300579	3.81634	1.30232e-08	0.000192197	PREDICTED: vasodilator-stimulated phosphoprotein-like isoform X2 [Notothenia coriiceps]	Cellular Processes;Environmental Information Processing;Organismal Systems;Organismal Systems;Organismal Systems;Environmental Information Processing	Cellular commiunity;Signal transduction;Immune system;Immune system;Immune system;Signal transduction	ko04510//Focal adhesion;ko04015//Rap1 signaling pathway;ko04611//Platelet activation;ko04670//Leukocyte transendothelial migration;ko04666//Fc gamma R-mediated phagocytosis;ko04022//cGMP - PKG signaling pathway	K06274;K06274;K06274;K06274;K06274;K06274	GO:0016020//membrane;GO:0042995//cell projection	-	GO:0016043//cellular component organization;GO:0044763//single-organism cellular process
4	Isoform0021703	Isoform0021703	2.52186	0.146617	4.10437	1.36001e-08	0.000200711	Casein kinase I isoform epsilon [Larimichthys crocea]	-	-	-	-	-	-	-
4	Isoform0025348	Isoform0025348	3.56236	0.372419	3.25783	1.48066e-08	0.000218516	PREDICTED: signal peptide peptidase-like 2A isoform X4 [Larimichthys crocea]	-	-	-	-	-	-	-
4	Isoform0000079	Isoform0000079	5.55914	0.901468	2.62451	1.68814e-08	0.000249135	Protein strawberry notch [Larimichthys crocea]	-	-	-	-	-	-	GO:0031347//regulation of defense response
4	Isoform0028048	Isoform0028048	8.77292	0.159159	5.78451	1.76648e-08	0.000260697	PREDICTED: retinol dehydrogenase 10 [Stegastes partitus]	Metabolism;Metabolism	Global and Overview;Metabolism of cofactors and vitamins	ko01100//Metabolic pathways;ko00830//Retinol metabolism	K11151;K11151	-	-	-
4	Isoform0030072	Isoform0030072	5.28982	0.643839	3.03845	1.86679e-08	0.0002755	PREDICTED: CDC42 small effector protein 2 [Stegastes partitus]	-	-	-	-	-	-	-
4	Isoform0019076	Isoform0019076	4.49674	0.63038	2.83459	2.02605e-08	0.000299005	PREDICTED: calcium and integrin-binding protein 1 [Lates calcarifer]	-	-	-	-	-	-	GO:0007166//cell surface receptor signaling pathway
4	Isoform0028399	Isoform0028399	2.48661	0.149972	4.05141	2.04941e-08	0.000302452	Deoxyribonuclease gamma [Larimichthys crocea]	-	-	-	-	-	GO:0004520//endodeoxyribonuclease activity	GO:0006259//DNA metabolic process
4	Isoform0004649	Isoform0004649	5.43457	0.52369	3.37538	2.33534e-08	0.00034465	PREDICTED: RNA polymerase II elongation factor ELL [Larimichthys crocea]	-	-	-	-	-	-	-
4	Isoform0026811	Isoform0026811	5.83348	0.972177	2.58507	4.0406e-08	0.000596312	CD48 antigen [Oplegnathus fasciatus]	-	-	-	-	-	-	-
4	Isoform0029287	Isoform0029287	11.6659	3.594	1.69863	4.54254e-08	0.000670388	PREDICTED: cyclic AMP-dependent transcription factor ATF-4-like isoform X2 [Lates calcarifer]	Genetic Information Processing;Environmental Information Processing;Organismal Systems;Organismal Systems	Folding, sorting and degradation;Signal transduction;Circulatory system;Endocrine system	ko04141//Protein processing in endoplasmic reticulum;ko04010//MAPK signaling pathway;ko04261//Adrenergic signaling in cardiomyocytes;ko04912//GnRH signaling pathway	K04374;K04374;K04374;K04374	GO:0043231//intracellular membrane-bounded organelle	GO:0003677//DNA binding	GO:0006355//regulation of transcription, DNA-templated
4	Isoform0020348	Isoform0020348	3.20891	0.208495	3.944	6.6063e-08	0.000974957	PREDICTED: interferon alpha-inducible protein 27-like protein 2 [Ictidomys tridecemlineatus]	-	-	-	-	-	-	-
4	Isoform0028132	Isoform0028132	12.2978	3.43143	1.84151	7.40031e-08	0.00109214	PREDICTED: coactosin-like protein [Larimichthys crocea]	-	-	-	-	GO:0044464//cell part	-	-
4	Isoform0026045	Isoform0026045	4.6071	0.451126	3.35226	7.43927e-08	0.00109789	PREDICTED: LOW QUALITY PROTEIN: unconventional myosin-Ig-like [Lates calcarifer]	-	-	-	-	-	-	-
4	Isoform0012621	Isoform0012621	10.3013	4.94229	1.05957	1.21601e-07	0.00179458	cell division cycle 42-like protein, partial [Epinephelus bruneus]	Cellular Processes;Cellular Processes;Cellular Processes;Environmental Information Processing;Cellular Processes;Cellular Processes;Organismal Systems;Environmental Information Processing	Transport and catabolism;Cell motility;Cellular commiunity;Signal transduction;Cellular commiunity;Cellular commiunity;Endocrine system;Signal transduction	ko04144//Endocytosis;ko04810//Regulation of actin cytoskeleton;ko04510//Focal adhesion;ko04010//MAPK signaling pathway;ko04530//Tight junction;ko04520//Adherens junction;ko04912//GnRH signaling pathway;ko04370//VEGF signaling pathway	K04393;K04393;K04393;K04393;K04393;K04393;K04393;K04393	GO:0044464//cell part	GO:0032550//purine ribonucleoside binding	GO:0035556//intracellular signal transduction
4	Isoform0012426	Isoform0012426	9.2386	1.07882	3.09822	1.83323e-07	0.00270547	PREDICTED: cell division protein ZipA-like isoform X2 [Poecilia reticulata]	-	-	-	-	-	-	-
4	Isoform0012214	Isoform0012214	9.14546	2.98444	1.61559	2.17541e-07	0.00321047	PREDICTED: polyubiquitin isoform X1 [Musca domestica]	-	-	-	-	GO:0031988//membrane-bounded vesicle;GO:0043231//intracellular membrane-bounded organelle	GO:0003723//RNA binding	GO:0019725//cellular homeostasis;GO:0019941//modification-dependent protein catabolic process
4	Isoform0024365	Isoform0024365	4.5506	0.378742	3.58677	3.82921e-07	0.00565115	PREDICTED: serine/threonine-protein kinase TAO3 [Stegastes partitus]	Environmental Information Processing	Signal transduction	ko04010//MAPK signaling pathway	K04429	-	GO:0004672//protein kinase activity;GO:0032550//purine ribonucleoside binding	GO:0006464//cellular protein modification process
4	Isoform0003710	Isoform0003710	2.70102	0.202738	3.73581	4.02571e-07	0.00594114	tumor necrosis factor ligand superfamily member 13B [Epinephelus awoara]	Environmental Information Processing;Organismal Systems	Signaling molecules and interaction;Immune system	ko04060//Cytokine-cytokine receptor interaction;ko04672//Intestinal immune network for IgA production	K05476;K05476	-	-	-
4	Isoform0008483	Isoform0008483	9.24054	0.875739	3.3994	4.30503e-07	0.00635337	PREDICTED: capZ-interacting protein-like isoform X1 [Lates calcarifer]	-	-	-	-	-	-	GO:0044767//single-organism developmental process
4	Isoform0028268	Isoform0028268	10.8553	3.11608	1.8006	9.41132e-07	0.0138892	--	-	-	-	-	-	-	-
4	Isoform0024028	Isoform0024028	4.85978	0.651625	2.89878	1.06511e-06	0.0157188	PREDICTED: sodium-dependent phosphate transporter 1-B-like [Lates calcarifer]	-	-	-	-	-	-	GO:0015698//inorganic anion transport;GO:0044763//single-organism cellular process
4	Isoform0021788	Isoform0021788	2.96683	0.170678	4.11958	1.2853e-06	0.0189685	PREDICTED: inhibitor of growth protein 3 [Paralichthys olivaceus]	-	-	-	-	-	GO:0046914//transition metal ion binding	GO:0006325//chromatin organization
4	Isoform0025105	Isoform0025105	61.1778	24.1295	1.34221	1.45632e-06	0.0214924	PREDICTED: LOW QUALITY PROTEIN: actin, cytoplasmic 2-like [Neolamprologus brichardi]	Cellular Processes;Cellular Processes;Cellular Processes;Cellular Processes;Cellular Processes	Transport and catabolism;Cell motility;Cellular commiunity;Cellular commiunity;Cellular commiunity	ko04145//Phagosome;ko04810//Regulation of actin cytoskeleton;ko04510//Focal adhesion;ko04530//Tight junction;ko04520//Adherens junction	K05692;K05692;K05692;K05692;K05692	-	-	-
4	Isoform0010538	Isoform0010538	4.06786	0.485393	3.06705	1.49154e-06	0.0220121	PREDICTED: leucine-rich repeat flightless-interacting protein 1-like isoform X4 [Larimichthys crocea]	-	-	-	-	-	-	-
4	Isoform0026446	Isoform0026446	5.04991	0.420482	3.58614	1.69541e-06	0.0250209	PREDICTED: LOW QUALITY PROTEIN: serine/threonine-protein kinase RIO3 [Lates calcarifer]	-	-	-	-	-	-	-
4	Isoform0003901	Isoform0003901	2.43095	0.164466	3.88566	2.15575e-06	0.0318146	PREDICTED: solute carrier family 25 member 33 [Lates calcarifer]	-	-	-	-	GO:0031224//intrinsic component of membrane	-	GO:0044763//single-organism cellular process
4	Isoform0027559	Isoform0027559	4.02404	0.376144	3.41929	2.69628e-06	0.0397917	PREDICTED: GTPase KRas isoform X1 [Stegastes partitus]	Cellular Processes;Environmental Information Processing;Cellular Processes;Organismal Systems;Environmental Information Processing;Cellular Processes;Organismal Systems;Organismal Systems;Environmental Information Processing;Organismal Systems;Environmental Information Processing;Organismal Systems	Cell motility;Signal transduction;Cellular commiunity;Endocrine system;Signal transduction;Cellular commiunity;Endocrine system;Endocrine system;Signal transduction;Endocrine system;Signal transduction;Development	ko04810//Regulation of actin cytoskeleton;ko04010//MAPK signaling pathway;ko04530//Tight junction;ko04910//Insulin signaling pathway;ko04068//FoxO signaling pathway;ko04540//Gap junction;ko04912//GnRH signaling pathway;ko04914//Progesterone-mediated oocyte maturation;ko04012//ErbB signaling pathway;ko04916//Melanogenesis;ko04370//VEGF signaling pathway;ko04320//Dorso-ventral axis formation	K07827;K07827;K07827;K07827;K07827;K07827;K07827;K07827;K07827;K07827;K07827;K07827	-	GO:0032550//purine ribonucleoside binding	GO:0035556//intracellular signal transduction
4	Isoform0026492	Isoform0026492	5.16051	0.660845	2.96513	2.97114e-06	0.0438481	Endothelin-converting enzyme 1 [Larimichthys crocea]	-	-	-	-	-	GO:0070011//peptidase activity, acting on L-amino acid peptides	GO:0006508//proteolysis
4	Isoform0025422	Isoform0025422	2.62067	0.147715	4.14905	3.35837e-06	0.0495629	PREDICTED: LIM domain-containing protein 1 [Lates calcarifer]	-	-	-	-	-	GO:0046914//transition metal ion binding	GO:0006355//regulation of transcription, DNA-templated
4	Isoform0027299	Isoform0027299	2.65768	0.250278	3.40857	3.50351e-06	0.0517048	PREDICTED: ubiquitin-associated and SH3 domain-containing protein B-like [Lates calcarifer]	-	-	-	-	-	-	-
4	Isoform0022163	Isoform0022163	3.27901	0.500681	2.7113	4.34856e-06	0.0641761	--	-	-	-	-	-	-	-
4	Isoform0027458	Isoform0027458	1.76843	0.207712	3.08981	4.66313e-06	0.0688184	PREDICTED: dual adapter for phosphotyrosine and 3-phosphotyrosine and 3-phosphoinositide [Larimichthys crocea]	-	-	-	-	-	-	-
4	Isoform0024400	Isoform0024400	3.37828	0.463637	2.86522	4.91007e-06	0.0724628	PREDICTED: SE-cephalotoxin-like [Hippocampus comes]	-	-	-	-	-	-	-
4	Isoform0014531	Isoform0014531	7.17261	1.15505	2.63454	6.05377e-06	0.0893416	PREDICTED: calcium uniporter regulatory subunit MCUb, mitochondrial [Lates calcarifer]	-	-	-	-	-	-	-
4	Isoform0027779	Isoform0027779	2.89966	0.244582	3.56749	6.53776e-06	0.0964843	PREDICTED: protein quaking-A isoform X2 [Maylandia zebra]	-	-	-	-	-	-	-
4	Isoform0030661	Isoform0030661	4.18656	0.770922	2.44111	6.61872e-06	0.097679	PREDICTED: transmembrane protein 50A [Lates calcarifer]	-	-	-	-	-	-	-
4	Isoform0027426	Isoform0027426	197.783	63.0472	1.64942	7.39012e-06	0.109063	PREDICTED: heat shock 70 kDa protein 1 [Lates calcarifer]	Cellular Processes;Genetic Information Processing;Environmental Information Processing;Genetic Information Processing	Transport and catabolism;Folding, sorting and degradation;Signal transduction;Transcription	ko04144//Endocytosis;ko04141//Protein processing in endoplasmic reticulum;ko04010//MAPK signaling pathway;ko03040//Spliceosome	K03283;K03283;K03283;K03283	-	GO:0032550//purine ribonucleoside binding	-
4	Isoform0024681	Isoform0024681	2.79014	0.269668	3.37108	7.81382e-06	0.115316	PREDICTED: crk-like protein [Stegastes partitus]	Cellular Processes;Cellular Processes;Environmental Information Processing;Organismal Systems;Environmental Information Processing	Cell motility;Cellular commiunity;Signal transduction;Endocrine system;Signal transduction	ko04810//Regulation of actin cytoskeleton;ko04510//Focal adhesion;ko04010//MAPK signaling pathway;ko04910//Insulin signaling pathway;ko04012//ErbB signaling pathway	K04438;K04438;K04438;K04438;K04438	-	-	-
4	Isoform0025380	Isoform0025380	3.48576	0.285388	3.61048	8.55095e-06	0.126195	PREDICTED: LOW QUALITY PROTEIN: zinc finger CCCH domain-containing protein 7B-like [Lates calcarifer]	-	-	-	-	-	-	-
4	Isoform0024251	Isoform0024251	3.03968	0.225051	3.7556	9.80453e-06	0.144695	PREDICTED: neurocalcin-delta A [Oreochromis niloticus]	-	-	-	-	GO:0030125//clathrin vesicle coat	GO:0015631//tubulin binding;GO:0046872//metal ion binding	GO:0006810//transport;GO:0007267//cell-cell signaling;GO:0008217//regulation of blood pressure;GO:0019932//second-messenger-mediated signaling
4	Isoform0021596	Isoform0021596	4.99145	0.862783	2.53239	1.00428e-05	0.148212	PREDICTED: inverted formin-2-like [Sinocyclocheilus anshuiensis]	-	-	-	-	-	-	-
4	Isoform0025003	Isoform0025003	3.90168	0.717177	2.44369	1.03329e-05	0.152493	PREDICTED: tumor protein D54 isoform X5 [Lates calcarifer]	-	-	-	-	-	-	-
4	Isoform0009777	Isoform0009777	2.56257	0.225072	3.50913	1.03367e-05	0.152549	PREDICTED: transmembrane 4 L6 family member 1-like [Lates calcarifer]	-	-	-	-	-	-	-
4	Isoform0012538	Isoform0012538	8.37456	2.88704	1.53642	1.06789e-05	0.157599	PREDICTED: SH3 domain-binding glutamic acid-rich-like protein isoform X1 [Lates calcarifer]	-	-	-	-	-	-	-
4	Isoform0030034	Isoform0030034	3.60776	0.44573	3.01686	1.38747e-05	0.204763	PREDICTED: optineurin [Stegastes partitus]	-	-	-	-	-	-	-
4	Isoform0025258	Isoform0025258	2.13317	0.260886	3.03151	1.40045e-05	0.206679	Low density lipoprotein receptor adapter protein 1, partial [Larimichthys crocea]	Cellular Processes	Transport and catabolism	ko04144//Endocytosis	K12474	-	-	-
4	Isoform0016270	Isoform0016270	4.62947	1.09049	2.08588	1.55095e-05	0.228889	PREDICTED: histone H3.3 isoform X1 [Nothobranchius furzeri]	-	-	-	-	GO:0000786//nucleosome;GO:0031981//nuclear lumen;GO:0031988//membrane-bounded vesicle	GO:0000977//RNA polymerase II regulatory region sequence-specific DNA binding;GO:0031490//chromatin DNA binding;GO:0046983//protein dimerization activity	GO:0001558//regulation of cell growth;GO:0006306//DNA methylation;GO:0006334//nucleosome assembly;GO:0006342//chromatin silencing;GO:0006950//response to stress;GO:0007599//hemostasis;GO:0035556//intracellular signal transduction
4	Isoform0023394	Isoform0023394	3.53029	0.434551	3.02219	1.67946e-05	0.247855	--	-	-	-	-	-	-	-
4	Isoform0001845	Isoform0001845	6.66806	1.527	2.12657	2.11889e-05	0.312705	PREDICTED: septin-7 [Lates calcarifer]	-	-	-	-	-	-	-
4	Isoform0004802	Isoform0004802	1.85602	0.204626	3.18115	3.30703e-05	0.488051	--	-	-	-	-	-	-	-
4	Isoform0025363	Isoform0025363	2.64186	0.241255	3.45293	3.71409e-05	0.548125	PREDICTED: inositol-tetrakisphosphate 1-kinase [Larimichthys crocea]	Metabolism;Environmental Information Processing;Metabolism	Global and Overview;Signal transduction;Carbohydrate metabolism	ko01100//Metabolic pathways;ko04070//Phosphatidylinositol signaling system;ko00562//Inositol phosphate metabolism	K00913;K00913;K00913	GO:0044464//cell part	GO:0032550//purine ribonucleoside binding;GO:0043169//cation binding;GO:0051765//inositol tetrakisphosphate kinase activity;GO:0051766//inositol trisphosphate kinase activity	GO:0043647//inositol phosphate metabolic process
4	Isoform0006843	Isoform0006843	7.30579	0.969429	2.91383	3.90366e-05	0.576102	interferon regulatory factor 1 [Epinephelus coioides]	-	-	-	-	GO:0043231//intracellular membrane-bounded organelle	GO:0001071//nucleic acid binding transcription factor activity;GO:0003676//nucleic acid binding	GO:0010468//regulation of gene expression;GO:0034645//cellular macromolecule biosynthetic process
4	Isoform0025707	Isoform0025707	5.09483	0.676076	2.91378	3.91564e-05	0.577869	DEAD (Asp-Glu-Ala-Asp) box helicase 5-2b [Paralichthys olivaceus]	Genetic Information Processing	Transcription	ko03040//Spliceosome	K12823	-	GO:0017111//nucleoside-triphosphatase activity;GO:0032550//purine ribonucleoside binding	-
4	Isoform0027364	Isoform0027364	5.33135	1.0243	2.37986	4.4498e-05	0.656702	PREDICTED: alpha-actinin-1 isoform X1 [Stegastes partitus]	Cellular Processes;Cellular Processes;Cellular Processes;Cellular Processes	Cell motility;Cellular commiunity;Cellular commiunity;Cellular commiunity	ko04810//Regulation of actin cytoskeleton;ko04510//Focal adhesion;ko04530//Tight junction;ko04520//Adherens junction	K05699;K05699;K05699;K05699	-	GO:0003779//actin binding;GO:0046872//metal ion binding	GO:0007015//actin filament organization;GO:0022607//cellular component assembly
4	Isoform0012379	Isoform0012379	5.49444	0.515219	3.41472	4.55606e-05	0.672383	--	-	-	-	-	-	-	-
4	Isoform0029866	Isoform0029866	8.43453	1.9782	2.09212	6.60473e-05	0.974726	PREDICTED: macrophage-expressed gene 1 protein [Lates calcarifer]	-	-	-	-	-	-	-
4	Isoform0018799	Isoform0018799	2.56945	0.28348	3.18014	8.50726e-05	1	--	-	-	-	-	-	-	-
4	Isoform0007624	Isoform0007624	7.59363	1.49458	2.34505	8.52901e-05	1	PREDICTED: protein phosphatase 1 regulatory subunit 15A-like [Lates calcarifer]	-	-	-	-	-	-	-
4	Isoform0024358	Isoform0024358	5.16975	0.720963	2.8421	9.28299e-05	1	PREDICTED: cAMP-dependent protein kinase type I-alpha regulatory subunit [Maylandia zebra]	Organismal Systems;Cellular Processes	Endocrine system;Cell growth and death	ko04910//Insulin signaling pathway;ko04210//Apoptosis	K04739;K04739	GO:0044424//intracellular part	GO:0019887//protein kinase regulator activity	GO:0001932//regulation of protein phosphorylation
4	Isoform0002776	Isoform0002776	2.93169	0.443336	2.72526	9.92142e-05	1	PREDICTED: splicing factor, proline- and glutamine-rich isoform X1 [Lates calcarifer]	-	-	-	-	-	-	-
4	Isoform0024276	Isoform0024276	11.2452	2.73873	2.03773	0.00010097	1	PREDICTED: peptidyl-prolyl cis-trans isomerase FKBP5-like [Lates calcarifer]	-	-	-	-	-	-	-
4	Isoform0021304	Isoform0021304	3.14126	0.560063	2.48768	0.000118116	1	PREDICTED: heterogeneous nuclear ribonucleoprotein U isoform X1 [Notothenia coriiceps]	Genetic Information Processing	Transcription	ko03040//Spliceosome	K12888	-	-	-
4	Isoform0006372	Isoform0006372	2.87193	0.386441	2.8937	0.00016344	1	PREDICTED: NEDD4 family-interacting protein 1 isoform X2 [Paralichthys olivaceus]	-	-	-	-	-	-	-
4	Isoform0013193	Isoform0013193	6.47756	1.99388	1.69987	0.000178349	1	SRC-like-adapter [Anoplopoma fimbria]	-	-	-	-	-	-	-
4	Isoform0002655	Isoform0002655	6.15114	1.10846	2.4723	0.000180521	1	PREDICTED: protein tyrosine phosphatase type IVA 2 [Paralichthys olivaceus]	-	-	-	-	-	GO:0042578//phosphoric ester hydrolase activity	GO:0006470//protein dephosphorylation
4	Isoform0010565	Isoform0010565	3.1831	0.320644	3.31139	0.000208766	1	PREDICTED: tyrosine-protein kinase JAK2 [Stegastes partitus]	Environmental Information Processing;Organismal Systems	Signal transduction;Endocrine system	ko04630//Jak-STAT signaling pathway;ko04920//Adipocytokine signaling pathway	K04447;K04447	-	-	-
4	Isoform0024969	Isoform0024969	8.1394	1.61637	2.33217	0.000217473	1	Eukaryotic translation initiation factor 4 gamma 2 [Larimichthys crocea]	Genetic Information Processing	Translation	ko03013//RNA transport	K03260	-	-	-
4	Isoform0004906	Isoform0004906	2.28428	0.222045	3.36282	0.00022209	1	--	-	-	-	-	-	-	-
4	Isoform0025320	Isoform0025320	3.44549	0.43392	2.98921	0.00023171	1	PREDICTED: RNA-directed DNA polymerase from mobile element jockey-like, partial [Larimichthys crocea]	-	-	-	-	-	-	-
4	Isoform0008988	Isoform0008988	2.43388	0.265038	3.19899	0.000262597	1	PREDICTED: abl interactor 1 isoform X1 [Lates calcarifer]	-	-	-	-	-	-	-
4	Isoform0025673	Isoform0025673	9.11829	2.49492	1.86977	0.000272579	1	neutral amino acid transporter 2 [Siniperca chuatsi]	-	-	-	-	GO:0031224//intrinsic component of membrane	-	-
4	Isoform0000061	Isoform0000061	2.46825	0.328418	2.90988	0.000276478	1	PREDICTED: LOW QUALITY PROTEIN: DNA-directed RNA polymerase II subunit RPB1-like [Larimichthys crocea]	Metabolism;Metabolism;Metabolism;Genetic Information Processing	Global and Overview;Nucleotide metabolism;Nucleotide metabolism;Transcription	ko01100//Metabolic pathways;ko00230//Purine metabolism;ko00240//Pyrimidine metabolism;ko03020//RNA polymerase	K03006;K03006;K03006;K03006	GO:0044451//nucleoplasm part	GO:0034062//RNA polymerase activity	GO:0006351//transcription, DNA-templated
4	Isoform0026745	Isoform0026745	3.8595	0.887393	2.12077	0.000277826	1	PREDICTED: DAZ-associated protein 2 [Notothenia coriiceps]	-	-	-	-	-	-	-
4	Isoform0000906	Isoform0000906	6.66332	1.91843	1.79632	0.000302452	1	PREDICTED: muscleblind-like protein 1 isoform X6 [Larimichthys crocea]	-	-	-	-	-	-	-
4	Isoform0029510	Isoform0029510	2.05669	0.23002	3.16049	0.000392552	1	PREDICTED: F-box/WD repeat-containing protein 11 isoform X2 [Kryptolebias marmoratus]	Genetic Information Processing;Cellular Processes;Environmental Information Processing;Environmental Information Processing	Folding, sorting and degradation;Cell growth and death;Signal transduction;Signal transduction	ko04120//Ubiquitin mediated proteolysis;ko04114//Oocyte meiosis;ko04310//Wnt signaling pathway;ko04340//Hedgehog signaling pathway	K03362;K03362;K03362;K03362	-	-	-
4	Isoform0024588	Isoform0024588	2.51549	0.286335	3.13506	0.000402199	1	PREDICTED: lysine-specific demethylase 6B [Stegastes partitus]	-	-	-	-	-	-	-
4	Isoform0000232	Isoform0000232	5.3175	1.17112	2.18286	0.000557831	1	PREDICTED: cyclin-L1 [Paralichthys olivaceus]	-	-	-	-	-	GO:0019900//kinase binding	GO:0010468//regulation of gene expression
4	Isoform0009706	Isoform0009706	3.80853	1.17663	1.69458	0.000579773	1	Cell wall-associated hydrolase [Trichuris trichiura]	-	-	-	-	-	-	-
4	Isoform0027367	Isoform0027367	2.47572	0.244933	3.33739	0.000710373	1	novel protein [Danio rerio]	-	-	-	-	-	-	-
4	Isoform0005143	Isoform0005143	3.49832	0.477059	2.87442	0.000831304	1	PREDICTED: LOW QUALITY PROTEIN: junctional adhesion molecule B [Stegastes partitus]	Environmental Information Processing;Cellular Processes	Signaling molecules and interaction;Cellular commiunity	ko04514//Cell adhesion molecules (CAMs);ko04530//Tight junction	K06735;K06735	-	-	-
4	Isoform0030214	Isoform0030214	3.37433	0.398112	3.08336	0.000865591	1	PREDICTED: LOW QUALITY PROTEIN: U4/U6.U5 tri-snRNP-associated protein 1 [Lates calcarifer]	Genetic Information Processing	Transcription	ko03040//Spliceosome	K11984	-	-	-
4	Isoform0003937	Isoform0003937	5.76475	1.82859	1.65653	0.000895217	1	PREDICTED: EH domain-containing protein 1 [Larimichthys crocea]	Cellular Processes	Transport and catabolism	ko04144//Endocytosis	K12483	-	GO:0032550//purine ribonucleoside binding	GO:0016192//vesicle-mediated transport
4	Isoform0025935	Isoform0025935	3.95755	0.836256	2.24259	0.000904332	1	TCDD-inducible poly [ADP-ribose] polymerase [Larimichthys crocea]	-	-	-	-	-	-	-
4	Isoform0024205	Isoform0024205	4.1476	0.529086	2.9707	0.0010251	1	PREDICTED: plectin-like isoform X9 [Lates calcarifer]	-	-	-	-	-	-	-
4	Isoform0018694	Isoform0018694	7.73552	0.466195	4.05249	0.00107077	1	interferon stimulated protein 15 [Epinephelus coioides]	Organismal Systems	Endocrine system	ko03320//PPAR signaling pathway	K08770	-	-	-
4	Isoform0005069	Isoform0005069	2.93674	0.535072	2.45641	0.00118375	1	PREDICTED: Krueppel-like factor 11 [Notothenia coriiceps]	-	-	-	-	-	-	-
4	Isoform0015213	Isoform0015213	1.51374	0.287976	2.3941	0.00167566	1	PREDICTED: ADP-ribosylation factor 1 [Oreochromis niloticus]	Cellular Processes	Transport and catabolism	ko04144//Endocytosis	K07937	GO:0044464//cell part	GO:0032550//purine ribonucleoside binding	GO:0035556//intracellular signal transduction
4	Isoform0004941	Isoform0004941	3.92986	0.568457	2.78936	0.00204225	1	PREDICTED: DNA damage-inducible transcript 3 protein [Larimichthys crocea]	-	-	-	-	-	-	-
4	Isoform0028036	Isoform0028036	2.82575	0.649571	2.12107	0.00238821	1	PREDICTED: transcriptional activator protein Pur-beta [Austrofundulus limnaeus]	-	-	-	-	-	-	-
4	Isoform0009297	Isoform0009297	7.91186	3.60635	1.13348	0.00267033	1	PREDICTED: eukaryotic translation initiation factor 1 [Clupea harengus]	Genetic Information Processing	Translation	ko03013//RNA transport	K03113	-	GO:0003723//RNA binding	GO:0006417//regulation of translation
4	Isoform0004513	Isoform0004513	4.89182	0.74898	2.70737	0.00336177	1	PREDICTED: apoptosis facilitator Bcl-2-like protein 14 isoform X1 [Hippocampus comes]	-	-	-	-	-	-	-
4	Isoform0028924	Isoform0028924	2.51022	0.42968	2.54648	0.00369453	1	PREDICTED: retinoic acid receptor RXR-beta-A-like isoform X1 [Lates calcarifer]	Organismal Systems;Organismal Systems	Endocrine system;Endocrine system	ko04920//Adipocytokine signaling pathway;ko03320//PPAR signaling pathway	K08524;K08524	-	-	-
4	Isoform0027131	Isoform0027131	2.0485	0.291488	2.81305	0.00399496	1	PREDICTED: dnaJ homolog subfamily B member 1-like [Lates calcarifer]	Genetic Information Processing	Folding, sorting and degradation	ko04141//Protein processing in endoplasmic reticulum	K09507	-	GO:0005515//protein binding	-
4	Isoform0001138	Isoform0001138	2.80482	0.445231	2.65528	0.0041205	1	PREDICTED: cytosolic 5'-nucleotidase 3A isoform X1 [Larimichthys crocea]	Metabolism;Metabolism;Metabolism;Metabolism;Metabolism	Global and Overview;Global and Overview;Nucleotide metabolism;Nucleotide metabolism;Metabolism of cofactors and vitamins	ko01100//Metabolic pathways;ko01110//Biosynthesis of secondary metabolites;ko00230//Purine metabolism;ko00240//Pyrimidine metabolism;ko00760//Nicotinate and nicotinamide metabolism	K01081;K01081;K01081;K01081;K01081	GO:0044424//intracellular part	GO:0008252//nucleotidase activity;GO:0046872//metal ion binding	GO:0006753//nucleoside phosphate metabolic process
4	Isoform0008607	Isoform0008607	3.87505	0.831448	2.22052	0.00421444	1	PREDICTED: wiskott-Aldrich syndrome protein isoform X1 [Paralichthys olivaceus]	Cellular Processes;Cellular Processes;Cellular Processes	Transport and catabolism;Cell motility;Cellular commiunity	ko04144//Endocytosis;ko04810//Regulation of actin cytoskeleton;ko04520//Adherens junction	K05747;K05747;K05747	-	-	-
4	Isoform0027474	Isoform0027474	2.45433	0.371056	2.72562	0.00557467	1	Tribbles homolog 1 [Dicentrarchus labrax]	-	-	-	-	-	-	-
4	Isoform0007042	Isoform0007042	5.88879	1.77403	1.73094	0.00620915	1	PREDICTED: histone H3.3 isoform X1 [Nothobranchius furzeri]	-	-	-	-	GO:0000786//nucleosome;GO:0031981//nuclear lumen;GO:0031988//membrane-bounded vesicle	GO:0000977//RNA polymerase II regulatory region sequence-specific DNA binding;GO:0031490//chromatin DNA binding;GO:0046983//protein dimerization activity	GO:0001558//regulation of cell growth;GO:0006306//DNA methylation;GO:0006334//nucleosome assembly;GO:0006342//chromatin silencing;GO:0006950//response to stress;GO:0007599//hemostasis;GO:0035556//intracellular signal transduction
4	Isoform0024440	Isoform0024440	4.10212	0.705632	2.53938	0.0062263	1	PREDICTED: cytokine receptor common subunit gamma-like [Lates calcarifer]	Cellular Processes;Environmental Information Processing;Environmental Information Processing	Transport and catabolism;Signaling molecules and interaction;Signal transduction	ko04144//Endocytosis;ko04060//Cytokine-cytokine receptor interaction;ko04630//Jak-STAT signaling pathway	K05070;K05070;K05070	-	-	-
4	Isoform0014250	Isoform0014250	1.91432	0.332786	2.52417	0.00672555	1	ADP-ribosylation factor 1-like protein [Coptotermes formosanus]	Cellular Processes	Transport and catabolism	ko04144//Endocytosis	K07938	-	-	-
4	Isoform0009357	Isoform0009357	14.8761	4.50471	1.72349	0.00794805	1	PREDICTED: dnaJ homolog subfamily B member 1 [Larimichthys crocea]	-	-	-	-	-	GO:0005515//protein binding	-
4	Isoform0029179	Isoform0029179	1.89892	0.31919	2.57269	0.0086542	1	PREDICTED: LOW QUALITY PROTEIN: von Willebrand factor A domain-containing protein 5A-like [Lates calcarifer]	-	-	-	-	-	-	-
4	Isoform0024101	Isoform0024101	2.44216	0.454448	2.42597	0.00901785	1	PREDICTED: cytokine receptor common subunit gamma-like [Lates calcarifer]	Cellular Processes;Environmental Information Processing;Environmental Information Processing	Transport and catabolism;Signaling molecules and interaction;Signal transduction	ko04144//Endocytosis;ko04060//Cytokine-cytokine receptor interaction;ko04630//Jak-STAT signaling pathway	K05070;K05070;K05070	-	-	-
4	Isoform0029561	Isoform0029561	3.27365	0.379552	3.10853	0.00948418	1	Kruppel-like factor 9 [Oplegnathus fasciatus]	-	-	-	-	-	GO:0043169//cation binding	-
5	Isoform0006156	Isoform0006156	1.30885	0.00979697	7.06174	6.45477e-71	9.52595e-67	immunoglobulin light chain [Epinephelus coioides]	-	-	-	-	-	-	-
5	Isoform0005809	Isoform0005809	0.713938	0.0152571	5.54824	7.12572e-71	1.05161e-66	immunoglobulin light chain [Epinephelus coioides]	-	-	-	-	-	-	-
5	Isoform0009842	Isoform0009842	1.10391	0.0149883	6.20263	2.62424e-66	3.87285e-62	Immunoglobulin lambda-like polypeptide 5, partial [Larimichthys crocea]	-	-	-	-	-	-	-
5	Isoform0026237	Isoform0026237	2.48422	0.0342262	6.18155	1.29982e-63	1.91827e-59	lymphocyte antigen 108 isoform s, partial [Epinephelus coioides]	-	-	-	-	-	-	-
5	Isoform0003635	Isoform0003635	4.11494	0.0543379	6.24277	1.04391e-60	1.5406e-56	CD79a [Epinephelus coioides]	-	-	-	-	-	-	-
5	Isoform0018840	Isoform0018840	2.20558	0.0255052	6.43423	3.17829e-59	4.69053e-55	immunoglobulin light chain [Epinephelus coioides]	-	-	-	-	-	-	-
5	Isoform0018512	Isoform0018512	1.27611	0.020021	5.99409	3.2626e-58	4.81494e-54	interferon-inducible protein Gig1, partial [Epinephelus coioides]	-	-	-	-	-	-	-
5	Isoform0002931	Isoform0002931	1.57516	0.0214354	6.19936	1.81729e-55	2.68195e-51	--	-	-	-	-	-	-	-
5	Isoform0028274	Isoform0028274	0.80233	0.035433	4.50103	6.97266e-47	1.02903e-42	PREDICTED: nectin-1-like, partial [Lates calcarifer]	-	-	-	-	-	-	-
5	Isoform0005525	Isoform0005525	14.4021	0.587868	4.61464	8.83569e-45	1.30397e-40	PREDICTED: uncharacterized protein LOC100690225 isoform X1 [Oreochromis niloticus]	-	-	-	-	-	-	-
5	Isoform0027717	Isoform0027717	0.820763	0.0327175	4.64883	5.92157e-40	8.73905e-36	PREDICTED: RNA-binding protein Musashi homolog 2 isoform X5 [Stegastes partitus]	Genetic Information Processing	Translation	ko03015//mRNA surveillance pathway	K14411	-	-	-
5	Isoform0024788	Isoform0024788	0.827419	0.0384459	4.42772	1.41371e-30	2.08635e-26	PREDICTED: solute carrier organic anion transporter family member 3A1-like [Lates calcarifer]	-	-	-	-	-	-	GO:0051234//establishment of localization
5	Isoform0014804	Isoform0014804	2.5056	0.108972	4.52313	6.86793e-29	1.01357e-24	immmunoglobulin light chain [Epinephelus coioides]	-	-	-	-	-	-	-
5	Isoform0002393	Isoform0002393	1.13009	0.0539271	4.38928	2.24717e-28	3.31638e-24	immunoglobulin light chain [Epinephelus coioides]	-	-	-	-	-	-	-
5	Isoform0002880	Isoform0002880	2.07944	0.0696261	4.90042	2.49509e-28	3.68226e-24	High mobility group protein HMG-I/HMG-Y [Larimichthys crocea]	-	-	-	-	-	-	-
5	Isoform0000222	Isoform0000222	6.68014	0.230172	4.85909	9.99663e-27	1.4753e-22	PREDICTED: protein FAM46C-like isoform X1 [Neolamprologus brichardi]	-	-	-	-	-	GO:0016787//hydrolase activity;GO:0046872//metal ion binding	-
5	Isoform0010099	Isoform0010099	2.85594	0.126157	4.50067	1.82572e-25	2.6944e-21	PREDICTED: protein FAM46C [Larimichthys crocea]	-	-	-	-	-	GO:0016787//hydrolase activity;GO:0046872//metal ion binding	-
5	Isoform0018107	Isoform0018107	1.06348	0.0357645	4.89411	3.31678e-25	4.8949e-21	immunoglobulin light chain [Epinephelus coioides]	-	-	-	-	-	-	-
5	Isoform0006393	Isoform0006393	0.54526	0.0340041	4.00316	3.97206e-25	5.86196e-21	PREDICTED: protein ERGIC-53 [Stegastes partitus]	Genetic Information Processing	Folding, sorting and degradation	ko04141//Protein processing in endoplasmic reticulum	K10080	-	-	-
5	Isoform0027089	Isoform0027089	2.06241	0.10067	4.35663	1.42887e-24	2.10872e-20	Ell2 protein [Dicentrarchus labrax]	-	-	-	-	GO:0043234//protein complex	-	-
5	Isoform0009518	Isoform0009518	116.31	2.48428	5.549	1.54787e-24	2.28435e-20	PREDICTED: immunoglobulin lambda-like polypeptide 1, partial [Poecilia mexicana]	-	-	-	-	-	-	-
5	Isoform0024394	Isoform0024394	2.42135	0.131202	4.20595	5.49927e-24	8.11582e-20	PREDICTED: homocysteine-responsive endoplasmic reticulum-resident ubiquitin-like domain member 1 protein isoform X1 [Lates calcarifer]	Genetic Information Processing	Folding, sorting and degradation	ko04141//Protein processing in endoplasmic reticulum	K14027	-	-	-
5	Isoform0000218	Isoform0000218	1.64809	0.113413	3.86114	7.72507e-24	1.14007e-19	PREDICTED: sacsin-like [Lates calcarifer]	-	-	-	-	-	-	-
5	Isoform0016787	Isoform0016787	0.863148	0.0534586	4.01311	8.63061e-23	1.27371e-18	PREDICTED: transcriptional activator protein Pur-alpha isoform X1 [Cynoglossus semilaevis]	-	-	-	-	-	-	-
5	Isoform0025803	Isoform0025803	0.761608	0.0350317	4.44232	1.57208e-22	2.32008e-18	PREDICTED: proline dehydrogenase 1, mitochondrial-like isoform X1 [Larimichthys crocea]	Metabolism;Metabolism;Metabolism;Metabolism	Global and Overview;Global and Overview;Global and Overview;Amino acid metabolism	ko01100//Metabolic pathways;ko01110//Biosynthesis of secondary metabolites;ko01130//Biosynthesis of antibiotics;ko00330//Arginine and proline metabolism	K00318;K00318;K00318;K00318	-	-	GO:0006560//proline metabolic process
5	Isoform0018472	Isoform0018472	3.31123	0.227079	3.8661	6.71742e-21	9.91357e-17	DNA polymerase III polC-type [Larimichthys crocea]	Cellular Processes;Genetic Information Processing	Transport and catabolism;Folding, sorting and degradation	ko04144//Endocytosis;ko04120//Ubiquitin mediated proteolysis	K10054;K10054	-	-	-
5	Isoform0003315	Isoform0003315	1.69374	0.0748632	4.49981	2.13995e-20	3.15813e-16	purinergic receptor P2Y G-protein coupled 10-like [Mus musculus]	Environmental Information Processing	Signaling molecules and interaction	ko04080//Neuroactive ligand-receptor interaction	K04274	-	-	-
5	Isoform0022589	Isoform0022589	3.05762	0.152134	4.32899	2.44459e-20	3.60772e-16	Mothers against decapentaplegic [Larimichthys crocea]	-	-	-	-	-	-	-
5	Isoform0012021	Isoform0012021	2.89017	0.167869	4.10575	3.15349e-20	4.65392e-16	--	-	-	-	-	-	-	-
5	Isoform0030608	Isoform0030608	1.60841	0.116216	3.79076	3.67203e-20	5.41918e-16	tissue inhibitor of metalloproteinase [Pagrus major]	-	-	-	-	-	GO:0004866//endopeptidase inhibitor activity	GO:0010466//negative regulation of peptidase activity
5	Isoform0011278	Isoform0011278	1.09441	0.0621109	4.13917	6.62439e-20	9.77628e-16	PREDICTED: cyclic AMP-responsive element-binding protein 3-like protein 2 [Larimichthys crocea]	Organismal Systems;Organismal Systems	Circulatory system;Endocrine system	ko04261//Adrenergic signaling in cardiomyocytes;ko04916//Melanogenesis	K09048;K09048	-	GO:0001071//nucleic acid binding transcription factor activity;GO:0044212//transcription regulatory region DNA binding	GO:0006357//regulation of transcription from RNA polymerase II promoter;GO:0006888//ER to Golgi vesicle-mediated transport;GO:0007165//signal transduction
5	Isoform0009723	Isoform0009723	17.7251	2.70205	2.71367	1.27803e-19	1.88612e-15	C-X-C chemokine receptor type 4 [Miichthys miiuy]	Cellular Processes;Environmental Information Processing;Organismal Systems	Transport and catabolism;Signaling molecules and interaction;Immune system	ko04144//Endocytosis;ko04060//Cytokine-cytokine receptor interaction;ko04672//Intestinal immune network for IgA production	K04189;K04189;K04189	GO:0031224//intrinsic component of membrane	GO:0004950//chemokine receptor activity	GO:0019221//cytokine-mediated signaling pathway;GO:0036230//granulocyte activation
5	Isoform0015917	Isoform0015917	1.70811	0.0726909	4.55448	2.30277e-19	3.39843e-15	Ig kappa chain V-IV region B17 [Larimichthys crocea]	-	-	-	-	-	-	-
5	Isoform0027724	Isoform0027724	2.24254	0.0925097	4.59939	1.62927e-18	2.40447e-14	PREDICTED: B- and T-lymphocyte attenuator-like [Larimichthys crocea]	-	-	-	-	-	-	-
5	Isoform0010838	Isoform0010838	1.88417	0.0947835	4.31315	3.87571e-18	5.71977e-14	PREDICTED: fibronectin type-III domain-containing protein 3A isoform X2 [Larimichthys crocea]	-	-	-	-	-	-	-
5	Isoform0020577	Isoform0020577	311.899	7.77719	5.32568	7.07808e-18	1.04458e-13	immunoglobulin light chain [Epinephelus coioides]	-	-	-	-	-	-	-
5	Isoform0026125	Isoform0026125	2.33426	0.24003	3.28168	9.12465e-18	1.34662e-13	PREDICTED: myelin-oligodendrocyte glycoprotein-like isoform X2 [Oreochromis niloticus]	-	-	-	-	-	-	-
5	Isoform0006843	Isoform0006843	12.102	0.912556	3.72919	1.42574e-16	2.1041e-12	interferon regulatory factor 1 [Epinephelus coioides]	-	-	-	-	GO:0043231//intracellular membrane-bounded organelle	GO:0001071//nucleic acid binding transcription factor activity;GO:0003676//nucleic acid binding	GO:0010468//regulation of gene expression;GO:0034645//cellular macromolecule biosynthetic process
5	Isoform0030551	Isoform0030551	1.13618	0.0763621	3.8952	2.02171e-16	2.98364e-12	PREDICTED: beta-1,3-galactosyl-O-glycosyl-glycoprotein beta-1,6-N-acetylglucosaminyltransferase 7-like [Lates calcarifer]	-	-	-	-	-	GO:0008194//UDP-glycosyltransferase activity	-
5	Isoform0016387	Isoform0016387	3.72865	0.100973	5.20661	5.86536e-16	8.65609e-12	immmunoglobulin light chain [Epinephelus coioides]	-	-	-	-	-	-	-
5	Isoform0005213	Isoform0005213	2.24396	0.199867	3.48893	5.88106e-16	8.67927e-12	MHC class II antigen alpha chain [Epinephelus coioides]	Cellular Processes;Environmental Information Processing;Organismal Systems	Transport and catabolism;Signaling molecules and interaction;Immune system	ko04145//Phagosome;ko04514//Cell adhesion molecules (CAMs);ko04672//Intestinal immune network for IgA production	K06752;K06752;K06752	-	-	-
5	Isoform0021362	Isoform0021362	0.926666	0.0626716	3.88617	6.60586e-16	9.74893e-12	PREDICTED: protein transport protein Sec24B-like [Stegastes partitus]	Genetic Information Processing	Folding, sorting and degradation	ko04141//Protein processing in endoplasmic reticulum	K14007	GO:0030120//vesicle coat	GO:0046914//transition metal ion binding	GO:0015031//protein transport;GO:0016482//cytoplasmic transport
5	Isoform0029425	Isoform0029425	7.47213	1.29633	2.52709	1.49925e-15	2.21259e-11	PREDICTED: serine/threonine-protein kinase pim-1 [Lates calcarifer]	Environmental Information Processing	Signal transduction	ko04630//Jak-STAT signaling pathway	K04702	-	GO:0004672//protein kinase activity;GO:0032550//purine ribonucleoside binding	GO:0006464//cellular protein modification process;GO:0007632//visual behavior;GO:0043010//camera-type eye development
5	Isoform0009803	Isoform0009803	70.3542	34.1977	1.04074	5.2712e-15	7.77924e-11	--	-	-	-	-	-	-	-
5	Isoform0019161	Isoform0019161	5.2936	0.240498	4.46015	1.3258e-14	1.95661e-10	immunoglobulin light chain [Epinephelus coioides]	-	-	-	-	-	-	-
5	Isoform0013424	Isoform0013424	2.83071	0.242046	3.54781	1.939e-14	2.86158e-10	PREDICTED: bcl-2-like protein 10 isoform X1 [Maylandia zebra]	-	-	-	-	GO:0043231//intracellular membrane-bounded organelle	-	GO:0006915//apoptotic process;GO:0009653//anatomical structure morphogenesis;GO:0010522//regulation of calcium ion transport into cytosol
5	Isoform0021320	Isoform0021320	1.31716	0.0953262	3.78841	6.49798e-14	9.58972e-10	PREDICTED: GRB2-associated-binding protein 2 isoform X1 [Larimichthys crocea]	-	-	-	-	-	-	-
5	Isoform0003401	Isoform0003401	0.652549	0.0731571	3.15702	2.11711e-13	3.12443e-09	PREDICTED: phospholipase D4 [Stegastes partitus]	Metabolism;Metabolism;Metabolism;Metabolism	Global and Overview;Global and Overview;Lipid metabolism;Lipid metabolism	ko01100//Metabolic pathways;ko01110//Biosynthesis of secondary metabolites;ko00564//Glycerophospholipid metabolism;ko00565//Ether lipid metabolism	K16860;K16860;K16860;K16860	-	-	-
5	Isoform0027108	Isoform0027108	0.990181	0.110041	3.16966	2.1434e-13	3.16322e-09	PREDICTED: endoplasmic reticulum aminopeptidase 2 [Stegastes partitus]	-	-	-	-	-	GO:0046914//transition metal ion binding;GO:0070011//peptidase activity, acting on L-amino acid peptides	-
5	Isoform0021963	Isoform0021963	1.52569	0.171509	3.15311	2.98708e-13	4.40833e-09	GTPase IMAP family member 8 [Larimichthys crocea]	-	-	-	-	-	-	-
5	Isoform0011004	Isoform0011004	0.967251	0.1034	3.22566	3.21071e-13	4.73836e-09	PREDICTED: protein phosphatase 1 regulatory subunit 15B-like [Lates calcarifer]	-	-	-	-	-	-	-
5	Isoform0020672	Isoform0020672	2.53011	0.184352	3.77866	4.45364e-13	6.57268e-09	PREDICTED: homeodomain-only protein [Larimichthys crocea]	-	-	-	-	GO:0043231//intracellular membrane-bounded organelle	-	GO:0044767//single-organism developmental process
5	Isoform0003308	Isoform0003308	1.02134	0.0885413	3.52797	5.31222e-13	7.83978e-09	PREDICTED: switch-associated protein 70 [Haplochromis burtoni]	-	-	-	-	-	-	-
5	Isoform0011127	Isoform0011127	2.85925	0.231616	3.62583	6.47097e-13	9.54985e-09	PREDICTED: cAMP-specific 3',5'-cyclic phosphodiesterase 4B-like isoform X5 [Lates calcarifer]	Metabolism	Nucleotide metabolism	ko00230//Purine metabolism	K13293	-	-	-
5	Isoform0010526	Isoform0010526	1.43822	0.14436	3.31655	8.8701e-13	1.30905e-08	PREDICTED: selenocysteine insertion sequence-binding protein 2-like isoform X5 [Lates calcarifer]	-	-	-	-	-	-	-
5	Isoform0027166	Isoform0027166	2.40892	0.178594	3.75364	1.05427e-12	1.55589e-08	PREDICTED: nuclear receptor subfamily 1 group D member 2-like [Stegastes partitus]	-	-	-	-	GO:0043231//intracellular membrane-bounded organelle	GO:0003677//DNA binding;GO:0004879//RNA polymerase II transcription factor activity, ligand-activated sequence-specific DNA binding;GO:0038023//signaling receptor activity;GO:0046914//transition metal ion binding	GO:0009755//hormone-mediated signaling pathway;GO:0010468//regulation of gene expression;GO:0034645//cellular macromolecule biosynthetic process
5	Isoform0018671	Isoform0018671	2.09272	0.0997923	4.39031	1.33208e-12	1.96588e-08	immunoglobulin light chain [Epinephelus coioides]	-	-	-	-	-	-	-
5	Isoform0005567	Isoform0005567	5.15007	0.186905	4.78422	1.06199e-11	1.56729e-07	immmunoglobulin light chain [Epinephelus coioides]	-	-	-	-	-	-	-
5	Isoform0006229	Isoform0006229	18.0926	7.78925	1.21584	1.14459e-11	1.68919e-07	invariant chain-like protein [Epinephelus akaara]	-	-	-	-	-	GO:0042287//MHC protein binding	GO:0002376//immune system process;GO:0043583//ear development
5	Isoform0028846	Isoform0028846	26.4923	11.4637	1.2085	1.78883e-11	2.63996e-07	PREDICTED: tristetraprolin-like [Stegastes partitus]	-	-	-	-	-	-	-
5	Isoform0030739	Isoform0030739	17.2052	6.84864	1.32895	8.11092e-11	1.19701e-06	heat shock protein 90 [Epinephelus coioides]	Genetic Information Processing;Organismal Systems;Organismal Systems	Folding, sorting and degradation;Immune system;Endocrine system	ko04141//Protein processing in endoplasmic reticulum;ko04621//NOD-like receptor signaling pathway;ko04914//Progesterone-mediated oocyte maturation	K04079;K04079;K04079	-	GO:0005515//protein binding	GO:0044267//cellular protein metabolic process;GO:0050896//response to stimulus
5	Isoform0007307	Isoform0007307	1.71326	0.164612	3.3796	8.11519e-11	1.19764e-06	PREDICTED: cytoskeleton-associated protein 4 [Lates calcarifer]	Genetic Information Processing	Folding, sorting and degradation	ko04141//Protein processing in endoplasmic reticulum	K13999	-	-	-
5	Isoform0000629	Isoform0000629	2.76789	0.321471	3.10603	1.35175e-10	1.99491e-06	PREDICTED: CMP-N-acetylneuraminate-beta-1,4-galactoside alpha-2,3-sialyltransferase isoform X4 [Stegastes partitus]	Metabolism;Metabolism;Metabolism;Metabolism	Global and Overview;Glycan biosynthesis and metabolism;Glycan biosynthesis and metabolism;Glycan biosynthesis and metabolism	ko01100//Metabolic pathways;ko00601//Glycosphingolipid biosynthesis - lacto and neolacto series;ko00514//Other types of O-glycan biosynthesis;ko00533//Glycosaminoglycan biosynthesis - keratan sulfate	K00781;K00781;K00781;K00781	-	-	-
5	Isoform0019629	Isoform0019629	24.5135	3.07725	2.99386	2.72689e-10	4.02434e-06	histone 2, H2a [Danio rerio]	-	-	-	-	GO:0000785//chromatin;GO:0043231//intracellular membrane-bounded organelle;GO:0044421//extracellular region part	GO:0003676//nucleic acid binding;GO:0046983//protein dimerization activity	GO:0035821//modification of morphology or physiology of other organism;GO:0042742//defense response to bacterium
5	Isoform0019777	Isoform0019777	9.07131	1.50521	2.59135	4.06696e-10	6.00202e-06	grass carp reovirus (GCRV)-induced protein 2i-like [Scleropages formosus]	-	-	-	-	-	-	-
5	Isoform0019245	Isoform0019245	0.638246	0.0942681	2.75927	6.81653e-10	1.00598e-05	MHC class II antigen, partial [Epinephelus bruneus]	Cellular Processes;Environmental Information Processing;Organismal Systems	Transport and catabolism;Signaling molecules and interaction;Immune system	ko04145//Phagosome;ko04514//Cell adhesion molecules (CAMs);ko04672//Intestinal immune network for IgA production	K06752;K06752;K06752	-	-	-
5	Isoform0022291	Isoform0022291	2.14021	0.330968	2.69299	1.83573e-09	2.70917e-05	PREDICTED: polyubiquitin [Oreochromis niloticus]	-	-	-	-	-	-	-
5	Isoform0010581	Isoform0010581	2.31663	0.342212	2.75906	2.03759e-09	3.00708e-05	MHC class II antigen [Epinephelus coioides]	Cellular Processes;Environmental Information Processing;Organismal Systems	Transport and catabolism;Signaling molecules and interaction;Immune system	ko04145//Phagosome;ko04514//Cell adhesion molecules (CAMs);ko04672//Intestinal immune network for IgA production	K06752;K06752;K06752	-	-	-
5	Isoform0017776	Isoform0017776	0.565514	0.0947668	2.57711	5.23503e-09	7.72586e-05	PREDICTED: A-kinase anchor protein 13-like isoform X6 [Larimichthys crocea]	-	-	-	-	-	-	-
5	Isoform0022140	Isoform0022140	1.17521	0.261841	2.16616	9.54311e-09	0.000140837	PREDICTED: cAMP-responsive element modulator-like [Paralichthys olivaceus]	-	-	-	-	-	-	-
5	Isoform0014926	Isoform0014926	16.1995	5.6067	1.53073	1.57108e-08	0.00023186	MHC class II antigen, partial [Epinephelus coioides]	-	-	-	-	-	-	-
5	Isoform0003074	Isoform0003074	0.599075	0.104263	2.52251	4.97511e-08	0.000734226	PREDICTED: phospholipid phosphatase 1 isoform X1 [Larimichthys crocea]	Metabolism;Metabolism;Metabolism;Metabolism;Metabolism;Metabolism	Global and Overview;Global and Overview;Lipid metabolism;Lipid metabolism;Lipid metabolism;Lipid metabolism	ko01100//Metabolic pathways;ko01110//Biosynthesis of secondary metabolites;ko00564//Glycerophospholipid metabolism;ko00600//Sphingolipid metabolism;ko00561//Glycerolipid metabolism;ko00565//Ether lipid metabolism	K01080;K01080;K01080;K01080;K01080;K01080	-	-	-
5	Isoform0023394	Isoform0023394	2.31885	0.462653	2.32541	8.28265e-08	0.00122235	--	-	-	-	-	-	-	-
5	Isoform0007727	Isoform0007727	0.694726	0.114565	2.60027	9.03996e-08	0.00133412	PREDICTED: translocating chain-associated membrane protein 2 [Paralichthys olivaceus]	-	-	-	-	GO:0031224//intrinsic component of membrane	-	GO:0008104//protein localization
5	Isoform0027923	Isoform0027923	1.63131	0.261279	2.64237	1.3203e-07	0.0019485	PREDICTED: serine/threonine-protein kinase Sgk1 isoform X1 [Larimichthys crocea]	Environmental Information Processing	Signal transduction	ko04068//FoxO signaling pathway	K13302	-	GO:0004672//protein kinase activity;GO:0005543//phospholipid binding;GO:0032550//purine ribonucleoside binding	GO:0006464//cellular protein modification process;GO:0006796//phosphate-containing compound metabolic process
5	Isoform0023477	Isoform0023477	18.6727	8.27942	1.17333	1.39202e-07	0.00205434	LOW QUALITY PROTEIN: collagen alpha-1(I) chain-like [Castor canadensis]	-	-	-	-	-	-	-
5	Isoform0028216	Isoform0028216	5.26601	1.66628	1.66008	1.64238e-07	0.00242382	Nucleolar RNA helicase 2 [Larimichthys crocea]	-	-	-	-	GO:0043231//intracellular membrane-bounded organelle	GO:0003676//nucleic acid binding;GO:0017111//nucleoside-triphosphatase activity;GO:0032550//purine ribonucleoside binding	-
5	Isoform0012941	Isoform0012941	14.602	2.62511	2.47571	2.34048e-07	0.00345409	PREDICTED: signal peptidase complex catalytic subunit SEC11A [Oreochromis niloticus]	Genetic Information Processing	Folding, sorting and degradation	ko03060//Protein export	K13280	GO:0031224//intrinsic component of membrane	GO:0070011//peptidase activity, acting on L-amino acid peptides	GO:0019538//protein metabolic process
5	Isoform0018097	Isoform0018097	1.54087	0.117964	3.70733	2.73484e-07	0.00403608	Ig kappa chain V-IV region [Larimichthys crocea]	-	-	-	-	-	-	-
5	Isoform0027387	Isoform0027387	1.57452	0.128975	3.60974	4.15211e-07	0.00612768	Ig heavy chain V-III region VH26 [Larimichthys crocea]	-	-	-	-	-	-	-
5	Isoform0024766	Isoform0024766	0.543918	0.150053	1.85791	4.87078e-07	0.0071883	NACHT, LRR and PYD domains-containing protein 12 [Larimichthys crocea]	-	-	-	-	-	-	-
5	Isoform0002492	Isoform0002492	1.09707	0.199702	2.45773	7.0455e-07	0.0103978	PREDICTED: TRAF3-interacting JNK-activating modulator isoform X1 [Notothenia coriiceps]	-	-	-	-	-	-	-
5	Isoform0001862	Isoform0001862	0.964577	0.17794	2.43851	7.477e-07	0.0110346	PREDICTED: kelch-like protein 6 [Haplochromis burtoni]	-	-	-	-	-	-	GO:0050851//antigen receptor-mediated signaling pathway
5	Isoform0027070	Isoform0027070	1.19916	0.193311	2.63302	8.91963e-07	0.0131636	PREDICTED: adiponectin receptor protein 2-like [Larimichthys crocea]	Organismal Systems	Endocrine system	ko04920//Adipocytokine signaling pathway	K07297	-	-	-
5	Isoform0010929	Isoform0010929	7.15991	1.83595	1.96341	1.00886e-06	0.0148888	PREDICTED: vigilin isoform X2 [Lates calcarifer]	-	-	-	-	-	-	-
5	Isoform0030550	Isoform0030550	1.07228	0.241396	2.1512	1.4242e-06	0.0210183	tapasin precursor [Dicentrarchus labrax]	-	-	-	-	-	-	GO:0002474//antigen processing and presentation of peptide antigen via MHC class I
5	Isoform0003653	Isoform0003653	7.92375	2.79572	1.50297	1.51767e-06	0.0223977	PREDICTED: serine/threonine-protein kinase pim-2 [Lates calcarifer]	-	-	-	-	-	GO:0004672//protein kinase activity;GO:0032550//purine ribonucleoside binding	GO:0006464//cellular protein modification process
5	Isoform0025673	Isoform0025673	15.7248	2.41043	2.70568	1.68186e-06	0.0248209	neutral amino acid transporter 2 [Siniperca chuatsi]	-	-	-	-	GO:0031224//intrinsic component of membrane	-	-
5	Isoform0016499	Isoform0016499	1.70991	0.302316	2.49979	2.17786e-06	0.0321408	PREDICTED: tumor suppressor candidate 3 [Stegastes partitus]	Metabolism;Genetic Information Processing;Metabolism	Global and Overview;Folding, sorting and degradation;Glycan biosynthesis and metabolism	ko01100//Metabolic pathways;ko04141//Protein processing in endoplasmic reticulum;ko00510//N-Glycan biosynthesis	K12669;K12669;K12669	-	-	GO:0019725//cellular homeostasis
5	Isoform0016891	Isoform0016891	1.19746	0.328655	1.86533	2.21908e-06	0.0327492	--	-	-	-	-	-	-	-
5	Isoform0021192	Isoform0021192	15.8157	5.99098	1.40049	2.31665e-06	0.0341891	B-cell translocation protein 1 [Epinephelus coioides]	Genetic Information Processing	Folding, sorting and degradation	ko03018//RNA degradation	K14443	-	-	-
5	Isoform0009706	Isoform0009706	3.04445	1.19634	1.34755	3.08939e-06	0.0455932	Cell wall-associated hydrolase [Trichuris trichiura]	-	-	-	-	-	-	-
5	Isoform0025018	Isoform0025018	1.54272	0.267908	2.52567	3.58553e-06	0.0529152	PREDICTED: ribosome-binding protein 1 isoform X3 [Stegastes partitus]	Genetic Information Processing	Folding, sorting and degradation	ko04141//Protein processing in endoplasmic reticulum	K14000	-	-	-
5	Isoform0021637	Isoform0021637	0.757701	0.138516	2.45157	4.31826e-06	0.0637288	PREDICTED: poly [ADP-ribose] polymerase 12-like [Lates calcarifer]	-	-	-	-	-	-	-
5	Isoform0000767	Isoform0000767	1.15363	0.144492	2.99711	4.56635e-06	0.0673902	CREB-regulated transcription coactivator 2 [Larimichthys crocea]	-	-	-	-	GO:0044424//intracellular part	GO:0008134//transcription factor binding	GO:0051091//positive regulation of sequence-specific DNA binding transcription factor activity;GO:0051260//protein homooligomerization
5	Isoform0012379	Isoform0012379	2.93418	0.570036	2.36383	4.91694e-06	0.0725641	--	-	-	-	-	-	-	-
5	Isoform0022796	Isoform0022796	2.47782	0.465612	2.41187	5.32827e-06	0.0786346	PREDICTED: histone H1-like [Xiphophorus maculatus]	-	-	-	-	GO:0043229//intracellular organelle	-	-
5	Isoform0018746	Isoform0018746	14.6097	6.88447	1.08551	5.3646e-06	0.0791707	immunoglobulin light chain [Epinephelus coioides]	-	-	-	-	-	-	-
5	Isoform0005854	Isoform0005854	3.83368	0.702921	2.4473	5.57051e-06	0.0822096	PREDICTED: LOW QUALITY PROTEIN: X-box-binding protein 1 [Lates calcarifer]	Genetic Information Processing	Folding, sorting and degradation	ko04141//Protein processing in endoplasmic reticulum	K09027	-	-	-
5	Isoform0027514	Isoform0027514	1.11565	0.253957	2.13523	5.91933e-06	0.0873575	MHC class II antigen [Epinephelus coioides]	Cellular Processes;Environmental Information Processing;Organismal Systems	Transport and catabolism;Signaling molecules and interaction;Immune system	ko04145//Phagosome;ko04514//Cell adhesion molecules (CAMs);ko04672//Intestinal immune network for IgA production	K06752;K06752;K06752	-	-	-
5	Isoform0022323	Isoform0022323	1.27235	0.309931	2.03748	6.45773e-06	0.0953032	--	-	-	-	-	-	-	-
5	Isoform0010584	Isoform0010584	1.04279	0.199178	2.38832	6.95023e-06	0.102571	PREDICTED: semaphorin-4B-like [Larimichthys crocea]	-	-	-	-	-	-	-
5	Isoform0030026	Isoform0030026	3.9927	1.19	1.74641	1.58256e-05	0.233554	PREDICTED: protein LYRIC-like [Stegastes partitus]	-	-	-	-	-	-	-
5	Isoform0005368	Isoform0005368	6.03546	2.45538	1.29752	3.19935e-05	0.47216	PREDICTED: Krueppel-like factor 2 [Lates calcarifer]	Environmental Information Processing	Signal transduction	ko04068//FoxO signaling pathway	K17845	-	-	-
5	Isoform0010569	Isoform0010569	2.07688	0.259128	3.00268	3.28912e-05	0.485409	PREDICTED: cysteine--tRNA ligase, cytoplasmic isoform X2 [Oreochromis niloticus]	Genetic Information Processing	Translation	ko00970//Aminoacyl-tRNA biosynthesis	K01883	-	GO:0004812//aminoacyl-tRNA ligase activity;GO:0032550//purine ribonucleoside binding	GO:0006418//tRNA aminoacylation for protein translation
5	Isoform0018866	Isoform0018866	1.24603	0.266665	2.22424	4.13008e-05	0.609518	PREDICTED: HLA class II histocompatibility antigen, DP alpha 1 chain-like isoform X2 [Stegastes partitus]	Cellular Processes;Environmental Information Processing;Organismal Systems	Transport and catabolism;Signaling molecules and interaction;Immune system	ko04145//Phagosome;ko04514//Cell adhesion molecules (CAMs);ko04672//Intestinal immune network for IgA production	K06752;K06752;K06752	GO:0016020//membrane	-	-
5	Isoform0018420	Isoform0018420	4.69682	2.26943	1.04936	5.03276e-05	0.742735	--	-	-	-	-	-	-	-
5	Isoform0006810	Isoform0006810	1.02462	0.291404	1.81399	5.06856e-05	0.748018	--	-	-	-	-	-	-	-
5	Isoform0016205	Isoform0016205	5.10446	2.07192	1.30079	6.6168e-05	0.976507	TPA: AC1147-like [Bos taurus]	-	-	-	-	-	-	-
5	Isoform0010714	Isoform0010714	2.06802	0.48563	2.09032	8.78641e-05	1	PREDICTED: hypoxia up-regulated protein 1 [Lates calcarifer]	Genetic Information Processing	Folding, sorting and degradation	ko04141//Protein processing in endoplasmic reticulum	K09486	-	GO:0032550//purine ribonucleoside binding	-
5	Isoform0018020	Isoform0018020	8.6123	3.80396	1.1789	9.78354e-05	1	PREDICTED: peptidyl-prolyl cis-trans isomerase B [Kryptolebias marmoratus]	-	-	-	-	-	GO:0016859//cis-trans isomerase activity	GO:0044267//cellular protein metabolic process
5	Isoform0010745	Isoform0010745	0.878059	0.200172	2.13308	0.000160329	1	PREDICTED: arrestin domain-containing protein 1 [Stegastes partitus]	-	-	-	-	-	-	-
5	Isoform0030331	Isoform0030331	8.12473	2.55421	1.66944	0.000160381	1	PREDICTED: endoplasmin [Lates calcarifer]	Genetic Information Processing;Organismal Systems	Folding, sorting and degradation;Immune system	ko04141//Protein processing in endoplasmic reticulum;ko04621//NOD-like receptor signaling pathway	K09487;K09487	-	GO:0005515//protein binding	GO:0044267//cellular protein metabolic process;GO:0044707//single-multicellular organism process;GO:0050896//response to stimulus
5	Isoform0021858	Isoform0021858	0.996873	0.207917	2.2614	0.000184113	1	PREDICTED: PR domain zinc finger protein 1 isoform X1 [Lates calcarifer]	-	-	-	-	GO:0043231//intracellular membrane-bounded organelle	GO:0001071//nucleic acid binding transcription factor activity;GO:0043169//cation binding;GO:0097159//organic cyclic compound binding	GO:0001709//cell fate determination;GO:0009880//embryonic pattern specification;GO:0010468//regulation of gene expression;GO:0033334//fin morphogenesis;GO:0035113//embryonic appendage morphogenesis;GO:0048762//mesenchymal cell differentiation;GO:0051149//positive regulation of muscle cell differentiation
5	Isoform0025320	Isoform0025320	1.32152	0.476122	1.4728	0.000195008	1	PREDICTED: RNA-directed DNA polymerase from mobile element jockey-like, partial [Larimichthys crocea]	-	-	-	-	-	-	-
5	Isoform0020443	Isoform0020443	4.77451	2.29212	1.05867	0.000224952	1	PREDICTED: selenoprotein K [Stegastes partitus]	-	-	-	-	GO:0031090//organelle membrane;GO:0031224//intrinsic component of membrane;GO:0043231//intracellular membrane-bounded organelle	GO:0005515//protein binding	GO:0002682//regulation of immune system process;GO:0008152//metabolic process;GO:0030334//regulation of cell migration;GO:0034976//response to endoplasmic reticulum stress;GO:0070838//divalent metal ion transport
5	Isoform0019882	Isoform0019882	1.07006	0.278444	1.94223	0.000238727	1	PREDICTED: protein canopy-1-like isoform X1 [Haplochromis burtoni]	-	-	-	-	-	-	GO:0007169//transmembrane receptor protein tyrosine kinase signaling pathway;GO:0009855//determination of bilateral symmetry;GO:0009966//regulation of signal transduction
5	Isoform0017685	Isoform0017685	1.00641	0.212402	2.24435	0.000245633	1	MHC class II antigen [Epinephelus coioides]	Cellular Processes;Environmental Information Processing;Organismal Systems	Transport and catabolism;Signaling molecules and interaction;Immune system	ko04145//Phagosome;ko04514//Cell adhesion molecules (CAMs);ko04672//Intestinal immune network for IgA production	K06752;K06752;K06752	-	-	-
5	Isoform0026536	Isoform0026536	1.48222	0.24991	2.56827	0.000436423	1	PREDICTED: LOW QUALITY PROTEIN: neutral amino acid transporter B(0) [Lates calcarifer]	-	-	-	-	GO:0031224//intrinsic component of membrane	GO:0005310//dicarboxylic acid transmembrane transporter activity;GO:0015291//secondary active transmembrane transporter activity	GO:0044763//single-organism cellular process;GO:0046942//carboxylic acid transport
5	Isoform0029373	Isoform0029373	4.96548	1.78183	1.47857	0.000486501	1	MHC class I alpha antigen [Epinephelus coioides]	Cellular Processes;Cellular Processes;Environmental Information Processing	Transport and catabolism;Transport and catabolism;Signaling molecules and interaction	ko04145//Phagosome;ko04144//Endocytosis;ko04514//Cell adhesion molecules (CAMs)	K06751;K06751;K06751	-	-	-
5	Isoform0029079	Isoform0029079	0.914826	0.254494	1.84586	0.000489468	1	tyrosine-protein kinase Lyn [Epinephelus coioides]	-	-	-	-	-	GO:0004713//protein tyrosine kinase activity;GO:0032550//purine ribonucleoside binding	GO:0006468//protein phosphorylation;GO:0006950//response to stress;GO:0071622//regulation of granulocyte chemotaxis
5	Isoform0007997	Isoform0007997	1.4763	0.403602	1.87098	0.000577353	1	PREDICTED: derlin-2 [Fundulus heteroclitus]	Genetic Information Processing	Folding, sorting and degradation	ko04141//Protein processing in endoplasmic reticulum	K13989	-	-	-
5	Isoform0029606	Isoform0029606	0.818294	0.216772	1.91644	0.000586075	1	PREDICTED: E3 ubiquitin-protein ligase synoviolin [Notothenia coriiceps]	Genetic Information Processing;Genetic Information Processing	Folding, sorting and degradation;Folding, sorting and degradation	ko04141//Protein processing in endoplasmic reticulum;ko04120//Ubiquitin mediated proteolysis	K10601;K10601	GO:0031090//organelle membrane;GO:0031224//intrinsic component of membrane;GO:0043231//intracellular membrane-bounded organelle	GO:0046914//transition metal ion binding;GO:0070735//protein-glycine ligase activity;GO:0070739//protein-glutamic acid ligase activity	GO:0006487//protein N-linked glycosylation;GO:0032446//protein modification by small protein conjugation;GO:0043161//proteasome-mediated ubiquitin-dependent protein catabolic process
5	Isoform0027131	Isoform0027131	0.924369	0.314301	1.55632	0.00062638	1	PREDICTED: dnaJ homolog subfamily B member 1-like [Lates calcarifer]	Genetic Information Processing	Folding, sorting and degradation	ko04141//Protein processing in endoplasmic reticulum	K09507	-	GO:0005515//protein binding	-
5	Isoform0025561	Isoform0025561	1.19845	0.245761	2.28585	0.000630632	1	PREDICTED: cyclic AMP-dependent transcription factor ATF-6 alpha [Larimichthys crocea]	Genetic Information Processing	Folding, sorting and degradation	ko04141//Protein processing in endoplasmic reticulum	K09054	GO:0031090//organelle membrane;GO:0043231//intracellular membrane-bounded organelle	GO:0044212//transcription regulatory region DNA binding	GO:0006357//regulation of transcription from RNA polymerase II promoter;GO:0007165//signal transduction
5	Isoform0030263	Isoform0030263	4.78345	1.75012	1.4506	0.000640692	1	PREDICTED: class E basic helix-loop-helix protein 40 [Larimichthys crocea]	-	-	-	-	GO:0043231//intracellular membrane-bounded organelle	GO:0005515//protein binding	GO:0006355//regulation of transcription, DNA-templated
5	Isoform0007159	Isoform0007159	1.26377	0.356652	1.82515	0.000647567	1	PREDICTED: coatomer subunit zeta-1-like isoform X1 [Stegastes partitus]	-	-	-	-	-	-	GO:0008104//protein localization
5	Isoform0003203	Isoform0003203	5.3165	1.19702	2.15103	0.000774069	1	Protein disulfide-isomerase A4 [Dicentrarchus labrax]	Genetic Information Processing	Folding, sorting and degradation	ko04141//Protein processing in endoplasmic reticulum	K09582	GO:0044432//endoplasmic reticulum part	GO:0003824//catalytic activity	GO:0019725//cellular homeostasis;GO:0044267//cellular protein metabolic process
5	Isoform0006121	Isoform0006121	98.9595	1.6132	5.93885	0.00088636	1	PREDICTED: protein FAM114A2 isoform X2 [Lates calcarifer]	-	-	-	-	-	-	-
5	Isoform0000793	Isoform0000793	0.829442	0.25202	1.7186	0.000996839	1	PREDICTED: peptidyl-glycine alpha-amidating monooxygenase isoform X3 [Lates calcarifer]	-	-	-	-	-	-	-
5	Isoform0016458	Isoform0016458	1.09601	0.28522	1.94212	0.00101741	1	PREDICTED: DDRGK domain-containing protein 1 [Oreochromis niloticus]	-	-	-	-	-	-	-
5	Isoform0021060	Isoform0021060	1.09002	0.214829	2.34309	0.00106484	1	PREDICTED: signal transducing adapter molecule 2 [Lates calcarifer]	Cellular Processes;Environmental Information Processing	Transport and catabolism;Signal transduction	ko04144//Endocytosis;ko04630//Jak-STAT signaling pathway	K04705;K04705	-	-	-
5	Isoform0002109	Isoform0002109	0.987134	0.420756	1.23026	0.00111938	1	PREDICTED: cAMP-responsive element modulator-like isoform X1 [Lates calcarifer]	Organismal Systems	Circulatory system	ko04261//Adrenergic signaling in cardiomyocytes	K09052	GO:0043231//intracellular membrane-bounded organelle	GO:0001071//nucleic acid binding transcription factor activity;GO:0003677//DNA binding	GO:0006357//regulation of transcription from RNA polymerase II promoter
5	Isoform0014973	Isoform0014973	0.944299	0.280366	1.75193	0.00126778	1	PREDICTED: protein ERGIC-53 [Haplochromis burtoni]	Genetic Information Processing	Folding, sorting and degradation	ko04141//Protein processing in endoplasmic reticulum	K10080	-	-	-
5	Isoform0019118	Isoform0019118	6.49264	2.35978	1.46015	0.00128838	1	PREDICTED: signal peptidase complex subunit 3 [Oreochromis niloticus]	Genetic Information Processing	Folding, sorting and degradation	ko03060//Protein export	K12948	GO:0031224//intrinsic component of membrane	GO:0016787//hydrolase activity	GO:0016485//protein processing
5	Isoform0003075	Isoform0003075	1.21092	0.331562	1.86875	0.00130649	1	PREDICTED: syntaxin-5 isoform X2 [Lates calcarifer]	Genetic Information Processing	Folding, sorting and degradation	ko04130//SNARE interactions in vesicular transport	K08490	-	-	-
5	Isoform0006541	Isoform0006541	0.798888	0.280133	1.51188	0.00145756	1	PREDICTED: dnaJ homolog subfamily C member 3 [Larimichthys crocea]	Genetic Information Processing	Folding, sorting and degradation	ko04141//Protein processing in endoplasmic reticulum	K09523	-	-	-
5	Isoform0028375	Isoform0028375	0.643998	0.211931	1.60346	0.00149704	1	PREDICTED: signal recognition particle receptor subunit alpha [Stegastes partitus]	Genetic Information Processing	Folding, sorting and degradation	ko03060//Protein export	K13431	GO:0043234//protein complex	GO:0032550//purine ribonucleoside binding;GO:0043021//ribonucleoprotein complex binding	GO:0006613//cotranslational protein targeting to membrane
5	Isoform0019155	Isoform0019155	3.94333	1.74878	1.17306	0.00163838	1	PREDICTED: peroxiredoxin-4-like [Poecilia mexicana]	-	-	-	-	-	GO:0003824//catalytic activity;GO:0016209//antioxidant activity	GO:0044710//single-organism metabolic process
5	Isoform0000587	Isoform0000587	1.16303	0.318607	1.86804	0.00179366	1	PREDICTED: transmembrane protein 131 isoform X2 [Lates calcarifer]	-	-	-	-	-	-	-
5	Isoform0003012	Isoform0003012	0.854618	0.290777	1.55537	0.00182999	1	PREDICTED: apoptosis inhibitor 5 [Stegastes partitus]	-	-	-	-	-	-	-
5	Isoform0025160	Isoform0025160	1.66812	0.415214	2.00629	0.00183505	1	PREDICTED: ubiquitin carboxyl-terminal hydrolase 10 isoform X2 [Larimichthys crocea]	-	-	-	-	-	-	-
5	Isoform0005393	Isoform0005393	4.10875	1.72402	1.25292	0.00186396	1	PREDICTED: cAMP-responsive element modulator-like [Paralichthys olivaceus]	Organismal Systems	Circulatory system	ko04261//Adrenergic signaling in cardiomyocytes	K09052	GO:0043231//intracellular membrane-bounded organelle	GO:0001071//nucleic acid binding transcription factor activity;GO:0003677//DNA binding	GO:0006357//regulation of transcription from RNA polymerase II promoter
5	Isoform0000418	Isoform0000418	1.42744	0.287989	2.30935	0.00218076	1	PREDICTED: LOW QUALITY PROTEIN: regulator of nonsense transcripts 1 [Lates calcarifer]	Genetic Information Processing;Genetic Information Processing	Translation;Translation	ko03013//RNA transport;ko03015//mRNA surveillance pathway	K14326;K14326	-	-	-
5	Isoform0009519	Isoform0009519	2.55025	0.904288	1.49579	0.0022407	1	PREDICTED: hyaluronan and proteoglycan link protein 1-like [Lates calcarifer]	-	-	-	-	-	-	-
5	Isoform0006665	Isoform0006665	2.21041	0.607786	1.86268	0.00224962	1	PREDICTED: LOW QUALITY PROTEIN: X-box-binding protein 1 [Notothenia coriiceps]	Genetic Information Processing	Folding, sorting and degradation	ko04141//Protein processing in endoplasmic reticulum	K09027	-	GO:0003677//DNA binding	GO:0010468//regulation of gene expression
5	Isoform0004231	Isoform0004231	0.719511	0.244547	1.5569	0.00230846	1	MHC class II antigen alpha chain [Epinephelus coioides]	Cellular Processes;Environmental Information Processing;Organismal Systems	Transport and catabolism;Signaling molecules and interaction;Immune system	ko04145//Phagosome;ko04514//Cell adhesion molecules (CAMs);ko04672//Intestinal immune network for IgA production	K06752;K06752;K06752	-	-	-
5	Isoform0008572	Isoform0008572	1.64726	0.584995	1.49357	0.00298007	1	--	-	-	-	-	-	-	-
5	Isoform0025740	Isoform0025740	0.981495	0.253531	1.95282	0.00298258	1	PREDICTED: CD83 antigen [Larimichthys crocea]	-	-	-	-	-	-	-
5	Isoform0005927	Isoform0005927	0.940901	0.287763	1.70916	0.003067	1	PREDICTED: calreticulin-like [Lates calcarifer]	Cellular Processes;Genetic Information Processing	Transport and catabolism;Folding, sorting and degradation	ko04145//Phagosome;ko04141//Protein processing in endoplasmic reticulum	K08057;K08057	GO:0043231//intracellular membrane-bounded organelle	GO:0005515//protein binding	GO:0044267//cellular protein metabolic process
5	Isoform0021413	Isoform0021413	1.52489	0.420587	1.85822	0.00341299	1	PREDICTED: CD97 antigen-like isoform X1 [Notothenia coriiceps]	-	-	-	-	-	-	-
5	Isoform0026058	Isoform0026058	1.94525	0.55821	1.80107	0.0043508	1	PREDICTED: nuclear factor NF-kappa-B p100 subunit isoform X1 [Larimichthys crocea]	Environmental Information Processing	Signal transduction	ko04010//MAPK signaling pathway	K04469	-	-	-
5	Isoform0015548	Isoform0015548	1.08765	0.334412	1.70151	0.00442478	1	PREDICTED: ubiquitin-conjugating enzyme E2 2 isoform X2 [Oreochromis niloticus]	Genetic Information Processing;Genetic Information Processing	Folding, sorting and degradation;Folding, sorting and degradation	ko04141//Protein processing in endoplasmic reticulum;ko04120//Ubiquitin mediated proteolysis	K06689;K06689	GO:0031981//nuclear lumen;GO:0031988//membrane-bounded vesicle;GO:0032991//macromolecular complex;GO:0044444//cytoplasmic part	GO:0004842//ubiquitin-protein transferase activity;GO:0032550//purine ribonucleoside binding	GO:0000209//protein polyubiquitination;GO:0001666//response to hypoxia;GO:0002220//innate immune response activating cell surface receptor signaling pathway;GO:0002756//MyD88-independent toll-like receptor signaling pathway;GO:0019941//modification-dependent protein catabolic process;GO:0043618//regulation of transcription from RNA polymerase II promoter in response to stress
5	Isoform0015158	Isoform0015158	0.600796	0.212524	1.49925	0.00455475	1	PREDICTED: jmjC domain-containing protein 8 [Lates calcarifer]	-	-	-	-	-	GO:0004175//endopeptidase activity	GO:0019538//protein metabolic process
5	Isoform0027227	Isoform0027227	1.97948	0.530452	1.89983	0.00528679	1	PREDICTED: thioredoxin domain-containing protein 5 [Stegastes partitus]	Genetic Information Processing	Folding, sorting and degradation	ko04141//Protein processing in endoplasmic reticulum	K13984	-	GO:0003824//catalytic activity	GO:0019725//cellular homeostasis
5	Isoform0021450	Isoform0021450	1.83675	0.654565	1.48855	0.00581087	1	PREDICTED: globoside alpha-1,3-N-acetylgalactosaminyltransferase 1-like isoform X1 [Stegastes partitus]	Metabolism;Metabolism	Global and Overview;Glycan biosynthesis and metabolism	ko01100//Metabolic pathways;ko00601//Glycosphingolipid biosynthesis - lacto and neolacto series	K00709;K00709	-	GO:0016757//transferase activity, transferring glycosyl groups	-
5	Isoform0027134	Isoform0027134	1.34416	0.458381	1.55208	0.00589042	1	leukocyte surface antigen CD53 [Epinephelus coioides]	-	-	-	-	-	-	-
5	Isoform0006066	Isoform0006066	1.10327	0.322005	1.77663	0.00600314	1	MHC class II antigen alpha chain [Epinephelus coioides]	Cellular Processes;Environmental Information Processing;Organismal Systems	Transport and catabolism;Signaling molecules and interaction;Immune system	ko04145//Phagosome;ko04514//Cell adhesion molecules (CAMs);ko04672//Intestinal immune network for IgA production	K06752;K06752;K06752	-	-	-
5	Isoform0027837	Isoform0027837	0.757816	0.326825	1.21333	0.00600682	1	PREDICTED: hyaluronan and proteoglycan link protein 1-like [Lates calcarifer]	-	-	-	-	-	-	-
5	Isoform0015213	Isoform0015213	0.815821	0.302534	1.43116	0.00635663	1	PREDICTED: ADP-ribosylation factor 1 [Oreochromis niloticus]	Cellular Processes	Transport and catabolism	ko04144//Endocytosis	K07937	GO:0044464//cell part	GO:0032550//purine ribonucleoside binding	GO:0035556//intracellular signal transduction
5	Isoform0001314	Isoform0001314	1.02878	0.248109	2.05189	0.0068609	1	PREDICTED: UDP-xylose and UDP-N-acetylglucosamine transporter [Lates calcarifer]	-	-	-	-	GO:0031090//organelle membrane;GO:0031224//intrinsic component of membrane;GO:0043231//intracellular membrane-bounded organelle	-	GO:0044763//single-organism cellular process;GO:0051234//establishment of localization
5	Isoform0015496	Isoform0015496	0.840805	0.314178	1.42019	0.0076368	1	PREDICTED: receptor expression-enhancing protein 5 isoform X1 [Oreochromis niloticus]	-	-	-	-	GO:0031224//intrinsic component of membrane	-	-
5	Isoform0027367	Isoform0027367	0.816176	0.277549	1.55613	0.00906659	1	novel protein [Danio rerio]	-	-	-	-	-	-	-
5	Isoform0020330	Isoform0020330	1.15412	0.385653	1.58141	0.00906717	1	PREDICTED: LOW QUALITY PROTEIN: ATPase inhibitor B, mitochondrial-like [Stegastes partitus]	-	-	-	-	GO:0043231//intracellular membrane-bounded organelle	-	GO:0006140//regulation of nucleotide metabolic process;GO:0009892//negative regulation of metabolic process;GO:0044767//single-organism developmental process
5	Isoform0025348	Isoform0025348	0.893721	0.423706	1.07676	0.00910281	1	PREDICTED: signal peptide peptidase-like 2A isoform X4 [Larimichthys crocea]	-	-	-	-	-	-	-
5	Isoform0026918	Isoform0026918	0.861953	0.276897	1.63826	0.00922871	1	PREDICTED: melanoma inhibitory activity protein 3 isoform X3 [Larimichthys crocea]	-	-	-	-	-	-	-
6	Isoform0021085	Isoform0021085	3.68573	0.0189937	7.60028	1.71665e-232	2.53343e-228	Lysine-specific demethylase 6B [Larimichthys crocea]	-	-	-	-	-	-	-
6	Isoform0000699	Isoform0000699	1.08956	0.0113741	6.58185	9.34236e-182	1.37875e-177	PREDICTED: zinc finger protein castor homolog 1 isoform X5 [Maylandia zebra]	-	-	-	-	-	-	-
6	Isoform0026086	Isoform0026086	4.21515	0.0589227	6.16062	9.70557e-149	1.43235e-144	PREDICTED: signal transducer and activator of transcription 4-like isoform X1 [Lates calcarifer]	Environmental Information Processing	Signal transduction	ko04630//Jak-STAT signaling pathway	K11222	-	-	-
6	Isoform0028026	Isoform0028026	1.97694	0.0329642	5.90623	3.01785e-138	4.45375e-134	PREDICTED: thymocyte selection-associated high mobility group box protein TOX-like isoform X2 [Lates calcarifer]	-	-	-	-	-	-	-
6	Isoform0006197	Isoform0006197	1.7579	0.0286547	5.93894	2.48878e-107	3.67294e-103	PREDICTED: dedicator of cytokinesis protein 10 isoform X2 [Lates calcarifer]	-	-	-	-	-	-	-
6	Isoform0025823	Isoform0025823	1.70774	0.0209887	6.34633	5.20415e-104	7.68029e-100	PREDICTED: neuropilin-1a-like [Lates calcarifer]	-	-	-	-	-	GO:0004714//transmembrane receptor protein tyrosine kinase activity;GO:0005515//protein binding;GO:0043169//cation binding	GO:0007169//transmembrane receptor protein tyrosine kinase signaling pathway;GO:0009966//regulation of signal transduction;GO:0043542//endothelial cell migration;GO:0097485//neuron projection guidance
6	Isoform0024973	Isoform0024973	2.13971	0.0381648	5.80903	7.32508e-103	1.08103e-98	PREDICTED: interleukin-12 receptor subunit beta-2-like [Larimichthys crocea]	Environmental Information Processing;Environmental Information Processing	Signaling molecules and interaction;Signal transduction	ko04060//Cytokine-cytokine receptor interaction;ko04630//Jak-STAT signaling pathway	K05064;K05064	-	-	-
6	Isoform0028831	Isoform0028831	1.34406	0.0289844	5.53518	1.82526e-87	2.69372e-83	PREDICTED: kelch-like protein 9 [Lates calcarifer]	Genetic Information Processing	Folding, sorting and degradation	ko04120//Ubiquitin mediated proteolysis	K10447	-	-	-
6	Isoform0027990	Isoform0027990	0.786185	0.0148793	5.72349	5.5991e-87	8.26316e-83	RNA-directed DNA polymerase from mobile element jockey [Larimichthys crocea]	-	-	-	-	-	-	-
6	Isoform0002557	Isoform0002557	2.31453	0.0488311	5.56678	6.34058e-83	9.35742e-79	PREDICTED: protein LBH [Stegastes partitus]	-	-	-	-	-	-	-
6	Isoform0021754	Isoform0021754	3.12168	0.0486325	6.00426	2.15396e-78	3.17882e-74	PREDICTED: myocyte-specific enhancer factor 2B [Paralichthys olivaceus]	-	-	-	-	GO:0043231//intracellular membrane-bounded organelle	GO:0005515//protein binding	GO:0010468//regulation of gene expression;GO:0034645//cellular macromolecule biosynthetic process
6	Isoform0017152	Isoform0017152	0.939199	0.0203715	5.5268	1.58251e-73	2.33546e-69	PREDICTED: phosphatidylinositol 3,4,5-trisphosphate 5-phosphatase 1 [Lates calcarifer]	Environmental Information Processing;Metabolism	Signal transduction;Carbohydrate metabolism	ko04070//Phosphatidylinositol signaling system;ko00562//Inositol phosphate metabolism	K03084;K03084	-	-	GO:0071623//negative regulation of granulocyte chemotaxis
6	Isoform0009336	Isoform0009336	1.52612	0.0386123	5.30466	7.24293e-70	1.06891e-65	PREDICTED: TYRO protein tyrosine kinase-binding protein [Larimichthys crocea]	-	-	-	-	-	-	-
6	Isoform0015077	Isoform0015077	0.322729	0.00764702	5.39928	8.9837e-69	1.32581e-64	MHC class II antigen [Epinephelus coioides]	Cellular Processes;Environmental Information Processing;Organismal Systems	Transport and catabolism;Signaling molecules and interaction;Immune system	ko04145//Phagosome;ko04514//Cell adhesion molecules (CAMs);ko04672//Intestinal immune network for IgA production	K06752;K06752;K06752	-	-	-
6	Isoform0017564	Isoform0017564	1.41878	0.0297279	5.57669	1.7066e-68	2.51861e-64	PREDICTED: protein phosphatase 1 regulatory subunit 12B-like isoform X1 [Larimichthys crocea]	Cellular Processes;Cellular Processes;Organismal Systems	Cell motility;Cellular commiunity;Circulatory system	ko04810//Regulation of actin cytoskeleton;ko04510//Focal adhesion;ko04270//Vascular smooth muscle contraction	K12329;K12329;K12329	-	-	-
6	Isoform0000233	Isoform0000233	2.206	0.0539905	5.35258	8.75988e-68	1.29278e-63	PREDICTED: zinc finger and BTB domain-containing protein 4 isoform X2 [Larimichthys crocea]	-	-	-	-	-	-	-
6	Isoform0000628	Isoform0000628	2.3273	0.0855023	4.76655	2.71976e-67	4.01383e-63	PREDICTED: inositol-trisphosphate 3-kinase B isoform X1 [Larimichthys crocea]	Metabolism;Environmental Information Processing;Environmental Information Processing;Metabolism	Global and Overview;Signal transduction;Signal transduction;Carbohydrate metabolism	ko01100//Metabolic pathways;ko04020//Calcium signaling pathway;ko04070//Phosphatidylinositol signaling system;ko00562//Inositol phosphate metabolism	K00911;K00911;K00911;K00911	-	-	GO:0006796//phosphate-containing compound metabolic process
6	Isoform0026454	Isoform0026454	1.61608	0.0555594	4.86232	3.20943e-67	4.73647e-63	PREDICTED: drebrin-like protein [Lates calcarifer]	-	-	-	-	-	-	-
6	Isoform0028274	Isoform0028274	1.45196	0.0288617	5.6527	8.29544e-66	1.22424e-61	PREDICTED: nectin-1-like, partial [Lates calcarifer]	-	-	-	-	-	-	-
6	Isoform0029635	Isoform0029635	3.09035	0.0867225	5.15522	6.27872e-65	9.26613e-61	PREDICTED: C3a anaphylatoxin chemotactic receptor-like [Lates calcarifer]	-	-	-	-	GO:0031224//intrinsic component of membrane	-	GO:0007166//cell surface receptor signaling pathway
6	Isoform0012731	Isoform0012731	1.7617	0.0576501	4.9335	1.68979e-64	2.49379e-60	PREDICTED: matrix-remodeling-associated protein 7 [Larimichthys crocea]	-	-	-	-	-	-	-
6	Isoform0027293	Isoform0027293	1.17977	0.0371793	4.98786	1.0563e-63	1.55889e-59	PREDICTED: prostaglandin G/H synthase 1-like [Paralichthys olivaceus]	Metabolism;Metabolism	Global and Overview;Lipid metabolism	ko01100//Metabolic pathways;ko00590//Arachidonic acid metabolism	K00509;K00509	-	GO:0016209//antioxidant activity;GO:0016705//oxidoreductase activity, acting on paired donors, with incorporation or reduction of molecular oxygen;GO:0046906//tetrapyrrole binding	GO:0006952//defense response;GO:0008015//blood circulation;GO:0019369//arachidonic acid metabolic process
6	Isoform0002555	Isoform0002555	1.17345	0.0251823	5.54221	1.66842e-63	2.46226e-59	PREDICTED: sex comb on midleg-like protein 4 isoform X1 [Lates calcarifer]	-	-	-	-	-	-	-
6	Isoform0027071	Isoform0027071	0.917609	0.0206918	5.47075	8.11167e-63	1.19712e-58	PREDICTED: transcription regulator protein BACH2 isoform X1 [Stegastes partitus]	-	-	-	-	-	-	-
6	Isoform0021182	Isoform0021182	1.1263	0.01631	6.10969	1.91878e-62	2.83174e-58	Transcriptional enhancer factor TEF-1, partial [Larimichthys crocea]	Environmental Information Processing	Signal transduction	ko04390//Hippo signaling pathway	K09448	GO:0043231//intracellular membrane-bounded organelle	-	GO:0010468//regulation of gene expression;GO:0035556//intracellular signal transduction
6	Isoform0017927	Isoform0017927	2.31042	0.075812	4.92959	3.73852e-62	5.51731e-58	PREDICTED: hematopoietic cell signal transducer-like [Larimichthys crocea]	-	-	-	-	-	-	-
6	Isoform0007310	Isoform0007310	0.678274	0.0112154	5.91832	2.39363e-61	3.53253e-57	PREDICTED: protein HEG homolog 1 [Nothobranchius furzeri]	-	-	-	-	-	-	-
6	Isoform0025445	Isoform0025445	0.83342	0.0513818	4.01972	4.08658e-61	6.03097e-57	PREDICTED: protein unc-13 homolog D [Stegastes partitus]	-	-	-	-	-	-	-
6	Isoform0014478	Isoform0014478	0.777477	0.0467117	4.05695	4.91661e-61	7.25594e-57	--	-	-	-	-	-	-	-
6	Isoform0024926	Isoform0024926	2.35681	0.0433343	5.76518	1.22128e-60	1.80237e-56	PREDICTED: potassium channel subfamily K member 1 [Lates calcarifer]	-	-	-	-	GO:0031224//intrinsic component of membrane	-	GO:0034220//ion transmembrane transport
6	Isoform0017156	Isoform0017156	0.992993	0.0140293	6.14527	1.42911e-60	2.10908e-56	PREDICTED: C-type lectin domain family 4 member E-like isoform X1 [Lates calcarifer]	-	-	-	-	-	-	-
6	Isoform0013294	Isoform0013294	1.12596	0.0529374	4.41072	1.12303e-59	1.65737e-55	MHC class II antigen [Epinephelus coioides]	Cellular Processes;Environmental Information Processing;Organismal Systems	Transport and catabolism;Signaling molecules and interaction;Immune system	ko04145//Phagosome;ko04514//Cell adhesion molecules (CAMs);ko04672//Intestinal immune network for IgA production	K06752;K06752;K06752	-	-	-
6	Isoform0007053	Isoform0007053	2.84783	0.0702139	5.34197	3.3726e-56	4.97728e-52	--	-	-	-	-	-	-	-
6	Isoform0025822	Isoform0025822	1.6693	0.066292	4.65427	1.35401e-55	1.99824e-51	PREDICTED: TOX high mobility group box family member 2 isoform X3 [Stegastes partitus]	-	-	-	-	-	-	-
6	Isoform0014480	Isoform0014480	1.49408	0.0963333	3.95508	3.84391e-55	5.67284e-51	PREDICTED: cyclin-dependent kinase inhibitor 1-like isoform X1 [Lates calcarifer]	-	-	-	-	-	-	GO:0007049//cell cycle;GO:0016310//phosphorylation;GO:0048523//negative regulation of cellular process
6	Isoform0001256	Isoform0001256	1.29018	0.021502	5.90695	7.74942e-55	1.14366e-50	PREDICTED: eomesodermin [Larimichthys crocea]	-	-	-	-	GO:0043231//intracellular membrane-bounded organelle	GO:0001071//nucleic acid binding transcription factor activity	GO:0010468//regulation of gene expression;GO:0034645//cellular macromolecule biosynthetic process
6	Isoform0021688	Isoform0021688	2.88443	0.098586	4.87076	3.06601e-54	4.52482e-50	PREDICTED: sphingosine 1-phosphate receptor 1-like [Lates calcarifer]	Environmental Information Processing;Environmental Information Processing	Signal transduction;Signaling molecules and interaction	ko04068//FoxO signaling pathway;ko04080//Neuroactive ligand-receptor interaction	K04288;K04288	GO:0031224//intrinsic component of membrane	GO:0045125//bioactive lipid receptor activity	GO:0007166//cell surface receptor signaling pathway
6	Isoform0000960	Isoform0000960	2.54991	0.0915689	4.79944	6.96359e-54	1.02769e-49	PREDICTED: myelin-associated glycoprotein-like [Notothenia coriiceps]	-	-	-	-	-	-	-
6	Isoform0025882	Isoform0025882	1.02066	0.0263353	5.27636	3.3631e-53	4.96327e-49	PREDICTED: galactan beta-1,4-galactosyltransferase GALS3-like [Poecilia reticulata]	-	-	-	-	-	-	-
6	Isoform0014705	Isoform0014705	1.26476	0.0420445	4.91081	9.38041e-53	1.38436e-48	PREDICTED: pituitary tumor-transforming gene 1 protein-interacting protein-like [Stegastes partitus]	-	-	-	-	-	-	-
6	Isoform0000831	Isoform0000831	1.12612	0.0424485	4.72951	9.48625e-53	1.39998e-48	PREDICTED: voltage-gated potassium channel subunit beta-2 [Austrofundulus limnaeus]	-	-	-	-	GO:0031224//intrinsic component of membrane;GO:0033267//axon part;GO:0044424//intracellular part	GO:0005267//potassium channel activity	GO:0030001//metal ion transport;GO:0034220//ion transmembrane transport
6	Isoform0021576	Isoform0021576	0.929838	0.0471733	4.30094	9.74916e-53	1.43878e-48	PREDICTED: LOW QUALITY PROTEIN: attractin [Lates calcarifer]	-	-	-	-	-	-	GO:0044707//single-multicellular organism process
6	Isoform0001925	Isoform0001925	0.924997	0.0335283	4.786	1.03383e-52	1.52573e-48	PREDICTED: lysosomal thioesterase PPT2-like [Notothenia coriiceps]	Metabolism;Cellular Processes;Metabolism;Metabolism	Global and Overview;Transport and catabolism;Global and Overview;Lipid metabolism	ko01100//Metabolic pathways;ko04142//Lysosome;ko01212//Fatty acid metabolism;ko00062//Fatty acid elongation	K01074;K01074;K01074;K01074	-	GO:0016790//thiolester hydrolase activity	-
6	Isoform0025472	Isoform0025472	1.19999	0.0248974	5.59088	2.76402e-52	4.07914e-48	PREDICTED: inositol-trisphosphate 3-kinase B isoform X1 [Larimichthys crocea]	Metabolism;Environmental Information Processing;Environmental Information Processing;Metabolism	Global and Overview;Signal transduction;Signal transduction;Carbohydrate metabolism	ko01100//Metabolic pathways;ko04020//Calcium signaling pathway;ko04070//Phosphatidylinositol signaling system;ko00562//Inositol phosphate metabolism	K00911;K00911;K00911;K00911	-	-	GO:0006796//phosphate-containing compound metabolic process
6	Isoform0005585	Isoform0005585	5.19491	0.117084	5.47149	3.97372e-52	5.86441e-48	PREDICTED: sialic acid-binding Ig-like lectin 14 [Lates calcarifer]	-	-	-	-	-	-	-
6	Isoform0021876	Isoform0021876	3.90377	0.169169	4.52833	6.30431e-52	9.3039e-48	PREDICTED: protein unc-93 homolog B1 [Stegastes partitus]	-	-	-	-	-	-	-
6	Isoform0010677	Isoform0010677	0.721196	0.0315479	4.51478	9.92433e-51	1.46463e-46	PREDICTED: protein-L-isoaspartate O-methyltransferase domain-containing protein 1 [Larimichthys crocea]	-	-	-	-	-	GO:0016741//transferase activity, transferring one-carbon groups	GO:0008213//protein alkylation
6	Isoform0019245	Isoform0019245	1.46476	0.0848054	4.11037	3.22236e-48	4.75557e-44	MHC class II antigen, partial [Epinephelus bruneus]	Cellular Processes;Environmental Information Processing;Organismal Systems	Transport and catabolism;Signaling molecules and interaction;Immune system	ko04145//Phagosome;ko04514//Cell adhesion molecules (CAMs);ko04672//Intestinal immune network for IgA production	K06752;K06752;K06752	-	-	-
6	Isoform0003968	Isoform0003968	0.507422	0.0159756	4.98925	5.55836e-48	8.20303e-44	PREDICTED: LOW QUALITY PROTEIN: serine/threonine-protein phosphatase 2A 56 kDa regulatory subunit gamma isoform-like [Lates calcarifer]	Organismal Systems;Genetic Information Processing;Cellular Processes	Circulatory system;Translation;Cell growth and death	ko04261//Adrenergic signaling in cardiomyocytes;ko03015//mRNA surveillance pathway;ko04114//Oocyte meiosis	K11584;K11584;K11584	-	GO:0019888//protein phosphatase regulator activity	GO:0019222//regulation of metabolic process;GO:0050794//regulation of cellular process
6	Isoform0007768	Isoform0007768	2.25238	0.0889172	4.66284	3.4892e-46	5.14936e-42	PREDICTED: G-protein coupled receptor 4-like [Larimichthys crocea]	-	-	-	-	GO:0031224//intrinsic component of membrane	GO:0004888//transmembrane signaling receptor activity	GO:0007166//cell surface receptor signaling pathway
6	Isoform0027562	Isoform0027562	1.31598	0.0574627	4.51737	2.71145e-43	4.00156e-39	PREDICTED: MORC family CW-type zinc finger protein 3 [Larimichthys crocea]	-	-	-	-	-	-	-
6	Isoform0006009	Isoform0006009	0.749308	0.0159489	5.55403	2.78954e-43	4.1168e-39	PREDICTED: GRB2-related adapter protein-like [Lates calcarifer]	-	-	-	-	-	-	-
6	Isoform0027514	Isoform0027514	3.92445	0.21928	4.16164	2.72222e-42	4.01746e-38	MHC class II antigen [Epinephelus coioides]	Cellular Processes;Environmental Information Processing;Organismal Systems	Transport and catabolism;Signaling molecules and interaction;Immune system	ko04145//Phagosome;ko04514//Cell adhesion molecules (CAMs);ko04672//Intestinal immune network for IgA production	K06752;K06752;K06752	-	-	-
6	Isoform0007968	Isoform0007968	4.15733	0.233899	4.1517	2.56601e-41	3.78692e-37	lactate dehydrogenase B [Plectropomus laevis]	Metabolism;Metabolism;Metabolism;Metabolism;Metabolism;Metabolism;Metabolism;Metabolism	Global and Overview;Global and Overview;Global and Overview;Global and Overview;Carbohydrate metabolism;Carbohydrate metabolism;Amino acid metabolism;Carbohydrate metabolism	ko01100//Metabolic pathways;ko01110//Biosynthesis of secondary metabolites;ko01130//Biosynthesis of antibiotics;ko01120//Microbial metabolism in diverse environments;ko00010//Glycolysis / Gluconeogenesis;ko00620//Pyruvate metabolism;ko00270//Cysteine and methionine metabolism;ko00640//Propanoate metabolism	K00016;K00016;K00016;K00016;K00016;K00016;K00016;K00016	GO:0044424//intracellular part	GO:0004457//lactate dehydrogenase activity	GO:0005975//carbohydrate metabolic process;GO:0044710//single-organism metabolic process
6	Isoform0024050	Isoform0024050	9.25563	0.407188	4.50657	8.45973e-41	1.24849e-36	PREDICTED: EGF-like module-containing mucin-like hormone receptor-like 1 [Notothenia coriiceps]	-	-	-	-	-	-	-
6	Isoform0013080	Isoform0013080	1.43328	0.0560113	4.67745	1.27593e-40	1.88302e-36	PREDICTED: killer cell immunoglobulin-like receptor 2DL5B [Lates calcarifer]	-	-	-	-	-	-	-
6	Isoform0030328	Isoform0030328	0.466023	0.0235361	4.30746	2.55578e-40	3.77182e-36	MHC class II antigen alpha chain [Epinephelus coioides]	Cellular Processes;Environmental Information Processing;Organismal Systems	Transport and catabolism;Signaling molecules and interaction;Immune system	ko04145//Phagosome;ko04514//Cell adhesion molecules (CAMs);ko04672//Intestinal immune network for IgA production	K06752;K06752;K06752	-	-	-
6	Isoform0011127	Isoform0011127	2.78978	0.239236	3.54364	1.02032e-39	1.50579e-35	PREDICTED: cAMP-specific 3',5'-cyclic phosphodiesterase 4B-like isoform X5 [Lates calcarifer]	Metabolism	Nucleotide metabolism	ko00230//Purine metabolism	K13293	-	-	-
6	Isoform0005506	Isoform0005506	0.483944	0.0372852	3.69817	2.60337e-39	3.84206e-35	PREDICTED: mitogen-activated protein kinase 12 [Cynoglossus semilaevis]	Environmental Information Processing;Organismal Systems;Environmental Information Processing;Organismal Systems;Organismal Systems;Organismal Systems;Organismal Systems;Environmental Information Processing;Organismal Systems	Signal transduction;Circulatory system;Signal transduction;Immune system;Immune system;Endocrine system;Endocrine system;Signal transduction;Immune system	ko04010//MAPK signaling pathway;ko04261//Adrenergic signaling in cardiomyocytes;ko04068//FoxO signaling pathway;ko04620//Toll-like receptor signaling pathway;ko04621//NOD-like receptor signaling pathway;ko04912//GnRH signaling pathway;ko04914//Progesterone-mediated oocyte maturation;ko04370//VEGF signaling pathway;ko04622//RIG-I-like receptor signaling pathway	K04441;K04441;K04441;K04441;K04441;K04441;K04441;K04441;K04441	-	GO:0004702//receptor signaling protein serine/threonine kinase activity;GO:0032550//purine ribonucleoside binding	GO:0006464//cellular protein modification process;GO:0006796//phosphate-containing compound metabolic process
6	Isoform0021792	Isoform0021792	1.45504	0.131378	3.46926	2.87342e-39	4.2406e-35	PREDICTED: arrestin red cell isoform X2 [Larimichthys crocea]	Cellular Processes;Environmental Information Processing	Transport and catabolism;Signal transduction	ko04144//Endocytosis;ko04010//MAPK signaling pathway	K04439;K04439	-	-	-
6	Isoform0027451	Isoform0027451	1.02934	0.0519931	4.30726	4.77074e-39	7.04065e-35	PREDICTED: POU domain, class 2, transcription factor 2 isoform X3 [Larimichthys crocea]	-	-	-	-	-	-	-
6	Isoform0002109	Isoform0002109	3.02019	0.39551	2.93285	3.41299e-38	5.03689e-34	PREDICTED: cAMP-responsive element modulator-like isoform X1 [Lates calcarifer]	Organismal Systems	Circulatory system	ko04261//Adrenergic signaling in cardiomyocytes	K09052	GO:0043231//intracellular membrane-bounded organelle	GO:0001071//nucleic acid binding transcription factor activity;GO:0003677//DNA binding	GO:0006357//regulation of transcription from RNA polymerase II promoter
6	Isoform0027616	Isoform0027616	0.797369	0.0473977	4.07236	6.17078e-38	9.10683e-34	Diacylglycerol kinase alpha [Larimichthys crocea]	Metabolism;Metabolism;Metabolism;Environmental Information Processing;Metabolism	Global and Overview;Global and Overview;Lipid metabolism;Signal transduction;Lipid metabolism	ko01100//Metabolic pathways;ko01110//Biosynthesis of secondary metabolites;ko00564//Glycerophospholipid metabolism;ko04070//Phosphatidylinositol signaling system;ko00561//Glycerolipid metabolism	K00901;K00901;K00901;K00901;K00901	-	GO:0016301//kinase activity;GO:0032550//purine ribonucleoside binding;GO:0046872//metal ion binding	GO:0006796//phosphate-containing compound metabolic process;GO:0007186//G-protein coupled receptor signaling pathway
6	Isoform0012738	Isoform0012738	2.53791	0.224934	3.49606	7.39998e-38	1.09209e-33	PREDICTED: nucleoplasmin-like protein ANO39 [Notothenia coriiceps]	-	-	-	-	-	-	-
6	Isoform0015869	Isoform0015869	0.818582	0.0664112	3.62363	1.70875e-37	2.52178e-33	PREDICTED: prothymosin alpha-like [Lates calcarifer]	-	-	-	-	-	-	-
6	Isoform0006066	Isoform0006066	6.58085	0.252084	4.7063	2.72279e-37	4.01829e-33	MHC class II antigen alpha chain [Epinephelus coioides]	Cellular Processes;Environmental Information Processing;Organismal Systems	Transport and catabolism;Signaling molecules and interaction;Immune system	ko04145//Phagosome;ko04514//Cell adhesion molecules (CAMs);ko04672//Intestinal immune network for IgA production	K06752;K06752;K06752	-	-	-
6	Isoform0021342	Isoform0021342	1.50492	0.0859703	4.1297	1.19629e-36	1.76549e-32	PREDICTED: trinucleotide repeat-containing gene 6A protein isoform X2 [Lates calcarifer]	-	-	-	-	-	GO:0097159//organic cyclic compound binding	-
6	Isoform0017685	Isoform0017685	2.82364	0.19057	3.88916	2.40276e-36	3.546e-32	MHC class II antigen [Epinephelus coioides]	Cellular Processes;Environmental Information Processing;Organismal Systems	Transport and catabolism;Signaling molecules and interaction;Immune system	ko04145//Phagosome;ko04514//Cell adhesion molecules (CAMs);ko04672//Intestinal immune network for IgA production	K06752;K06752;K06752	-	-	-
6	Isoform0029722	Isoform0029722	2.27569	0.199175	3.51419	1.03623e-35	1.52928e-31	PREDICTED: TRAF family member-associated NF-kappa-B activator-like isoform X3 [Takifugu rubripes]	-	-	-	-	-	-	-
6	Isoform0026812	Isoform0026812	0.864787	0.0633643	3.7706	2.70244e-35	3.98827e-31	PREDICTED: programmed cell death protein 4-like [Pygocentrus nattereri]	-	-	-	-	-	-	-
6	Isoform0006705	Isoform0006705	1.95458	0.116593	4.06731	3.14969e-35	4.64832e-31	PREDICTED: lamin-B1 [Paralichthys olivaceus]	-	-	-	-	-	-	-
6	Isoform0025452	Isoform0025452	3.96702	0.174174	4.50945	6.00174e-35	8.85737e-31	PREDICTED: lysosome-associated membrane glycoprotein 2-like isoform X2 [Lates calcarifer]	Cellular Processes	Transport and catabolism	ko04142//Lysosome	K06501	-	-	-
6	Isoform0016248	Isoform0016248	0.913139	0.0236062	5.2736	1.02536e-34	1.51322e-30	PREDICTED: tetraspanin-1-like [Lates calcarifer]	-	-	-	-	GO:0031224//intrinsic component of membrane	-	-
6	Isoform0009101	Isoform0009101	3.86525	0.182109	4.40769	3.42814e-34	5.05925e-30	Polymeric immunoglobulin receptor, partial [Larimichthys crocea]	Organismal Systems	Immune system	ko04672//Intestinal immune network for IgA production	K13073	-	-	-
6	Isoform0026322	Isoform0026322	1.16924	0.0503408	4.5377	1.73191e-33	2.55596e-29	nuclear receptor subfamily 1 group D member 2 [Siniperca chuatsi]	-	-	-	-	GO:0043231//intracellular membrane-bounded organelle	GO:0001071//nucleic acid binding transcription factor activity;GO:0003677//DNA binding;GO:0038023//signaling receptor activity;GO:0046914//transition metal ion binding	GO:0009755//hormone-mediated signaling pathway;GO:0010468//regulation of gene expression;GO:0034645//cellular macromolecule biosynthetic process
6	Isoform0007399	Isoform0007399	0.635533	0.0339063	4.22834	3.09572e-33	4.56867e-29	PREDICTED: dual specificity protein phosphatase 10 [Larimichthys crocea]	Environmental Information Processing	Signal transduction	ko04010//MAPK signaling pathway	K04459	-	GO:0008138//protein tyrosine/serine/threonine phosphatase activity	GO:0006470//protein dephosphorylation
6	Isoform0021963	Isoform0021963	1.3809	0.176867	2.96487	4.37904e-33	6.46259e-29	GTPase IMAP family member 8 [Larimichthys crocea]	-	-	-	-	-	-	-
6	Isoform0028873	Isoform0028873	1.34087	0.0713172	4.23277	1.29826e-32	1.91597e-28	PREDICTED: runt-related transcription factor 1-like isoform X2 [Lates calcarifer]	-	-	-	-	GO:0043231//intracellular membrane-bounded organelle	GO:0001071//nucleic acid binding transcription factor activity;GO:0032550//purine ribonucleoside binding	GO:0010468//regulation of gene expression
6	Isoform0024884	Isoform0024884	0.652693	0.0304694	4.42097	2.61278e-32	3.85595e-28	PREDICTED: sortilin isoform X1 [Oreochromis niloticus]	-	-	-	-	-	-	-
6	Isoform0012379	Isoform0012379	6.93945	0.523486	3.7286	5.92278e-32	8.74084e-28	--	-	-	-	-	-	-	-
6	Isoform0025306	Isoform0025306	2.18375	0.203362	3.42468	6.28566e-32	9.27638e-28	PREDICTED: SH3 domain-binding protein 5 [Larimichthys crocea]	-	-	-	-	-	-	-
6	Isoform0017980	Isoform0017980	1.19437	0.0480703	4.63496	8.71588e-32	1.28629e-27	PREDICTED: GTPase IMAP family member 7-like isoform X1 [Notothenia coriiceps]	-	-	-	-	-	-	-
6	Isoform0024500	Isoform0024500	0.707748	0.0534693	3.72645	2.85443e-31	4.21256e-27	CR1-3 [Lycodichthys dearborni]	-	-	-	-	-	-	-
6	Isoform0030573	Isoform0030573	1.84262	0.177369	3.37694	3.49063e-31	5.15147e-27	PREDICTED: abl interactor 1-like isoform X2 [Cyprinodon variegatus]	-	-	-	-	-	-	-
6	Isoform0028327	Isoform0028327	1.13003	0.100437	3.49201	4.97745e-31	7.34572e-27	PREDICTED: rano class II histocompatibility antigen, A beta chain isoform X1 [Oreochromis niloticus]	Cellular Processes;Environmental Information Processing;Organismal Systems	Transport and catabolism;Signaling molecules and interaction;Immune system	ko04145//Phagosome;ko04514//Cell adhesion molecules (CAMs);ko04672//Intestinal immune network for IgA production	K06752;K06752;K06752	GO:0044425//membrane part	-	GO:0002376//immune system process
6	Isoform0000629	Isoform0000629	2.68701	0.328779	3.03081	7.13266e-31	1.05264e-26	PREDICTED: CMP-N-acetylneuraminate-beta-1,4-galactoside alpha-2,3-sialyltransferase isoform X4 [Stegastes partitus]	Metabolism;Metabolism;Metabolism;Metabolism	Global and Overview;Glycan biosynthesis and metabolism;Glycan biosynthesis and metabolism;Glycan biosynthesis and metabolism	ko01100//Metabolic pathways;ko00601//Glycosphingolipid biosynthesis - lacto and neolacto series;ko00514//Other types of O-glycan biosynthesis;ko00533//Glycosaminoglycan biosynthesis - keratan sulfate	K00781;K00781;K00781;K00781	-	-	-
6	Isoform0011162	Isoform0011162	1.7154	0.127445	3.7506	8.10237e-31	1.19575e-26	B-cell translocation protein 1 [Epinephelus coioides]	Genetic Information Processing	Folding, sorting and degradation	ko03018//RNA degradation	K14443	-	-	-
6	Isoform0015918	Isoform0015918	2.67113	0.179181	3.89796	1.21152e-30	1.78796e-26	PREDICTED: protein FAM49B-like [Lates calcarifer]	-	-	-	-	-	-	-
6	Isoform0003010	Isoform0003010	0.709201	0.0399756	4.149	1.30571e-30	1.92696e-26	--	-	-	-	-	-	-	-
6	Isoform0028634	Isoform0028634	0.630044	0.0661353	3.25196	1.63621e-30	2.41473e-26	PREDICTED: interferon-induced protein 44-like [Lates calcarifer]	-	-	-	-	-	-	-
6	Isoform0018565	Isoform0018565	4.07059	0.282975	3.84649	1.827e-30	2.69629e-26	PREDICTED: regulator of cell cycle RGCC-like [Oryzias latipes]	-	-	-	-	-	-	-
6	Isoform0024086	Isoform0024086	1.15708	0.108571	3.41378	1.92778e-30	2.84502e-26	PREDICTED: rho GTPase-activating protein 27-like isoform X1 [Larimichthys crocea]	-	-	-	-	-	-	-
6	Isoform0010581	Isoform0010581	5.27216	0.308449	4.09529	2.07754e-30	3.06604e-26	MHC class II antigen [Epinephelus coioides]	Cellular Processes;Environmental Information Processing;Organismal Systems	Transport and catabolism;Signaling molecules and interaction;Immune system	ko04145//Phagosome;ko04514//Cell adhesion molecules (CAMs);ko04672//Intestinal immune network for IgA production	K06752;K06752;K06752	-	-	-
6	Isoform0010767	Isoform0010767	1.60708	0.166694	3.26917	2.8685e-30	4.23333e-26	PREDICTED: interleukin-2 receptor subunit beta-like [Maylandia zebra]	Cellular Processes;Environmental Information Processing;Environmental Information Processing	Transport and catabolism;Signaling molecules and interaction;Signal transduction	ko04144//Endocytosis;ko04060//Cytokine-cytokine receptor interaction;ko04630//Jak-STAT signaling pathway	K05069;K05069;K05069	-	-	-
6	Isoform0012329	Isoform0012329	8.96009	0.290751	4.94566	8.04864e-30	1.18782e-25	PREDICTED: prosaposin-like isoform X2 [Larimichthys crocea]	Cellular Processes	Transport and catabolism	ko04142//Lysosome	K12382	-	-	-
6	Isoform0010495	Isoform0010495	0.801978	0.0684545	3.55034	1.39649e-29	2.06094e-25	PREDICTED: forkhead box protein P1 [Lates calcarifer]	-	-	-	-	-	-	-
6	Isoform0004231	Isoform0004231	3.31812	0.211642	3.97067	3.66219e-29	5.40465e-25	MHC class II antigen alpha chain [Epinephelus coioides]	Cellular Processes;Environmental Information Processing;Organismal Systems	Transport and catabolism;Signaling molecules and interaction;Immune system	ko04145//Phagosome;ko04514//Cell adhesion molecules (CAMs);ko04672//Intestinal immune network for IgA production	K06752;K06752;K06752	-	-	-
6	Isoform0015479	Isoform0015479	0.863121	0.0593991	3.86105	5.42194e-29	8.0017e-25	PREDICTED: tartrate-resistant acid phosphatase type 5 isoform X2 [Larimichthys crocea]	Metabolism;Cellular Processes	Global and Overview;Transport and catabolism	ko01100//Metabolic pathways;ko04142//Lysosome	K14379;K14379	-	GO:0003824//catalytic activity	GO:0006796//phosphate-containing compound metabolic process
6	Isoform0000569	Isoform0000569	1.09852	0.0762336	3.84899	6.97841e-29	1.02987e-24	PREDICTED: methyl-CpG-binding domain protein 2 isoform X2 [Maylandia zebra]	-	-	-	-	-	-	-
6	Isoform0004439	Isoform0004439	0.478803	0.0365341	3.71212	7.53571e-29	1.11212e-24	Membrane-associated phosphatidylinositol transfer protein 2 [Larimichthys crocea]	-	-	-	-	-	-	-
6	Isoform0021814	Isoform0021814	2.28578	0.286928	2.99393	8.37317e-29	1.23571e-24	PREDICTED: influenza virus NS1A-binding protein [Lates calcarifer]	-	-	-	-	-	-	-
6	Isoform0009522	Isoform0009522	14.846	0.565675	4.71395	9.95022e-29	1.46845e-24	MHC class II antigen [Epinephelus coioides]	Cellular Processes;Environmental Information Processing;Organismal Systems	Transport and catabolism;Signaling molecules and interaction;Immune system	ko04145//Phagosome;ko04514//Cell adhesion molecules (CAMs);ko04672//Intestinal immune network for IgA production	K06752;K06752;K06752	-	-	-
6	Isoform0000555	Isoform0000555	1.17026	0.10524	3.47508	1.05454e-28	1.55629e-24	PREDICTED: LOW QUALITY PROTEIN: structural maintenance of chromosomes protein 6-like [Lates calcarifer]	-	-	-	-	GO:0043234//protein complex	-	GO:0006259//DNA metabolic process
6	Isoform0029870	Isoform0029870	1.65049	0.20062	3.04036	1.23347e-28	1.82036e-24	PREDICTED: C-type lectin domain family 4 member M-like isoform X1 [Lates calcarifer]	-	-	-	-	-	-	-
6	Isoform0022163	Isoform0022163	4.27992	0.502739	3.0897	1.34047e-28	1.97827e-24	--	-	-	-	-	-	-	-
6	Isoform0021679	Isoform0021679	5.72126	0.548808	3.38196	1.43149e-28	2.1126e-24	PREDICTED: titin-like [Stegastes partitus]	-	-	-	-	-	-	-
6	Isoform0011327	Isoform0011327	4.95273	0.668788	2.8886	3.59607e-28	5.30708e-24	PREDICTED: serine/threonine-protein kinase SIK2-like [Larimichthys crocea]	-	-	-	-	-	-	-
6	Isoform0015570	Isoform0015570	2.34792	0.375214	2.6456	4.73197e-28	6.98344e-24	PREDICTED: prothymosin alpha-A-like [Lates calcarifer]	-	-	-	-	-	-	-
6	Isoform0024575	Isoform0024575	2.79873	0.384362	2.86423	6.42643e-28	9.48413e-24	PREDICTED: interleukin-6 receptor subunit beta-like isoform X1 [Stegastes partitus]	Environmental Information Processing;Environmental Information Processing	Signaling molecules and interaction;Signal transduction	ko04060//Cytokine-cytokine receptor interaction;ko04630//Jak-STAT signaling pathway	K05060;K05060	-	-	-
6	Isoform0010998	Isoform0010998	0.812074	0.0392779	4.36982	8.30492e-28	1.22564e-23	PREDICTED: high affinity choline transporter 1-like [Lates calcarifer]	-	-	-	-	GO:0031224//intrinsic component of membrane	-	GO:0044763//single-organism cellular process;GO:0051234//establishment of localization
6	Isoform0027123	Isoform0027123	0.650876	0.0436034	3.89987	9.17261e-28	1.35369e-23	PREDICTED: rho GTPase-activating protein 26 [Larimichthys crocea]	-	-	-	-	GO:0044464//cell part	-	GO:0007010//cytoskeleton organization;GO:0043087//regulation of GTPase activity
6	Isoform0011471	Isoform0011471	5.52577	0.254834	4.43855	1.92492e-27	2.8408e-23	PREDICTED: cathepsin L1-like [Lates calcarifer]	Cellular Processes;Cellular Processes	Transport and catabolism;Transport and catabolism	ko04145//Phagosome;ko04142//Lysosome	K01368;K01368	-	GO:0070011//peptidase activity, acting on L-amino acid peptides	-
6	Isoform0021088	Isoform0021088	1.38942	0.164937	3.07449	7.47522e-27	1.10319e-22	TauT [Epinephelus coioides]	-	-	-	-	GO:0016021//integral component of membrane	GO:0005343//organic acid:sodium symporter activity	GO:0015849//organic acid transport;GO:0044763//single-organism cellular process
6	Isoform0021066	Isoform0021066	3.01591	0.39948	2.9164	1.22216e-26	1.80367e-22	NACHT, LRR and PYD domains-containing protein 12 [Larimichthys crocea]	-	-	-	-	-	-	-
6	Isoform0009969	Isoform0009969	0.892362	0.0511234	4.12557	1.50512e-26	2.22126e-22	PREDICTED: OX-2 membrane glycoprotein-like isoform X2 [Larimichthys crocea]	-	-	-	-	-	-	-
6	Isoform0000235	Isoform0000235	1.31686	0.140615	3.22728	1.66224e-26	2.45314e-22	PREDICTED: glycerophosphocholine phosphodiesterase GPCPD1 isoform X1 [Larimichthys crocea]	Metabolism	Lipid metabolism	ko00564//Glycerophospholipid metabolism	K18695	-	-	-
6	Isoform0026142	Isoform0026142	0.994776	0.0891938	3.47936	1.8647e-26	2.75192e-22	PREDICTED: activating transcription factor 7-interacting protein 1 isoform X2 [Lates calcarifer]	-	-	-	-	-	-	-
6	Isoform0021933	Isoform0021933	1.31489	0.148482	3.14659	1.90101e-26	2.80551e-22	PREDICTED: CREB-binding protein-like isoform X1 [Stegastes partitus]	Environmental Information Processing;Environmental Information Processing;Cellular Processes;Cellular Processes;Environmental Information Processing;Environmental Information Processing;Organismal Systems;Environmental Information Processing	Signal transduction;Signal transduction;Cellular commiunity;Cell growth and death;Signal transduction;Signal transduction;Endocrine system;Signal transduction	ko04630//Jak-STAT signaling pathway;ko04068//FoxO signaling pathway;ko04520//Adherens junction;ko04110//Cell cycle;ko04310//Wnt signaling pathway;ko04350//TGF-beta signaling pathway;ko04916//Melanogenesis;ko04330//Notch signaling pathway	K04498;K04498;K04498;K04498;K04498;K04498;K04498;K04498	-	-	-
6	Isoform0021328	Isoform0021328	1.19633	0.10083	3.56863	2.11883e-26	3.12698e-22	PREDICTED: CREB3 regulatory factor [Larimichthys crocea]	-	-	-	-	-	-	-
6	Isoform0010592	Isoform0010592	0.920551	0.0938806	3.2936	2.47917e-26	3.65876e-22	PREDICTED: piggyBac transposable element-derived protein 3-like [Pundamilia nyererei]	-	-	-	-	-	-	-
6	Isoform0000183	Isoform0000183	5.47117	0.48997	3.48108	2.78191e-26	4.10554e-22	PREDICTED: Krueppel-like factor 13 [Larimichthys crocea]	-	-	-	-	-	GO:0043169//cation binding	-
6	Isoform0001410	Isoform0001410	1.31815	0.10545	3.64388	3.96412e-26	5.85025e-22	PREDICTED: GRB2-associated-binding protein 3 isoform X4 [Lates calcarifer]	-	-	-	-	-	-	-
6	Isoform0013526	Isoform0013526	1.45615	0.227635	2.67736	4.98094e-26	7.35087e-22	--	-	-	-	-	-	-	-
6	Isoform0003109	Isoform0003109	0.50966	0.0299568	4.08858	7.21434e-26	1.06469e-21	PREDICTED: CTD small phosphatase-like protein isoform X2 [Oreochromis niloticus]	-	-	-	-	-	GO:0042578//phosphoric ester hydrolase activity	-
6	Isoform0026787	Isoform0026787	1.38551	0.0774536	4.16094	1.66661e-25	2.45959e-21	GTPase IMAP family member 8, partial [Larimichthys crocea]	-	-	-	-	-	-	-
6	Isoform0021637	Isoform0021637	1.10173	0.13558	3.02255	1.89128e-25	2.79115e-21	PREDICTED: poly [ADP-ribose] polymerase 12-like [Lates calcarifer]	-	-	-	-	-	-	-
6	Isoform0021322	Isoform0021322	1.96023	0.120603	4.02269	1.98372e-25	2.92758e-21	PREDICTED: LOW QUALITY PROTEIN: receptor-type tyrosine-protein phosphatase C [Lates calcarifer]	Environmental Information Processing	Signaling molecules and interaction	ko04514//Cell adhesion molecules (CAMs)	K06478	-	-	-
6	Isoform0002812	Isoform0002812	1.05512	0.0630941	4.06376	2.64813e-25	3.90811e-21	--	-	-	-	-	-	-	-
6	Isoform0005213	Isoform0005213	2.70477	0.199036	3.76441	2.69045e-25	3.97057e-21	MHC class II antigen alpha chain [Epinephelus coioides]	Cellular Processes;Environmental Information Processing;Organismal Systems	Transport and catabolism;Signaling molecules and interaction;Immune system	ko04145//Phagosome;ko04514//Cell adhesion molecules (CAMs);ko04672//Intestinal immune network for IgA production	K06752;K06752;K06752	-	-	-
6	Isoform0015375	Isoform0015375	0.86225	0.0815768	3.40188	3.80334e-25	5.61297e-21	beta2-microglobulin 02 [Epinephelus coioides]	-	-	-	-	-	-	-
6	Isoform0000890	Isoform0000890	1.78265	0.206146	3.11228	4.58043e-25	6.75979e-21	PREDICTED: pleckstrin homology domain-containing family O member 2-like isoform X1 [Stegastes partitus]	-	-	-	-	-	-	-
6	Isoform0030458	Isoform0030458	2.05548	0.0880167	4.54556	2.42315e-24	3.57608e-20	PREDICTED: prostaglandin E2 receptor EP4 subtype [Lates calcarifer]	Environmental Information Processing	Signaling molecules and interaction	ko04080//Neuroactive ligand-receptor interaction	K04261	GO:0031224//intrinsic component of membrane	GO:0004955//prostaglandin receptor activity	GO:0007166//cell surface receptor signaling pathway
6	Isoform0003419	Isoform0003419	0.575032	0.0344289	4.06195	2.75762e-24	4.0697e-20	Leucine-rich repeat and calponin domain-containing protein 1, partial [Larimichthys crocea]	-	-	-	-	-	-	-
6	Isoform0030410	Isoform0030410	1.03102	0.11818	3.12502	4.51967e-24	6.67013e-20	PREDICTED: myotubularin-related protein 10 isoform X1 [Lates calcarifer]	-	-	-	-	-	GO:0042578//phosphoric ester hydrolase activity	-
6	Isoform0027007	Isoform0027007	0.742221	0.0409478	4.17999	7.14293e-24	1.05415e-19	MHC class II antigen alpha chain [Epinephelus coioides]	Cellular Processes;Environmental Information Processing;Organismal Systems	Transport and catabolism;Signaling molecules and interaction;Immune system	ko04145//Phagosome;ko04514//Cell adhesion molecules (CAMs);ko04672//Intestinal immune network for IgA production	K06752;K06752;K06752	-	-	-
6	Isoform0011364	Isoform0011364	3.82726	0.556459	2.78196	1.13259e-23	1.67147e-19	PREDICTED: protein FAM49B-like [Lates calcarifer]	-	-	-	-	-	-	-
6	Isoform0029051	Isoform0029051	0.87759	0.045146	4.28088	1.22331e-23	1.80536e-19	Protein kinase C delta type [Larimichthys crocea]	Cellular Processes;Organismal Systems;Organismal Systems	Cellular commiunity;Circulatory system;Endocrine system	ko04530//Tight junction;ko04270//Vascular smooth muscle contraction;ko04912//GnRH signaling pathway	K06068;K06068;K06068	GO:0043231//intracellular membrane-bounded organelle;GO:0044444//cytoplasmic part	GO:0004674//protein serine/threonine kinase activity;GO:0032550//purine ribonucleoside binding;GO:0043169//cation binding	GO:0006464//cellular protein modification process;GO:0006796//phosphate-containing compound metabolic process;GO:0007165//signal transduction;GO:0012501//programmed cell death
6	Isoform0002767	Isoform0002767	2.6304	0.264245	3.31534	1.34451e-23	1.98422e-19	PREDICTED: probable ribonuclease ZC3H12D [Larimichthys crocea]	-	-	-	-	-	-	-
6	Isoform0000146	Isoform0000146	0.830587	0.0787322	3.39911	1.45979e-23	2.15435e-19	PREDICTED: protein NLRC3-like [Lates calcarifer]	-	-	-	-	-	-	-
6	Isoform0022465	Isoform0022465	149.488	42.0793	1.82884	1.49586e-23	2.20759e-19	60S acidic ribosomal protein large P2 [Epinephelus coioides]	Genetic Information Processing	Translation	ko03010//Ribosome	K02943	GO:0030529//intracellular ribonucleoprotein complex	GO:0005198//structural molecule activity	GO:0034645//cellular macromolecule biosynthetic process
6	Isoform0009889	Isoform0009889	1.73205	0.187968	3.20392	2.05119e-23	3.02715e-19	Apoptotic chromatin condensation inducer in the nucleus [Larimichthys crocea]	Genetic Information Processing;Genetic Information Processing;Genetic Information Processing	Translation;Transcription;Translation	ko03013//RNA transport;ko03040//Spliceosome;ko03015//mRNA surveillance pathway	K12875;K12875;K12875	-	GO:0097159//organic cyclic compound binding	-
6	Isoform0026425	Isoform0026425	2.01214	0.223297	3.1717	2.55586e-23	3.77194e-19	PREDICTED: ubiquitin-conjugating enzyme E2 B [Takifugu rubripes]	Genetic Information Processing	Folding, sorting and degradation	ko04120//Ubiquitin mediated proteolysis	K10574	GO:0000785//chromatin	GO:0003824//catalytic activity	GO:0016567//protein ubiquitination
6	Isoform0027784	Isoform0027784	64.3253	4.72832	3.76599	3.50697e-23	5.17559e-19	PREDICTED: girdin-like [Notothenia coriiceps]	-	-	-	-	-	-	-
6	Isoform0030098	Isoform0030098	0.737604	0.0573328	3.68541	3.96403e-23	5.85012e-19	PREDICTED: zinc finger protein Xfin-like, partial [Notothenia coriiceps]	-	-	-	-	-	-	-
6	Isoform0010541	Isoform0010541	1.58531	0.135522	3.54816	5.59445e-23	8.25628e-19	PREDICTED: NK-tumor recognition protein-like isoform X2 [Neolamprologus brichardi]	-	-	-	-	-	-	-
6	Isoform0004900	Isoform0004900	2.84695	0.297833	3.25684	7.64019e-23	1.12754e-18	PREDICTED: mitogen-activated protein kinase kinase kinase 8-like [Lates calcarifer]	Environmental Information Processing;Organismal Systems	Signal transduction;Immune system	ko04010//MAPK signaling pathway;ko04620//Toll-like receptor signaling pathway	K04415;K04415	-	GO:0004672//protein kinase activity;GO:0032550//purine ribonucleoside binding	GO:0006464//cellular protein modification process
6	Isoform0026384	Isoform0026384	1.95198	0.181555	3.42646	1.19012e-22	1.75638e-18	PREDICTED: DENN domain-containing protein 1B-like isoform X1 [Larimichthys crocea]	-	-	-	-	-	-	-
6	Isoform0024036	Isoform0024036	0.52459	0.052226	3.32835	1.52334e-22	2.24815e-18	PREDICTED: homeodomain-interacting protein kinase 3 [Lates calcarifer]	-	-	-	-	-	GO:0004672//protein kinase activity;GO:0032550//purine ribonucleoside binding	GO:0006464//cellular protein modification process
6	Isoform0027093	Isoform0027093	5.83812	0.76382	2.9342	1.84347e-22	2.72059e-18	PREDICTED: influenza virus NS1A-binding protein [Lates calcarifer]	-	-	-	-	-	-	-
6	Isoform0025348	Isoform0025348	2.08956	0.409205	2.3523	6.36306e-22	9.3906e-18	PREDICTED: signal peptide peptidase-like 2A isoform X4 [Larimichthys crocea]	-	-	-	-	-	-	-
6	Isoform0010894	Isoform0010894	1.68265	0.147791	3.50911	8.00453e-22	1.18131e-17	PREDICTED: phosphatidylinositol 3,4,5-trisphosphate 5-phosphatase 1 [Lates calcarifer]	Environmental Information Processing;Metabolism	Signal transduction;Carbohydrate metabolism	ko04070//Phosphatidylinositol signaling system;ko00562//Inositol phosphate metabolism	K03084;K03084	-	-	GO:0071623//negative regulation of granulocyte chemotaxis
6	Isoform0004617	Isoform0004617	0.748158	0.138593	2.43248	9.58294e-22	1.41425e-17	PREDICTED: tyrosine-protein kinase Blk [Larimichthys crocea]	-	-	-	-	-	GO:0004713//protein tyrosine kinase activity;GO:0032550//purine ribonucleoside binding	GO:0006468//protein phosphorylation
6	Isoform0013835	Isoform0013835	34.3051	4.38957	2.96627	1.29387e-21	1.9095e-17	--	-	-	-	-	-	-	-
6	Isoform0027865	Isoform0027865	0.906568	0.0762715	3.5712	1.37167e-21	2.02431e-17	PREDICTED: transmembrane channel-like protein 6 [Stegastes partitus]	-	-	-	-	-	-	-
6	Isoform0011059	Isoform0011059	1.47863	0.0392094	5.23691	1.74136e-21	2.5699e-17	PREDICTED: rho guanine nucleotide exchange factor 18 [Lates calcarifer]	-	-	-	-	-	-	-
6	Isoform0004384	Isoform0004384	0.959855	0.132658	2.8551	3.82121e-21	5.63934e-17	PREDICTED: lipopolysaccharide-binding protein-like [Poecilia latipinna]	-	-	-	-	-	-	GO:0050896//response to stimulus
6	Isoform0029885	Isoform0029885	0.923335	0.0561141	4.04042	4.28069e-21	6.31744e-17	PREDICTED: inositol 1,4,5-trisphosphate receptor type 1 isoform X3 [Lates calcarifer]	Organismal Systems;Environmental Information Processing;Cellular Processes;Cellular Processes;Organismal Systems;Environmental Information Processing	Circulatory system;Signal transduction;Cell growth and death;Cellular commiunity;Endocrine system;Signal transduction	ko04270//Vascular smooth muscle contraction;ko04020//Calcium signaling pathway;ko04114//Oocyte meiosis;ko04540//Gap junction;ko04912//GnRH signaling pathway;ko04070//Phosphatidylinositol signaling system	K04958;K04958;K04958;K04958;K04958;K04958	-	-	-
6	Isoform0015530	Isoform0015530	1.25473	0.114093	3.4591	6.45862e-21	9.53163e-17	IRAK-3 [Epinephelus coioides]	Cellular Processes	Cell growth and death	ko04210//Apoptosis	K04732	-	GO:0016772//transferase activity, transferring phosphorus-containing groups;GO:0032550//purine ribonucleoside binding	GO:0006464//cellular protein modification process;GO:0006796//phosphate-containing compound metabolic process;GO:0050794//regulation of cellular process
6	Isoform0022472	Isoform0022472	97.8316	41.3213	1.24342	7.67472e-21	1.13263e-16	PREDICTED: 40S ribosomal protein S20 [Poecilia reticulata]	Genetic Information Processing	Translation	ko03010//Ribosome	K02969	GO:0015935//small ribosomal subunit;GO:0031988//membrane-bounded vesicle	GO:0003723//RNA binding;GO:0005198//structural molecule activity	GO:0010467//gene expression
[truncated: 759 more rows]

## Sheet: E. lanceolatus genome
			Detailed gene expression results of each cell population based on the E. lanceolatus genome
[truncated: 1,987 more rows]
